# Supplementary material for: Symbiotic responses of Lotus japonicus to two isogenic lines of a mycorrhizal fungus differing in the presence/absence of an endobacterium
Source: Plant J. 2021 Dec 6;108(6):1547–64. doi: 10.1111/tpj.15578 (PMC9300078; doi:10.1111/tpj.15578)
Supplement: Supplementary file 2 — Data S1. Differentially expressed L. japonicus root transcripts (DEGs) in the three analyzed contrasts (FDR <0.05). [file TPJ-108-1547-s006.xlsx]

## Sheet: B+Myc_vs_NOMYC
id	baseMean	log2FoldChange	lfcSE	stat	pvalue	padj	weight	LotusBase_annotation	genome_annotation	GO_annotation	KEGG_pathways	KO_annotation
Lj0g3v0000069	751.236	2.85606	0.457771	6.23906	4.40209e-10	3.86873e-08	0.954276	Cysteine proteinase	cysteine proteinase [Lotus japonicus] gi|144905112|dbj|BAF56429.1|	GO:0008234,GO:0006508
Lj0g3v0001739	8294.02	0.75391	0.26038	2.89542	0.0037865	0.0249122	1.73201	NAD(P)H-dependent 6'-deoxychalcone synthase	NAD(P)H-dependent 6'-deoxychalcone synthase [Medicago truncatula] gi|357462577|ref|XP_003601570.1|	GO:0016491,GO:0055114		K22374
Lj0g3v0001769	22424.2	0.783032	0.220672	3.5484	0.000387573	0.00413446	1.73201	NAD(P)H-dependent 6'-deoxychalcone synthase	NAD(P)H-dependent 6'-deoxychalcone synthase [Medicago truncatula] gi|357462577|ref|XP_003601570.1|	GO:0016491,GO:0055114		K22374
Lj0g3v0001969	1824.31	-0.503862	0.13369	-3.76889	0.000163977	0.00317945	1.00492		Ubiquitin and WLM domain-containing protein [Medicago truncatula] gi|357469919|ref|XP_003605244.1|
Lj0g3v0002239	3107.03	-1.06709	0.312109	-3.41898	0.000628564	0.00769633	1.31452	2-succinylbenzoate-CoA ligase	2-succinylbenzoate-CoA ligase [Medicago truncatula] gi|357458549|ref|XP_003599555.1|	GO:0003824,GO:0008152	lja00630,lja01100	K22133
Lj0g3v0002619	14100.4	1.3817	0.381365	3.62304	0.000291161	0.0031342	1.81739		NoHit
Lj0g3v0002919	154.481	1.2031	0.244412	4.92242	8.54809e-07	4.27927e-05	0.806958		Cysteine/Histidine-rich C1 domain family protein [Theobroma cacao] gi|508705322|gb|EOX97218.1|
Lj0g3v0003709	1116.54	-1.36834	0.452214	-3.02587	0.00247917	0.022313	1.31452		NoHit
Lj0g3v0004519	1727.85	-0.286891	0.0872785	-3.28708	0.00101233	0.0137915	1.00492	ATPase ASNA1 homolog	PREDICTED: ATPase ASNA1 homolog [Cicer arietinum] gi|502157463|ref|XP_004510885.1|	GO:0005524,GO:0016887		K01551
Lj0g3v0004769	684.808	0.672037	0.230046	2.92132	0.00348553	0.0242134	1.65549		PTS system subunit IIC [Bacillus thuringiensis HD-789] gi|434375370|ref|YP_006610014.1|
Lj0g3v0005239	42.8456	1.64888	0.418366	3.94124	8.10609e-05	0.00270812	0.609314		Activating transcription factor 7-interacting protein 1 [Tupaia chinensis] gi|444512423|gb|ELV10132.1|
Lj0g3v0006669	319.649	0.777528	0.190706	4.07711	4.5599e-05	0.00150937	0.691541		QueT transporter [Clostridium sp. MSTE9] gi|496351556|ref|WP_009060732.1|
Lj0g3v0006719	28200.1	-2.13183	0.453827	-4.69745	2.63424e-06	7.03888e-05	1.41051	RecName: Full=Nitrate reductase	RecName: Full Nitrate reductase [NADH] gi|730146|sp|P39869.1|NIA_LOTJA	GO:0042128,GO:0016491,GO:0030151,GO:0055114,GO:0043546,GO:0006809,GO:0050464,GO:0020037	lja00910,lja01100	K10534
Lj0g3v0006839	4336.65	-0.444466	0.16197	-2.74413	0.00606719	0.0390858	1.54753	UDP-glycosyltransferase 74E2-like	PREDICTED: UDP-glycosyltransferase 74E2-like [Glycine max] gi|356559587|ref|XP_003548080.1|	GO:0008152,GO:0016758		K13691
Lj0g3v0007489	182.785	-1.91708	0.329688	-5.81481	6.07017e-09	4.43477e-07	0.916436	Cytochrome P450	Cytochrome P450 [Medicago truncatula] gi|357438231|ref|XP_003589391.1|	GO:0005506,GO:0016705,GO:0020037,GO:0055114
Lj0g3v0007869	1906.92	-0.368938	0.110804	-3.32964	0.000869596	0.0122566	1.00492		PREDICTED: biorientation of chromosomes in cell division protein 1-like 1-like [Cicer arietinum] gi|502122199|ref|XP_004497628.1|
Lj0g3v0007959	1645.82	-0.468115	0.122264	-3.82874	0.000128801	0.00262022	1.00492	Sucrose-phosphatase	sucrose-phosphatase [Medicago truncatula] gi|11127759|gb|AAG31076.1|AF283566_1	GO:0000287,GO:0005986,GO:0050307	lja00500,lja01110	K07024
Lj0g3v0008099	804.303	4.53323	0.318734	14.2226	6.63436e-46	4.53192e-43	0.954276	High affinity cationic amino acid transporter 1-like	PREDICTED: high affinity cationic amino acid transporter 1-like [Glycine max] gi|356529044|ref|XP_003533107.1|	GO:0003333,GO:0015171,GO:0016020		K03294
Lj0g3v0008379	359.642	-0.520715	0.168099	-3.09766	0.00195053	0.0214302	1.09458		PREDICTED: UPF0481 protein At3g47200-like [Glycine max] gi|356577420|ref|XP_003556824.1|
Lj0g3v0008399	482.205	1.81972	0.267087	6.81322	9.54395e-12	1.32891e-09	0.740967		Uncharacterized protein TCM_020954 [Theobroma cacao] gi|508714237|gb|EOY06134.1|
Lj0g3v0008559	183.711	0.84771	0.233724	3.62697	0.000286764	0.00607711	0.802017		competence transcription factor [Bacillus cereus] gi|446981198|ref|WP_001058454.1|
Lj0g3v0008819	183.48	4.346	0.355823	12.214	2.61849e-34	1.20517e-31	0.916436	Equilibrative nucleoside transporter 2-like	PREDICTED: equilibrative nucleoside transporter 2-like [Glycine max] gi|356557654|ref|XP_003547130.1|	GO:0005337,GO:0006810,GO:0016021		K15014
Lj0g3v0008959	989.192	-0.637302	0.161599	-3.94371	8.02291e-05	0.00132528	1.41051		PREDICTED: probable serine/threonine-protein kinase abkC-like [Cicer arietinum] gi|502077591|ref|XP_004485695.1|			K08869
Lj0g3v0009099	6949.81	-0.674304	0.150548	-4.47898	7.49993e-06	0.000160711	1.53128		PREDICTED: probable serine/threonine-protein kinase WNK5-like [Glycine max] gi|356496301|ref|XP_003517007.1|			K08867
Lj0g3v0009829	6366.94	-0.884527	0.17405	-5.08202	3.73441e-07	1.03241e-05	1.73201	Leucine aminopeptidase 3, chloroplastic-like	PREDICTED: leucine aminopeptidase 3 chloroplastic-like [Cicer arietinum] gi|502149990|ref|XP_004507738.1|	GO:0004177,GO:0005737,GO:0008235,GO:0019538,GO:0030145,GO:0005622,GO:0006508	lja00480,lja01100	K01255
Lj0g3v0011159	326.183	0.604787	0.217439	2.78142	0.00541223	0.0418516	1.25819		pentatricopeptide repeat-containing protein [Arabidopsis lyrata subsp. lyrata] gi|297819626|ref|XP_002877696.1|
Lj0g3v0011269	231.292	1.10667	0.322993	3.42629	0.000611882	0.0136262	0.617943	Zeatin O-glucosyltransferase-like	PREDICTED: zeatin O-glucosyltransferase-like [Glycine max] gi|356504765|ref|XP_003521165.1|	GO:0008152,GO:0016758	lja00908	K13495
Lj0g3v0011469	1942.76	-0.679628	0.159602	-4.25826	2.06028e-05	0.00055111	1.00492		cryptochrome 1 partial [Lotus japonicus] gi|477504441|dbj|BAN14730.1|		lja04712	K12118
Lj0g3v0011479	1452.59	-0.892372	0.135042	-6.6081	3.89277e-11	2.72957e-09	1.41051	Cryptochrome	Cryptochrome [Medicago truncatula] gi|357489649|ref|XP_003615112.1|	GO:0009785,GO:0009882	lja04712	K12118
Lj0g3v0011489	132.505	-1.08743	0.256802	-4.23453	2.29029e-05	0.000930414	0.607042		PREDICTED: synaptonemal complex protein 1-like [Glycine max] gi|356550779|ref|XP_003543761.1|
Lj0g3v0013369	276.016	0.700655	0.229555	3.05223	0.00227144	0.0342537	0.691541		hypothetical protein FG05945.1 [Fusarium graminearum PH-1] gi|46123135|ref|XP_386121.1|
Lj0g3v0015599	830.017	-0.681649	0.201328	-3.38576	0.000709821	0.0109072	0.954276	Lysm domain receptor-like kinase 4-like	PREDICTED: lysM domain receptor-like kinase 4-like [Cicer arietinum] gi|502123143|ref|XP_004498011.1|	GO:0004672,GO:0005524,GO:0006468		K04733
Lj0g3v0015699	2641.54	-1.06879	0.211894	-5.044	4.55904e-07	2.05223e-05	0.989352		PREDICTED: CBL-interacting serine/threonine-protein kinase 7-like [Cicer arietinum] gi|502123125|ref|XP_004498005.1|			K12761
Lj0g3v0018079	2352.06	-0.635131	0.126626	-5.01579	5.28151e-07	2.33407e-05	0.989352		PREDICTED: gamma-interferon-inducible lysosomal thiol reductase-like [Cicer arietinum] gi|502129444|ref|XP_004500307.1|			K08059
Lj0g3v0018789	352.951	0.510238	0.16551	3.08282	0.00205051	0.0253658	0.916436	Thioredoxin reductase 2-like	PREDICTED: thioredoxin reductase 2-like [Glycine max] gi|356561017|ref|XP_003548782.1|	GO:0004791,GO:0005737,GO:0019430,GO:0055114,GO:0016491	lja00450	K00384
Lj0g3v0019309	1092.32	-0.498175	0.127114	-3.91912	8.88718e-05	0.00200839	0.954276	Protein COBRA-like	PREDICTED: protein COBRA-like [Glycine max] gi|356568809|ref|XP_003552600.1|	GO:0010215,GO:0016049,GO:0031225
Lj0g3v0020079	225.758	-1.59843	0.448819	-3.56141	0.000368873	0.00919513	0.617943		Calmodulin binding protein [Medicago truncatula] gi|357518881|ref|XP_003629729.1|
Lj0g3v0020189	65.7161	-1.12252	0.29714	-3.77776	0.000158243	0.00467372	0.610382	Receptor-like protein 12-like	PREDICTED: receptor-like protein 12-like [Cicer arietinum] gi|502147282|ref|XP_004506724.1|	GO:0005515
Lj0g3v0021189	759.852	0.768485	0.261865	2.93466	0.00333912	0.0232445	1.67335	Peptide transporter PTR5-like isoform X1	PREDICTED: peptide transporter PTR5-like isoform X1 [Cicer arietinum] gi|502129218|ref|XP_004500227.1|	GO:0005215,GO:0006857,GO:0016020,GO:0006810
Lj0g3v0021199	1067.96	1.01818	0.220209	4.6237	3.76954e-06	9.62959e-05	1.41051	Peptide transporter PTR5-like isoform X1	PREDICTED: peptide transporter PTR5-like isoform X1 [Cicer arietinum] gi|502129218|ref|XP_004500227.1|	GO:0005215,GO:0006810,GO:0016020		K14638
Lj0g3v0021389	5953.51	0.409739	0.142994	2.86542	0.00416455	0.0264223	1.7659	Clathrin light chain 2-like	PREDICTED: clathrin light chain 2-like [Cucumis sativus] gi|449516147|ref|XP_004165109.1|	GO:0005198,GO:0006886,GO:0016192,GO:0030130,GO:0030132
Lj0g3v0024229	17422.4	-0.445859	0.120736	-3.69283	0.000221775	0.00261952	1.73201	Probable rhamnose biosynthetic enzyme 1-like	PREDICTED: probable rhamnose biosynthetic enzyme 1-like [Glycine max] gi|356525600|ref|XP_003531412.1|	GO:0008460,GO:0009225	lja00520,lja01100	K12450
Lj0g3v0027139	2557.78	1.33406	0.342051	3.90017	9.61254e-05	0.00205302	1.00492		hypothetical protein CERSUDRAFT_61276 [Ceriporiopsis subvermispora B] gi|449538846|gb|EMD30328.1|
Lj0g3v0031189	368.804	1.18492	0.339583	3.48935	0.000484198	0.00646625	1.25819		putative Linear gramicidin synthase subunit C [Streptomyces aurantiacus JA 4570] gi|514331773|gb|EPH44536.1|
Lj0g3v0032139	5283.02	1.38802	0.198483	6.99311	2.68861e-12	2.04361e-10	1.53128		PREDICTED: ser/Thr-rich protein T10 in DGCR region-like [Glycine max] gi|356552868|ref|XP_003544784.1|
Lj0g3v0032249	301.188	-1.20996	0.414579	-2.91853	0.00351687	0.0337687	1.09458	2,3-bisphosphoglycerate-dependent phosphoglycerate mutase-like	PREDICTED: 23-bisphosphoglycerate-dependent phosphoglycerate mutase-like [Glycine max] gi|356548228|ref|XP_003542505.1|	GO:0004619,GO:0006096,GO:0016868	lja00010,lja00260,lja01100,lja01110,lja01200,lja01230	K01834
Lj0g3v0032299	73.9337	1.49286	0.354848	4.20705	2.58725e-05	0.00106186	0.584811		NoHit
Lj0g3v0032609	350.792	-1.65992	0.280035	-5.92754	3.07505e-09	1.78825e-07	1.25819		CRE-BRF-1 protein [Caenorhabditis remanei] gi|308503040|ref|XP_003113704.1|
Lj0g3v0033009	64.2336	-1.09593	0.304529	-3.59876	0.000319735	0.00827337	0.610382	Os03g0748300	Os03g0748300 [Oryza sativa Japonica Group] gi|115455333|ref|NP_001051267.1|	GO:0003824,GO:0005975,GO:0030246
Lj0g3v0034869	161.702	-1.6076	0.264347	-6.08143	1.19117e-09	1.13296e-07	0.802017		PREDICTED: isoliquiritigenin 2'-O-methyltransferase-like [Glycine max] gi|356532221|ref|XP_003534672.1|
Lj0g3v0036679	23.7103	-1.74261	0.465525	-3.74333	0.0001816	0.0053593	0.596251	Plant glycogenin-like starch initiation protein 6 isoform 2	Plant glycogenin-like starch initiation protein 6 isoform 2 [Theobroma cacao] gi|508718936|gb|EOY10833.1|	GO:0016757		K22809
Lj0g3v0036749	847.943	-1.75196	0.308756	-5.67426	1.39291e-08	6.40816e-07	1.41051		Calmodulin binding protein [Medicago truncatula] gi|357518881|ref|XP_003629729.1|
Lj0g3v0037709	2666.05	-0.306267	0.113356	-2.70181	0.00689628	0.0432014	1.53128	Intron-binding protein aquarius-like	PREDICTED: intron-binding protein aquarius-like [Glycine max] gi|356574068|ref|XP_003555174.1|	GO:0000398,GO:0005681	lja03040	K12874
Lj0g3v0038179	3115.34	1.6131	0.367647	4.38764	1.14586e-05	0.000342294	0.989352	MTD2	MTD2 [Medicago truncatula] gi|9294812|gb|AAF86688.1|	GO:0005515,GO:0008270
Lj0g3v0038979	1727.14	0.794383	0.2573	3.08738	0.00201932	0.0233726	1.00492	MLO1	MLO1 [Medicago truncatula] gi|318101907|gb|ADV40949.1|	GO:0006952,GO:0016021		K08472
Lj0g3v0038999	1755	-0.270115	0.0876351	-3.08227	0.00205426	0.0236513	1.00492	Transmembrane protein 115-like	PREDICTED: transmembrane protein 115-like [Glycine max] gi|356498564|ref|XP_003518120.1|	GO:0004252,GO:0016021,GO:0006890
Lj0g3v0040339	5966.86	-0.837246	0.209237	-4.00142	6.29632e-05	0.000995229	1.53128		PREDICTED: wound-induced protein 1-like partial [Cicer arietinum] gi|502130237|ref|XP_004500579.1|
Lj0g3v0041609	9678.03	0.340596	0.117125	2.90797	0.00363783	0.0238059	1.7659		Uncharacterized protein isoform 2 [Theobroma cacao] gi|508782378|gb|EOY29634.1|
Lj0g3v0042549	175.635	1.52454	0.453635	3.36071	0.000777424	0.0134507	0.802017	Pectinesterase/pectinesterase inhibitor	Pectinesterase/pectinesterase inhibitor [Medicago truncatula] gi|357476971|ref|XP_003608771.1|	GO:0004857
Lj0g3v0043299	381.605	-0.77828	0.237565	-3.27607	0.00105263	0.0133702	1.09458	Cytochrome P450	Cytochrome P450 [Medicago truncatula] gi|357491151|ref|XP_003615863.1|	GO:0005506,GO:0016705,GO:0020037,GO:0055114
Lj0g3v0043739	637.952	-1.48777	0.262601	-5.66552	1.46578e-08	5.78479e-07	1.65549	Potassium transporter 8-like	PREDICTED: potassium transporter 8-like [Glycine max] gi|356573392|ref|XP_003554845.1|	GO:0015079,GO:0016020,GO:0071805		K03549
Lj0g3v0043749	577.98	-1.31869	0.241393	-5.46284	4.68572e-08	2.41224e-06	1.09458	Potassium transporter 8-like isoform X1	PREDICTED: potassium transporter 8-like isoform X1 [Cicer arietinum] gi|502090667|ref|XP_004489302.1|	GO:0015079,GO:0016020,GO:0071805		K03549
Lj0g3v0043969	1030.49	1.54953	0.400521	3.86879	0.000109378	0.00238224	0.954276		RNA binding protein [Medicago truncatula] gi|357479531|ref|XP_003610051.1|
Lj0g3v0043989	706.699	0.893159	0.299146	2.9857	0.00282933	0.0208592	1.65549		RNA binding protein [Medicago truncatula] gi|357437873|ref|XP_003589212.1|
Lj0g3v0044349	3682.38	-2.31528	0.430193	-5.38195	7.36845e-08	2.65696e-06	1.54753	RecName: Full=Asparagine synthetase	RecName: Full Asparagine synthetase [glutamine-hydrolyzing] gi|1351985|sp|P49093.2|ASNS2_LOTJA	GO:0004066,GO:0006529	lja00250,lja01100,lja01110,lja01230	K01953
Lj0g3v0045529	333.107	0.868248	0.137637	6.30823	2.82242e-10	2.2617e-08	1.09458	Probable salt tolerance-like protein At1g78600-like	PREDICTED: probable salt tolerance-like protein At1g78600-like [Cicer arietinum] gi|502089695|ref|XP_004488990.1|	GO:0005622,GO:0008270
Lj0g3v0045959	5585.32	-0.458925	0.141468	-3.24403	0.00117853	0.0112354	1.52025		PREDICTED: cinnamoyl-CoA reductase 1-like [Cicer arietinum] gi|502100302|ref|XP_004491683.1|
Lj0g3v0046689	1132.98	-0.293767	0.0931027	-3.1553	0.00160333	0.0159451	1.31452		Vascular protein [Medicago truncatula] gi|358345857|ref|XP_003636991.1|
Lj0g3v0049349	86.697	-0.961788	0.266832	-3.60447	0.000312794	0.00812957	0.610382	Flavin-containing monooxygenase YUCCA2-like	PREDICTED: flavin-containing monooxygenase YUCCA2-like [Glycine max] gi|356529622|ref|XP_003533388.1|	GO:0016491,GO:0055114,GO:0004499,GO:0050660,GO:0050661	lja00380,lja01100	K11816
Lj0g3v0054639	2249.23	-0.236001	0.0883585	-2.67095	0.00756374	0.0463486	1.53128	Alpha-soluble NSF attachment protein	Alpha-soluble NSF attachment protein [Medicago truncatula] gi|357492899|ref|XP_003616738.1|	GO:0005515,GO:0006886		K15296
Lj0g3v0055089	867.265	-0.671451	0.149669	-4.48625	7.24872e-06	0.000137538	1.77839		trihelix transcription factor [Glycine max] gi|351727268|ref|NP_001236643.1|
Lj0g3v0055269	547.104	-2.14307	0.244595	-8.76168	1.92357e-18	2.98054e-16	1.23405	Calcium-binding EF-hand-containing protein	calcium-binding EF-hand-containing protein [Arabidopsis thaliana] gi|18406507|ref|NP_566015.1|	GO:0005509
Lj0g3v0055279	7764.98	-0.694873	0.183822	-3.78015	0.000156736	0.00216843	1.53128	Zeta-carotene desaturase, chloroplastic/chromoplastic-like isoform X1	PREDICTED: zeta-carotene desaturase chloroplastic/chromoplastic-like isoform X1 [Cicer arietinum] gi|502117333|ref|XP_004495784.1|	GO:0016491,GO:0055114,GO:0016117,GO:0016719	lja00906,lja01100,lja01110	K00514
Lj0g3v0055659	40.1349	-1.61342	0.39852	-4.04854	5.15381e-05	0.00185152	0.610382		nucleotide-diphospho-sugar transferase domain-containing protein [Arabidopsis thaliana] gi|186498694|ref|NP_001118253.1|
Lj0g3v0055669	4118.98	-1.8107	0.326065	-5.55319	2.80504e-08	1.1038e-06	1.54753	Chloride channel protein CLC-b-like	PREDICTED: chloride channel protein CLC-b-like [Glycine max] gi|356571521|ref|XP_003553925.1|	GO:0005247,GO:0006821,GO:0016020,GO:0005216,GO:0055085		K05016
Lj0g3v0055889	241.266	-0.711424	0.222771	-3.19352	0.0014055	0.0191254	0.916436		PREDICTED: F-box/kelch-repeat protein At3g27150-like [Cicer arietinum] gi|502167348|ref|XP_004514113.1|
Lj0g3v0056169	193.87	-0.877946	0.273751	-3.2071	0.00134079	0.0203833	0.806958	Ribonucleoside-diphosphate reductase small chain-like	PREDICTED: ribonucleoside-diphosphate reductase small chain-like [Cicer arietinum] gi|502164888|ref|XP_004513312.1|	GO:0016491,GO:0055114,GO:0009263	lja00230,lja00240,lja00480,lja01100	K10808
Lj0g3v0056209	681.974	-2.31307	0.376442	-6.14456	8.01873e-10	4.03859e-08	1.65549	Peroxidase 55-like	PREDICTED: LOW QUALITY PROTEIN: peroxidase 55-like [Cicer arietinum] gi|502164894|ref|XP_004513315.1|	GO:0004601,GO:0006979,GO:0020037,GO:0055114,GO:0042744	lja00940,lja01100,lja01110	K00430
Lj0g3v0056359	339.951	-0.976354	0.314343	-3.10602	0.00189627	0.0210423	1.09458	Auxin-induced protein	Auxin-induced protein [Medicago truncatula] gi|357440509|ref|XP_003590532.1|	GO:0005515,GO:0005634,GO:0006355	lja04075	K14484
Lj0g3v0057079	192.102	1.94798	0.417029	4.67109	2.99612e-06	0.00011637	0.889712	Mitochondrial substrate carrier family protein V	Mitochondrial substrate carrier family protein V [Medicago truncatula] gi|357478051|ref|XP_003609311.1|	GO:0055085		K14684
Lj0g3v0057289	2572.27	0.356136	0.104376	3.41205	0.00064476	0.00974188	1.00492	F-box protein At1g55000-like	PREDICTED: F-box protein At1g55000-like [Cicer arietinum] gi|502117167|ref|XP_004495726.1|	GO:0005515
Lj0g3v0057829	137.631	1.22729	0.342368	3.5847	0.000337466	0.00855353	0.617943	GTPase HflX-like	PREDICTED: GTPase HflX-like [Glycine max] gi|356564314|ref|XP_003550400.1|	GO:0005525		K03665
Lj0g3v0058389	220.632	0.468069	0.148233	3.15766	0.00159039	0.0240039	0.763189		Uncharacterized protein TCM_001884 [Theobroma cacao] gi|508701133|gb|EOX93029.1|
Lj0g3v0059169	2918.71	-1.85467	0.2986	-6.21121	5.25784e-10	3.39416e-08	1.31452		Ethylene-responsive transcription factor [Medicago truncatula] gi|357502687|ref|XP_003621632.1|
Lj0g3v0059399	1083.65	0.400304	0.104179	3.84246	0.000121806	0.00261315	0.954276		Uncharacterized protein TCM_000269 [Theobroma cacao] gi|508699042|gb|EOX90938.1|
Lj0g3v0059549	5404.44	-0.667438	0.234801	-2.84257	0.0044752	0.0316893	1.52025	Flavoprotein wrbA-like	PREDICTED: flavoprotein wrbA-like [Glycine max] gi|356543333|ref|XP_003540116.1|	GO:0003955,GO:0010181,GO:0016491	lja00130,lja01100,lja01110	K03809
Lj0g3v0059639	4979.33	-0.553256	0.141065	-3.922	8.78165e-05	0.00132433	1.54753	Ribosomal RNA small subunit methyltransferase NEP1-like isoform X2	PREDICTED: ribosomal RNA small subunit methyltransferase NEP1-like isoform X2 [Cicer arietinum] gi|502124098|ref|XP_004498384.1|	GO:0008168	lja03008	K14568
Lj0g3v0060729	2633.95	0.966535	0.347812	2.7789	0.00545427	0.0363696	1.53128	Coproporphyrinogen-III oxidase, chloroplastic-like	PREDICTED: coproporphyrinogen-III oxidase chloroplastic-like [Glycine max] gi|356553641|ref|XP_003545162.1|	GO:0004109,GO:0006779,GO:0055114	lja00860,lja01100,lja01110	K00228
Lj0g3v0061149	3232.42	-0.911638	0.155859	-5.84913	4.94143e-09	3.41899e-07	0.989352	LATD/NIP	LATD/NIP [Medicago truncatula] gi|357436681|ref|XP_003588616.1|	GO:0005215,GO:0006810,GO:0016020		K14638
Lj0g3v0061669	30.5042	1.21327	0.390567	3.10642	0.00189366	0.0328474	0.610382	Pectinesterase inhibitor	Pectinesterase inhibitor [Medicago truncatula] gi|357513037|ref|XP_003626807.1|	GO:0004857
Lj0g3v0062329	4861.39	-1.41133	0.289068	-4.88235	1.04831e-06	2.92632e-05	1.53128		PREDICTED: GDSL esterase/lipase At5g03610-like [Glycine max] gi|356572536|ref|XP_003554424.1|
Lj0g3v0062429	654.483	1.10767	0.403607	2.74444	0.00606151	0.0371219	1.65549		NADH-UQ dehydrogenase subunit 3 [Lupinus luteus] gi|2665687|gb|AAB88455.1|		lja00190,lja01100	K03880
Lj0g3v0063859	3991.47	-0.877967	0.329486	-2.66466	0.00770662	0.04986	1.41051		PREDICTED: classical arabinogalactan protein 1-like [Cicer arietinum] gi|502079397|ref|XP_004486247.1|
Lj0g3v0064079	422.405	0.673449	0.212623	3.16733	0.00153843	0.0178374	1.09458	Probable serine/threonine-protein kinase WNK4-like	PREDICTED: probable serine/threonine-protein kinase WNK4-like [Glycine max] gi|356570080|ref|XP_003553219.1|	GO:0004672,GO:0006468,GO:0005524		K08867
Lj0g3v0064189	285.826	-0.612075	0.208828	-2.93101	0.00337866	0.0294644	1.25819		Protein tolB [Medicago truncatula] gi|357520365|ref|XP_003630471.1|
Lj0g3v0064329	3088.87	-1.40452	0.353286	-3.97559	7.02045e-05	0.00160258	0.989352	WAT1-related protein At4g30420-like	PREDICTED: WAT1-related protein At4g30420-like [Cicer arietinum] gi|502150096|ref|XP_004507786.1|	GO:0016021,GO:0022857,GO:0016020
Lj0g3v0065549	6404.23	-0.337536	0.101115	-3.33813	0.00084345	0.00779766	1.73201	2-oxoglutarate dehydrogenase, mitochondrial-like	PREDICTED: 2-oxoglutarate dehydrogenase mitochondrial-like [Glycine max] gi|356568971|ref|XP_003552681.1|	GO:0004591,GO:0006099,GO:0030976,GO:0055114,GO:0008152,GO:0016624	lja00020,lja01100,lja01110,lja01200	K00164
Lj0g3v0065669	424.173	0.464649	0.149927	3.09916	0.00194069	0.0213399	1.09458		NoHit
Lj0g3v0065769	427.824	-0.418103	0.151832	-2.75372	0.00589227	0.0444479	1.25819	ALBINO3-like protein 1, chloroplastic-like	PREDICTED: ALBINO3-like protein 1 chloroplastic-like [Glycine max] gi|356569211|ref|XP_003552798.1|	GO:0016021,GO:0051205
Lj0g3v0065959	602.981	1.07089	0.176671	6.06151	1.34852e-09	1.08373e-07	0.954276	Tetratricopeptide repeat-like superfamily protein	Tetratricopeptide repeat-like superfamily protein [Theobroma cacao] gi|508708726|gb|EOY00623.1|	GO:0005515
Lj0g3v0065969	170.625	0.997944	0.314357	3.17455	0.00150068	0.0222227	0.802017		Tetratricopeptide repeat-like superfamily protein [Theobroma cacao] gi|508708726|gb|EOY00623.1|
Lj0g3v0066219	2195.93	-0.45759	0.100339	-4.56043	5.10494e-06	0.000123726	1.41051	ABC transporter F family member 4-like isoform X1	PREDICTED: ABC transporter F family member 4-like isoform X1 [Cicer arietinum] gi|502102241|ref|XP_004492011.1|	GO:0005524,GO:0016887		K06184
Lj0g3v0066309	116.024	0.960428	0.294827	3.2576	0.0011236	0.0160208	0.916436		Uncharacterized protein TCM_021515 [Theobroma cacao] gi|508715057|gb|EOY06954.1|
Lj0g3v0066379	395.628	-0.570468	0.189922	-3.0037	0.00266719	0.0271628	1.09458		late embryogenesis abundant hydroxyproline-rich glycoprotein [Arabidopsis thaliana] gi|18401372|ref|NP_565642.1|
Lj0g3v0066429	738.614	-0.713324	0.251327	-2.83823	0.00453649	0.029622	1.67335	Transaldolase-like	PREDICTED: transaldolase-like [Glycine max] gi|356523949|ref|XP_003530596.1|	GO:0005975,GO:0003824	lja00030,lja01100,lja01110,lja01200,lja01230	K00616
Lj0g3v0066539	8027.01	0.59989	0.116334	5.1566	2.51475e-07	8.14931e-06	1.53128		PREDICTED: lysine histidine transporter-like 8-like [Cicer arietinum] gi|502161666|ref|XP_004512243.1|
Lj0g3v0066729	2498.64	-0.973614	0.230493	-4.22404	2.39957e-05	0.000470985	1.41051	Peroxidase 1 precursor	peroxidase 1 precursor [Phaseolus vulgaris] gi|5002342|gb|AAD37427.1|AF149277_1	GO:0004601,GO:0006979,GO:0020037,GO:0055114	lja00940,lja01100,lja01110	K00430
Lj0g3v0066909	56.8281	1.36845	0.440888	3.10386	0.00191015	0.0330846	0.610382	Expansin-like B1-like	PREDICTED: expansin-like B1-like [Glycine max] gi|356563391|ref|XP_003549947.1|	GO:0005576
Lj0g3v0066989	103.69	1.21019	0.258855	4.67517	2.93716e-06	0.00015688	0.617943	Cytochrome P450	PREDICTED: isoleucine N-monooxygenase 1-like [Glycine max] gi|356537696|ref|XP_003537361.1|	GO:0005506,GO:0016705,GO:0020037,GO:0055114	lja00460,lja00966,lja01100,lja01110,lja01210	K12153
Lj0g3v0067269	269.021	0.55287	0.161508	3.42318	0.000618935	0.0126022	0.691541	Cytochrome b5 reductase 4-like	PREDICTED: cytochrome b5 reductase 4-like [Glycine max] gi|356531661|ref|XP_003534395.1|	GO:0020037	lja00520	K00326
Lj0g3v0067359	1958.67	-0.621231	0.209058	-2.97157	0.0029628	0.0255216	1.31452	D-3-phosphoglycerate dehydrogenase, chloroplastic-like	PREDICTED: d-3-phosphoglycerate dehydrogenase chloroplastic-like [Glycine max] gi|356521735|ref|XP_003529507.1|	GO:0008152,GO:0016616,GO:0051287,GO:0055114	lja00260,lja00270,lja01100,lja01200,lja01230	K00058
Lj0g3v0067409	3934.99	-0.426475	0.140485	-3.03575	0.00239942	0.0194331	1.53128	Trans-2,3-enoyl-CoA reductase-like	PREDICTED: trans-23-enoyl-CoA reductase-like [Glycine max] gi|356499538|ref|XP_003518596.1|	GO:0005737,GO:0006629,GO:0016021,GO:0016627	lja00062,lja01040,lja01100,lja01110,lja01212	K10258
Lj0g3v0068459	168.62	-0.863547	0.217603	-3.96845	7.23423e-05	0.00179257	0.889712	13-hydroperoxide lyase	13-hydroperoxide lyase [Lotus japonicus] gi|323575355|dbj|BAJ78217.1|	GO:0005506,GO:0016705,GO:0020037,GO:0055114	lja00592,lja01110	K10528
Lj0g3v0068469	82.1163	0.807654	0.262267	3.0795	0.00207345	0.036241	0.584811	Condensin complex subunit 2-like	PREDICTED: condensin complex subunit 2-like [Glycine max] gi|356544788|ref|XP_003540829.1|	GO:0000796,GO:0007076		K06676
Lj0g3v0068869	122.555	-2.9551	0.459591	-6.42985	1.27727e-10	1.31134e-08	0.889712		PREDICTED: F-box/kelch-repeat protein At3g06240-like [Glycine max] gi|356571461|ref|XP_003553895.1|
Lj0g3v0068879	65.8372	-2.32356	0.466656	-4.97916	6.38608e-07	4.24589e-05	0.609314	F-box/kelch-repeat protein At3g06240-like	PREDICTED: F-box/kelch-repeat protein At3g06240-like [Glycine max] gi|356558779|ref|XP_003547680.1|	GO:0005515
Lj0g3v0069469	711.658	0.461872	0.144007	3.20729	0.00133993	0.013233	1.41051	Tetratricopeptide repeat protein 33-like	PREDICTED: tetratricopeptide repeat protein 33-like [Cicer arietinum] gi|502124029|ref|XP_004498353.1|	GO:0005515
Lj0g3v0069629	363.414	0.77954	0.202832	3.84328	0.0001214	0.00231523	1.09458		AT-hook protein of GA feedback 2 [Theobroma cacao] gi|508726183|gb|EOY18080.1|
Lj0g3v0069669	438.961	-1.06118	0.248975	-4.26219	2.02436e-05	0.000451985	1.25819		Uncharacterized protein TCM_015988 [Theobroma cacao] gi|508777115|gb|EOY24371.1|
Lj0g3v0069709	578.016	0.952521	0.231368	4.11692	3.83976e-05	0.000789075	1.23405		PREDICTED: MORN repeat-containing protein 1-like [Cicer arietinum] gi|502126697|ref|XP_004499405.1|
Lj0g3v0069829	168.75	-1.03179	0.264714	-3.89776	9.70862e-05	0.00309285	0.617943	Protein tolB	Protein tolB [Medicago truncatula] gi|358347278|ref|XP_003637686.1|	GO:0005515
Lj0g3v0069889	533.85	1.5636	0.402004	3.88953	0.00010044	0.00218052	0.975029		uncharacterized protein [Arabidopsis thaliana] gi|15235184|ref|NP_195122.1|
Lj0g3v0070519	164.062	2.50354	0.455397	5.49748	3.85247e-08	2.37346e-06	0.916436	Miraculin-like	PREDICTED: miraculin-like [Glycine max] gi|356531028|ref|XP_003534080.1|	GO:0004866
Lj0g3v0070759	4147.32	0.834782	0.246236	3.39017	0.000698483	0.00756946	1.49108	21 kDa protein	21 kDa protein [Medicago truncatula] gi|357455917|ref|XP_003598239.1|	GO:0004857
Lj0g3v0071179	243.072	1.00172	0.315471	3.17531	0.00149676	0.0229314	0.763189		Os01g0532300 [Oryza sativa Japonica Group] gi|297596936|ref|NP_001043247.2|
Lj0g3v0071689	3836.49	-0.263033	0.0984374	-2.67209	0.00753812	0.0464463	1.52025	Zinc finger CCCH domain-containing protein	Zinc finger CCCH domain-containing protein [Medicago truncatula] gi|358348997|ref|XP_003638527.1|	GO:0046872
Lj0g3v0072059	1053.17	-0.589426	0.188828	-3.1215	0.00179931	0.017496	1.31452	Resistance protein MG13	Resistance protein MG13 [Medicago truncatula] gi|357494453|ref|XP_003617515.1|	GO:0005515,GO:0007165
Lj0g3v0072589	900.425	1.06107	0.332337	3.19276	0.00140922	0.0185447	0.954276	Zinc finger protein 6-like	PREDICTED: zinc finger protein 6-like [Cicer arietinum] gi|502165939|ref|XP_004513737.1|	GO:0046872,GO:0003676
Lj0g3v0072979	5119.2	1.35205	0.229309	5.89617	3.72043e-09	1.91043e-07	1.41051		Uncharacterized protein TCM_015808 [Theobroma cacao] gi|508776867|gb|EOY24123.1|
Lj0g3v0073259	1450.55	-0.843323	0.288064	-2.92756	0.00341636	0.0351743	1.00492	Beta-galactosidase-like	PREDICTED: beta-galactosidase-like [Cicer arietinum] gi|502085887|ref|XP_004488039.1|	GO:0004553,GO:0005975
Lj0g3v0073339	16891.1	0.39243	0.145461	2.69784	0.0069791	0.0393323	1.7659	EIN3-binding F-box protein 1-like isoform 1	PREDICTED: EIN3-binding F-box protein 1-like isoform 1 [Glycine max] gi|356507724|ref|XP_003522614.1|	GO:0005515	lja04016,lja04075	K14515
Lj0g3v0073479	2907.37	0.356344	0.117468	3.03355	0.00241693	0.0195385	1.53128	Inactive rhomboid protein 1-like	PREDICTED: inactive rhomboid protein 1-like [Cicer arietinum] gi|502175388|ref|XP_004515720.1|	GO:0004252,GO:0006508,GO:0016021
Lj0g3v0074069	687.438	-0.781969	0.195756	-3.99461	6.48012e-05	0.000955494	1.65549		PREDICTED: probable aldo-keto reductase 1-like [Cicer arietinum] gi|502113572|ref|XP_004494692.1|
Lj0g3v0074079	1141.78	-0.981478	0.1389	-7.06608	1.59375e-12	2.766e-10	0.653217		probable aldo-keto reductase 1 [Glycine max] gi|351723659|ref|NP_001236007.1|
Lj0g3v0074289	1398.43	-1.37456	0.444093	-3.09522	0.00196669	0.0177268	1.41051	Benzyl alcohol O-benzoyltransferase-like	PREDICTED: benzyl alcohol O-benzoyltransferase-like [Glycine max] gi|356500043|ref|XP_003518844.1|	GO:0016747		K19861
Lj0g3v0075979	542.142	-0.867325	0.150426	-5.76579	8.12779e-09	5.07588e-07	1.05338		Phosphoglycerate mutase-like protein [Medicago truncatula] gi|357490185|ref|XP_003615380.1|
Lj0g3v0076179	181.342	2.08149	0.287362	7.24344	4.37442e-13	6.64451e-11	0.806958		Uncharacterized protein TCM_018653 [Theobroma cacao] gi|508711642|gb|EOY03539.1|
Lj0g3v0076609	2169.99	-0.297958	0.0839516	-3.54916	0.000386458	0.00490232	1.41051	Hyoscyamine 6-dioxygenase-like	PREDICTED: hyoscyamine 6-dioxygenase-like [Cicer arietinum] gi|502101880|ref|XP_004491898.1|	GO:0016491,GO:0055114
Lj0g3v0076969	32.2961	1.39971	0.449822	3.1117	0.00186016	0.0334672	0.584811		trichome birefringence-like 43 protein [Arabidopsis thaliana] gi|334184595|ref|NP_180647.2|
Lj0g3v0077119	1181.38	1.18008	0.317919	3.7119	0.00020571	0.0029089	1.41051	Aspartic proteinase-like	PREDICTED: aspartic proteinase-like [Glycine max] gi|356555682|ref|XP_003546159.1|	GO:0004190,GO:0006508,GO:0006629		K08245
Lj0g3v0077159	421.153	0.888188	0.274034	3.24116	0.00119043	0.0198194	0.740967		PREDICTED: hybrid signal transduction histidine kinase A-like [Cicer arietinum] gi|502170560|ref|XP_004514858.1|
Lj0g3v0077489	556.755	1.82114	0.251806	7.2323	4.74865e-13	5.99523e-11	0.975029	Auxin-induced protein 6B	Auxin-induced protein 6B [Medicago truncatula] gi|357466563|ref|XP_003603566.1|	GO:0009733	lja04075	K14488
Lj0g3v0077959	4355.88	-0.533327	0.13234	-4.02998	5.57815e-05	0.00090383	1.53128	Carbamoyl-phosphate synthase large chain	Carbamoyl-phosphate synthase large chain [Medicago truncatula] gi|357453751|ref|XP_003597156.1|	GO:0005524,GO:0046872,GO:0006807,GO:0003824	lja00240,lja00250,lja01100	K01955
Lj0g3v0078309	1659.71	-2.4916	0.435463	-5.72173	1.05443e-08	4.94039e-07	1.41051		Uncharacterized protein TCM_033363 [Theobroma cacao] gi|508722212|gb|EOY14109.1|
Lj0g3v0078359	2498.83	0.351121	0.112221	3.12882	0.00175509	0.0152143	1.53128		Uncharacterized protein TCM_036068 [Theobroma cacao] gi|508725085|gb|EOY16982.1|
Lj0g3v0078449	723.903	-0.469226	0.117732	-3.98554	6.73276e-05	0.000986032	1.65549		PREDICTED: chaperone activity of bc1 complex-like mitochondrial-like [Glycine max] gi|356501819|ref|XP_003519721.1|			K08869
Lj0g3v0078629	327.315	-0.860993	0.256765	-3.35324	0.000798727	0.00967479	1.25819		PREDICTED: 4-coumarate--CoA ligase 1-like isoform 2 [Glycine max] gi|356556256|ref|XP_003546442.1|
Lj0g3v0079559	1230.81	-0.299883	0.0828341	-3.62029	0.000294272	0.00413446	1.31452	Pentatricopeptide repeat-containing protein At5g39710-like isoform X1	PREDICTED: pentatricopeptide repeat-containing protein At5g39710-like isoform X1 [Cicer arietinum] gi|502123558|ref|XP_004498166.1|	GO:0005515
Lj0g3v0080529	2725.16	-0.308987	0.0785067	-3.93581	8.29172e-05	0.00144852	1.31452	Cu/Zn-superoxide dismutase copper chaperone	Cu/Zn-superoxide dismutase copper chaperone [Glycine max] gi|351722110|ref|NP_001235441.1|	GO:0030001,GO:0046872,GO:0006801,GO:0055114,GO:0005507,GO:0016532		K04569
Lj0g3v0080589	261.407	-0.697611	0.233821	-2.98353	0.00284947	0.0406546	0.691541		Uncharacterized protein isoform 1 [Theobroma cacao] gi|508783085|gb|EOY30341.1|
Lj0g3v0080839	10281.3	0.258062	0.089334	2.88873	0.00386797	0.0243747	1.81739	40s ribosomal protein S9-2-like	PREDICTED: 40S ribosomal protein S9-2-like [Glycine max] gi|356562820|ref|XP_003549666.1|	GO:0003723,GO:0005622,GO:0019843,GO:0003735,GO:0006412,GO:0015935	lja03010	K02997
Lj0g3v0080869	541.512	-0.939114	0.243618	-3.85486	0.000115794	0.00222125	1.09458		PREDICTED: probable amino acid permease 7-like [Glycine max] gi|356569591|ref|XP_003552982.1|
Lj0g3v0080919	3089.13	-0.375001	0.113167	-3.3137	0.000920717	0.00986942	1.41051	Aspartic proteinase oryzasin-1-like	PREDICTED: aspartic proteinase oryzasin-1-like [Glycine max] gi|356556454|ref|XP_003546541.1|	GO:0004190,GO:0006508,GO:0006629		K08245
Lj0g3v0081539	2495.63	0.702007	0.167216	4.19819	2.69055e-05	0.000705253	0.989352		NoHit
Lj0g3v0081669	1283.26	-1.39617	0.448743	-3.1113	0.00186268	0.0169699	1.41051	Calcium-binding protein PBP1-like	PREDICTED: calcium-binding protein PBP1-like [Cicer arietinum] gi|502083083|ref|XP_004487354.1|	GO:0005509
Lj0g3v0081739	12.5182	-1.88403	0.465657	-4.04597	5.21073e-05	0.00310663	0.329057	Cationic peroxidase 1-like	PREDICTED: cationic peroxidase 1-like [Glycine max] gi|356532187|ref|XP_003534655.1|	GO:0004601,GO:0006979,GO:0020037,GO:0055114	lja00940,lja01100,lja01110	K00430
Lj0g3v0083399	713.065	5.70169	0.296246	19.2464	1.5118e-82	1.93888e-79	1.49094	Exocyst complex component	Exocyst complex component [Medicago truncatula] gi|357437557|ref|XP_003589054.1|	GO:0000145,GO:0006887		K07195
Lj0g3v0083619	410.229	-2.2235	0.229702	-9.67996	3.66869e-22	9.03829e-20	0.954276		uncharacterized protein LOC100819144 [Glycine max] gi|359807039|ref|NP_001241338.1|
Lj0g3v0083849	68.3503	1.62192	0.464999	3.488	0.00048664	0.0114882	0.609314		Nodule-specific protein NLj70 [Medicag3vo truncatula] gi|357439945|ref|XP_003590250.1|
Lj0g3v0084019	380.191	-1.05262	0.263822	-3.98989	6.61052e-05	0.00139356	1.09458	Wall-associated receptor kinase 3-like	PREDICTED: wall-associated receptor kinase 3-like [Glycine max] gi|356518585|ref|XP_003527959.1|	GO:0004674,GO:0016021,GO:0030247
Lj0g3v0084449	264.898	-1.11266	0.162035	-6.86678	6.56651e-12	9.93975e-10	0.691541	Probable disease resistance protein At5g66900-like	PREDICTED: probable disease resistance protein At5g66900-like [Glycine max] gi|356565670|ref|XP_003551061.1|	GO:0043531
Lj0g3v0084579	41.6378	3.25137	0.435283	7.46955	8.04709e-14	1.71102e-11	0.610382		Uncharacterized protein TCM_041937 [Theobroma cacao] gi|508786936|gb|EOY34192.1|
Lj0g3v0084729	936.936	-0.492326	0.143902	-3.42125	0.00062335	0.00690765	1.49094	Small glutamine-rich tetratricopeptide repeat-containing protein-like isoform 1	PREDICTED: small glutamine-rich tetratricopeptide repeat-containing protein-like isoform 1 [Glycine max] gi|356549136|ref|XP_003542953.1|	GO:0005515		K16365
Lj0g3v0085019	1539.57	0.355019	0.10418	3.40775	0.000655018	0.00986032	1.00492		Os05g0315200 [Oryza sativa Japonica Group] gi|115463143|ref|NP_001055171.1|
Lj0g3v0085479	733.806	0.975164	0.157444	6.19371	5.87651e-10	3.35457e-08	1.49094		unknown [Lotus japonicus] gi|388522449|gb|AFK49286.1|
Lj0g3v0086039	56.9956	0.80927	0.266889	3.03223	0.00242752	0.0412839	0.575801		glutathione S-transferase GST 22 [Glycine max] gi|358248536|ref|NP_001239642.1|
Lj0g3v0086299	7647.32	-1.02603	0.199554	-5.14161	2.72396e-07	7.84495e-06	1.73201	VDAC1.3	VDAC1.3 [Lotus japonicus] gi|36957198|gb|AAQ87021.1|	GO:0005741,GO:0055085,GO:0006820,GO:0008308,GO:0044070		K15040
Lj0g3v0086789	384.344	-0.429461	0.147766	-2.90637	0.00365654	0.0318419	1.23405		PREDICTED: pentatricopeptide repeat-containing protein At2g40240 mitochondrial-like [Glycine max] gi|356529368|ref|XP_003533266.1|
Lj0g3v0086869	489.037	-0.523066	0.139726	-3.74352	0.000181462	0.00444851	0.740967		F-box/LRR-repeat protein [Medicago truncatula] gi|357469105|ref|XP_003604837.1|			K10268
Lj0g3v0087419	3833.95	-0.885987	0.137516	-6.44277	1.17313e-10	7.12881e-09	1.54753	Phytoene desaturase	PREDICTED: phytoene dehydrogenase chloroplastic/chromoplastic-like [Cicer arietinum] gi|502135246|ref|XP_004502268.1|	GO:0016491,GO:0055114,GO:0016117,GO:0016705	lja00906,lja01100,lja01110	K02293
Lj0g3v0087609	873.763	0.553952	0.146963	3.76933	0.000163684	0.00330526	0.954276	Tubby-like F-box protein 6-like	PREDICTED: tubby-like F-box protein 6-like [Glycine max] gi|356555565|ref|XP_003546101.1|	GO:0005515
Lj0g3v0087809	382.526	-0.747571	0.154231	-4.8471	1.2528e-06	4.12433e-05	1.23405	NB-LRR type disease resistance protein Rps1-k-2	NB-LRR type disease resistance protein Rps1-k-2 [Medicago truncatula] gi|357457003|ref|XP_003598782.1|	GO:0043531
Lj0g3v0088019	277.603	1.98783	0.31531	6.30436	2.89389e-10	2.80155e-08	0.889712	Lectin receptor-like kinase Tg-20	Lectin receptor-like kinase Tg-20 [Medicago truncatula] gi|357517167|ref|XP_003628872.1|	GO:0004672,GO:0005524,GO:0006468,GO:0030246
Lj0g3v0088309	107.091	1.57387	0.45499	3.45913	0.000541931	0.0091225	0.916814	21 kDa protein-like	PREDICTED: 21 kDa protein-like [Glycine max] gi|356565333|ref|XP_003550896.1|	GO:0004857
Lj0g3v0088839	42.6515	1.481	0.418522	3.53866	0.000402168	0.00995326	0.609314	ATP synthase subunit a-like		GO:0015078,GO:0015986,GO:0045263
Lj0g3v0089219	4124.95	0.316843	0.0987992	3.20693	0.00134158	0.0124501	1.52025	Serine/threonine-protein kinase WNK8-like isoform X2	PREDICTED: serine/threonine-protein kinase WNK8-like isoform X2 [Cicer arietinum] gi|502134290|ref|XP_004502065.1|	GO:0004672,GO:0005524,GO:0006468		K08867
Lj0g3v0089719	2451.24	-0.556389	0.175293	-3.17404	0.00150331	0.0187039	1.00492		Ubiquitin and WLM domain-containing protein [Medicago truncatula] gi|357469919|ref|XP_003605244.1|
Lj0g3v0090819	487.328	0.78079	0.209362	3.72938	0.000191953	0.00467313	0.740967		Uncharacterized protein TCM_034930 [Theobroma cacao] gi|508724134|gb|EOY16031.1|
Lj0g3v0091309	2485.47	-0.265119	0.0913999	-2.90065	0.00372391	0.0290686	1.41051		Colon cancer-associated protein Mic1-like containing protein expressed [Oryza sativa Japonica Group] gi|110289056|gb|ABB47548.2|
Lj0g3v0092229	1748.28	-1.06752	0.277382	-3.84855	0.00011882	0.00172433	1.53128	Toll interleukin receptor	Putative disease-resistance protein SR1 [Medicago truncatula] gi|357494485|ref|XP_003617531.1|	GO:0005515,GO:0007165
Lj0g3v0092639	1298.57	-1.03725	0.265669	-3.90429	9.45039e-05	0.00289572	0.653217	Delta-1-pyrroline-5-carboxylate synthase-like	PREDICTED: delta-1-pyrroline-5-carboxylate synthase-like [Glycine max] gi|356504258|ref|XP_003520914.1|	GO:0008152,GO:0016491,GO:0055114,GO:0006561,GO:0004349,GO:0005737,GO:0003824,GO:0016620,GO:0004350	lja00330,lja01100,lja01110,lja01230	K12657
Lj0g3v0092909	1483.1	-0.277825	0.097592	-2.8468	0.00441613	0.0411305	1.0532	DNA-directed RNA polymerase E subunit 1-like	PREDICTED: DNA-directed RNA polymerase E subunit 1-like [Cicer arietinum] gi|502158103|ref|XP_004511031.1|	GO:0003677,GO:0003899,GO:0006351		K16251
Lj0g3v0092949	408.322	0.430674	0.123615	3.48399	0.000493996	0.00819861	0.954276		Uncharacterized protein isoform 1 [Theobroma cacao] gi|508720885|gb|EOY12782.1|
Lj0g3v0093139	185.757	-1.0957	0.246007	-4.45394	8.43099e-06	0.000314402	0.802017		PREDICTED: probable aldo-keto reductase 1-like [Cicer arietinum] gi|502113575|ref|XP_004494693.1|
Lj0g3v0093149	118.31	1.37736	0.329472	4.18051	2.90858e-05	0.00112035	0.617943	Calmodulin-like protein 8-like	PREDICTED: calmodulin-like protein 8-like [Glycine max] gi|356535165|ref|XP_003536119.1|	GO:0005509	lja04016,lja04070,lja04626	K02183
Lj0g3v0093229	1595.2	0.557097	0.144251	3.86199	0.000112467	0.00223565	1.0532	Mitochondrial thiamine pyrophosphate carrier-like	PREDICTED: mitochondrial thiamine pyrophosphate carrier-like [Cicer arietinum] gi|502151096|ref|XP_004508276.1|	GO:0055085		K15108
Lj0g3v0094009	45.3578	2.43795	0.456338	5.34242	9.17131e-08	6.95037e-06	0.665151	Miraculin-like	PREDICTED: miraculin-like [Glycine max] gi|356531023|ref|XP_003534078.1|	GO:0004866
Lj0g3v0094469	366.456	0.955996	0.313932	3.04523	0.00232503	0.0348633	0.691541		Phosphatase methylesterase 1 [Theobroma cacao] gi|508715058|gb|EOY06955.1|
Lj0g3v0095249	642.458	-0.74497	0.264637	-2.81507	0.0048767	0.0341644	1.49094	TMV resistance protein N-like	PREDICTED: TMV resistance protein N-like [Cicer arietinum] gi|502156468|ref|XP_004510489.1|	GO:0043531
Lj0g3v0095959	108.023	1.43557	0.367455	3.9068	9.35278e-05	0.00304135	0.607042		Receptor protein kinase CLAVATA1 precursor putative [Ricinus communis] gi|255553619|ref|XP_002517850.1|
Lj0g3v0096669	52.7931	-0.954168	0.324213	-2.94303	0.00325017	0.0487943	0.610382		PREDICTED: LOB domain-containing protein 16-like [Glycine max] gi|356572251|ref|XP_003554283.1|			K13944
Lj0g3v0097299	104.36	1.10825	0.285124	3.88689	0.000101535	0.00237534	0.889712	GATA transcription factor 18-like	PREDICTED: GATA transcription factor 18-like [Cicer arietinum] gi|502161141|ref|XP_004512046.1|	GO:0003700,GO:0006355,GO:0008270,GO:0043565
Lj0g3v0098949	528.242	0.79797	0.217758	3.66449	0.000247836	0.00376733	1.23405		Heat shock protein [Medicago truncatula] gi|357503425|ref|XP_003622001.1|		lja03040,lja04141,lja04144	K03283
Lj0g3v0099189	461.793	0.977086	0.353458	2.76436	0.00570339	0.0439812	1.23405	Peptide transporter PTR1-like isoform X1	PREDICTED: peptide transporter PTR1-like isoform X1 [Cicer arietinum] gi|502131373|ref|XP_004500964.1|	GO:0005215,GO:0006810,GO:0016020,GO:0006857		K14638
Lj0g3v0099649	562.119	-2.86457	0.31865	-8.98971	2.47893e-19	4.68734e-17	1.05338	Werner Syndrome-like exonuclease-like	PREDICTED: Werner Syndrome-like exonuclease-like [Vitis vinifera] gi|225450557|ref|XP_002277523.1|	GO:0003676,GO:0006139,GO:0008408
Lj0g3v0099859	366.965	-1.26623	0.254285	-4.97957	6.37254e-07	3.80294e-05	0.691541	Gibberellin 2-beta-dioxygenase 2-like	PREDICTED: gibberellin 2-beta-dioxygenase 2-like [Glycine max] gi|356536677|ref|XP_003536863.1|	GO:0016491,GO:0055114	lja00904,lja01110	K04125
Lj0g3v0099919	704.136	-1.872	0.396664	-4.71937	2.36574e-06	6.15845e-05	1.49094	Probable protein phosphatase 2C 74-like	PREDICTED: probable protein phosphatase 2C 74-like [Glycine max] gi|356514577|ref|XP_003525982.1|	GO:0003824,GO:0004722,GO:0006470
Lj0g3v0100529	14.6684	1.75325	0.460714	3.8055	0.000141516	0.00591364	0.410511	Probable protein phosphatase 2C 65-like	PREDICTED: probable protein phosphatase 2C 65-like [Glycine max] gi|356566738|ref|XP_003551586.1|	GO:0003824,GO:0004722,GO:0006470
Lj0g3v0100599	307.258	4.35181	0.358348	12.1441	6.16461e-34	2.34109e-31	1.09458	Dihydrodipicolinate synthase 2, chloroplastic-like	PREDICTED: dihydrodipicolinate synthase 2 chloroplastic-like [Glycine max] gi|356505643|ref|XP_003521599.1|	GO:0008152,GO:0016829,GO:0003824	lja00261,lja00300,lja01100,lja01110,lja01230	K01714
Lj0g3v0100659	3607.22	-1.2834	0.464517	-2.76288	0.00572947	0.038535	1.49108	Probable disease resistance protein At5g66900-like	PREDICTED: probable disease resistance protein At5g66900-like [Cicer arietinum] gi|502152977|ref|XP_004509177.1|	GO:0043531
Lj0g3v0101199	533.429	-1.06851	0.143363	-7.45317	9.11237e-14	1.10035e-11	1.09458	Endoglucanase 12-like	PREDICTED: endoglucanase 12-like [Cicer arietinum] gi|502134392|ref|XP_004502103.1|	GO:0003824,GO:0004553,GO:0005975	lja00500,lja01100	K01179
Lj0g3v0101249	62.9124	1.77397	0.446109	3.97654	6.99251e-05	0.00250454	0.575801	Senescence-associated gene 12	Senescence-associated gene 12 [Theobroma cacao] gi|508702326|gb|EOX94222.1|	GO:0008234,GO:0006508
Lj0g3v0101529	220.345	-1.2672	0.368871	-3.43536	0.000591762	0.00978888	0.916436		Uncharacterized protein TCM_043094 [Theobroma cacao] gi|508726677|gb|EOY18574.1|
Lj0g3v0101659	2862.11	0.525661	0.129721	4.05225	5.07283e-05	0.00118872	1.00492	3-oxoacyl-	PREDICTED: 3-oxoacyl-[acyl-carrier-protein] gi|502135409|ref|XP_004502323.1|	GO:0016491	lja00061,lja00780,lja01100,lja01110,lja01212	K00059
Lj0g3v0102179	2755.17	-0.865803	0.204551	-4.2327	2.30898e-05	0.000426938	1.53128		PREDICTED: lysM domain receptor-like kinase 4-like [Cicer arietinum] gi|502123143|ref|XP_004498011.1|
Lj0g3v0102869	278.342	1.11738	0.193292	5.78081	7.43396e-09	7.60021e-07	0.617943	NAC domain-containing protein 8-like isoform X1	PREDICTED: NAC domain-containing protein 8-like isoform X1 [Cicer arietinum] gi|502142771|ref|XP_004505101.1|	GO:0003677,GO:0006355
Lj0g3v0103009	741.94	1.03896	0.11718	8.86631	7.56085e-19	1.53548e-16	0.954276	CNGC5-like protein	CNGC5-like protein [Medicago truncatula] gi|357472163|ref|XP_003606366.1|	GO:0005216,GO:0006811,GO:0016020,GO:0055085,GO:0005249,GO:0006813	lja04626	K05391
Lj0g3v0103069	1213.22	1.05166	0.247499	4.24914	2.14594e-05	0.000597212	0.954276		Senescence-associated protein SAG102 [Medicago truncatula] gi|357440677|ref|XP_003590616.1|
Lj0g3v0103249	5052.26	-0.309377	0.111707	-2.76955	0.00561342	0.0368935	1.54753	Serine carboxypeptidase-like 49-like isoform 1	PREDICTED: serine carboxypeptidase-like 49-like isoform 1 [Glycine max] gi|356534720|ref|XP_003535900.1|	GO:0004185,GO:0006508		K16298
Lj0g3v0104499	1439.64	1.7166	0.173155	9.91369	3.62981e-23	6.88695e-21	1.31452	ABC transporter G family member	ABC transporter G family member [Medicago truncatula] gi|357485323|ref|XP_003612949.1|	GO:0005524,GO:0016887,GO:0016020
Lj0g3v0104979	82.5431	1.4547	0.341472	4.26009	2.04349e-05	0.000842314	0.609314		nuclear distribution protein nudE [Pyrenophora tritici-repentis Pt-1C-BFP] gi|189191822|ref|XP_001932250.1|
Lj0g3v0104989	896.55	1.22012	0.427399	2.85476	0.00430687	0.0312654	1.49094		NoHit
Lj0g3v0105009	918.966	-4.59809	0.289267	-15.8957	6.78886e-57	3.6497e-54	1.77839		ferric reductase [Lotus japonicus] gi|331271992|gb|AED02590.1|			K00521
Lj0g3v0105139	1136.53	1.09319	0.349451	3.12831	0.00175813	0.0211292	1.00492	Outer membrane lipoprotein blc-like	PREDICTED: outer membrane lipoprotein blc-like [Cicer arietinum] gi|502149930|ref|XP_004507714.1|	GO:0005215		K03098
Lj0g3v0105869	4703.84	-0.559705	0.177261	-3.15751	0.00159121	0.0142009	1.52025	Shikimate O-hydroxycinnamoyltransferase	shikimate O-hydroxycinnamoyltransferase [Trifolium pratense] gi|206730709|gb|ACI16630.1|	GO:0016747	lja00940,lja00941,lja00945,lja01100,lja01110	K13065
Lj0g3v0106299	2013.22	0.334804	0.107541	3.11327	0.00185025	0.0242134	0.878811	Probable lysine-specific demethylase ELF6-like	PREDICTED: probable lysine-specific demethylase ELF6-like [Glycine max] gi|356533957|ref|XP_003535524.1|	GO:0046872,GO:0003676
Lj0g3v0106749	1105.64	-0.834546	0.279028	-2.9909	0.00278154	0.0301402	1.00492		hypothetical protein BEWA_007150 [Babesia equi] gi|510904931|ref|XP_004830972.1|
Lj0g3v0107179	84.2894	1.0358	0.303079	3.41758	0.000631797	0.0140703	0.610382		Os03g0184100 [Oryza sativa Japonica Group] gi|115451173|ref|NP_001049187.1|
Lj0g3v0107519	57.3325	-1.17625	0.357045	-3.29441	0.000986296	0.0208885	0.575801		PREDICTED: polyvinylalcohol dehydrogenase-like [Cicer arietinum] gi|502090212|ref|XP_004489157.1|
Lj0g3v0107619	285.143	0.508916	0.169797	2.99721	0.00272463	0.0276511	1.09458		imidazole glycerol phosphate synthase subunit HisH [Rhodospirillum centenum SW] gi|209966555|ref|YP_002299470.1|
Lj0g3v0108539	23.579	1.89692	0.4387	4.32396	1.53253e-05	0.000657013	0.609314	Lish domain and HEAT repeat-containing protein KIAA1468 homolog	PREDICTED: lisH domain and HEAT repeat-containing protein KIAA1468 homolog [Glycine max] gi|356513973|ref|XP_003525682.1|	GO:0005488
Lj0g3v0108549	264.671	0.807775	0.151572	5.32931	9.85851e-08	7.94419e-06	0.617943	Lish domain and HEAT repeat-containing protein KIAA1468-like	PREDICTED: lisH domain and HEAT repeat-containing protein KIAA1468-like [Cicer arietinum] gi|502090691|ref|XP_004489310.1|	GO:0005488
Lj0g3v0109269	2161.15	-0.661865	0.179155	-3.69436	0.000220441	0.00288339	1.53128	Probable inactive purple acid phosphatase 29-like	PREDICTED: probable inactive purple acid phosphatase 29-like [Glycine max] gi|356573279|ref|XP_003554790.1|	GO:0016787
Lj0g3v0110029	1108.48	0.966311	0.178881	5.40197	6.59114e-08	5.19586e-06	0.653217		endonuclease [Flavobacterium sp. CF136] gi|495079196|ref|WP_007804020.1|
Lj0g3v0110079	12.4401	-1.24001	0.391262	-3.16925	0.00152834	0.0438791	0.331899		EMBYO FLOWERING 1-like protein [Medicago truncatula] gi|358344645|ref|XP_003636398.1|
Lj0g3v0110289	1444.09	7.08527	0.357456	19.8214	1.94764e-87	4.27605e-84	1.00492		GDSL esterase/lipase [Medicago truncatula] gi|357517837|ref|XP_003629207.1|
Lj0g3v0110479	1713	-0.581112	0.204396	-2.84307	0.00446819	0.0428217	1.00492	UDP-glycosyltransferase 71D1-like	PREDICTED: UDP-glycosyltransferase 71D1-like [Cicer arietinum] gi|502095988|ref|XP_004490589.1|	GO:0008152,GO:0016758
Lj0g3v0110619	55.137	1.10932	0.290109	3.8238	0.00013141	0.00371576	0.665151		ROK family protein [Isosphaera pallida ATCC 43644] gi|320102290|ref|YP_004177881.1|
Lj0g3v0110749	65.3506	-1.50839	0.454561	-3.31833	0.000905562	0.0185981	0.610382	Probable pectinesterase/pectinesterase inhibitor 46-like	PREDICTED: probable pectinesterase/pectinesterase inhibitor 46-like [Cicer arietinum] gi|502158426|ref|XP_004511148.1|	GO:0004857
Lj0g3v0111019	613.621	-1.3152	0.271081	-4.85167	1.22427e-06	5.1036e-05	0.954276	Peroxidase1b	peroxidase1B [Medicago sativa] gi|971560|emb|CAA62226.1|	GO:0004601,GO:0006979,GO:0020037,GO:0055114	lja00940,lja01100,lja01110	K00430
Lj0g3v0111029	76.6684	4.23366	0.408395	10.3666	3.51864e-25	1.69188e-22	0.584811	RING-H2 finger protein ATL5F	RING-H2 finger protein ATL5F [Medicago truncatula] gi|357517389|ref|XP_003628983.1|	GO:0005515,GO:0008270
Lj0g3v0111769	2365.68	-0.898294	0.251325	-3.57424	0.000351252	0.00605052	0.989352		PREDICTED: extensin-2-like [Cicer arietinum] gi|502124916|ref|XP_004498723.1|
Lj0g3v0111829	2158.73	1.52557	0.152587	9.99803	1.55463e-23	3.96174e-21	1.00492	Nitrate transporter 1.1-like	PREDICTED: nitrate transporter 1.1-like [Cicer arietinum] gi|502181584|ref|XP_004516839.1|	GO:0005215,GO:0006810,GO:0016020		K14638
Lj0g3v0112059	1918.05	-1.99139	0.447063	-4.4544	8.41298e-06	0.000178461	1.53128	2-succinylbenzoate-CoA ligase	2-succinylbenzoate-CoA ligase [Medicago truncatula] gi|357460691|ref|XP_003600627.1|	GO:0003824,GO:0008152		K23618
Lj0g3v0112359	154.276	-0.720719	0.184864	-3.89864	9.67339e-05	0.00221796	0.916436		PREDICTED: DUF21 domain-containing protein At1g55930 chloroplastic-like [Glycine max] gi|356553522|ref|XP_003545104.1|
Lj0g3v0112459	8921.62	-0.920452	0.169365	-5.43473	5.48804e-08	1.82127e-06	1.73201	Sulphate transporter	sulphate transporter [Astragalus glycyphyllos] gi|291482268|emb|CBK55656.1|	GO:0008271,GO:0008272,GO:0016020,GO:0055085,GO:0005886,GO:0015116,GO:0016021		K17470
Lj0g3v0112799	11444.4	-1.14607	0.439412	-2.60819	0.00910232	0.0476754	1.7659		unknown [Glycine max] gi|255638013|gb|ACU19322.1|
Lj0g3v0112809	8799.54	-1.20064	0.401597	-2.98968	0.00279272	0.0195642	1.7659		PREDICTED: WD repeat-containing protein 26-like [Bombyx mori] gi|512909528|ref|XP_004926943.1|
Lj0g3v0112839	146.53	-1.72763	0.452157	-3.82086	0.00013299	0.00297106	0.889712	Bowman-Birk type protease inhibitor-like precursor	Bowman-Birk type protease inhibitor-like precursor [Glycine max] gi|351722763|ref|NP_001237767.1|	GO:0004867,GO:0005576
Lj0g3v0112859	9728.14	-1.54243	0.385879	-3.9972	6.40975e-05	0.000915831	1.73201	Kunitz-type trypsin inhibitor-like 1 protein	Kunitz-type trypsin inhibitor-like 1 protein [Medicago truncatula] gi|357498565|ref|XP_003619571.1|	GO:0004866
Lj0g3v0112979	1441.79	-0.689058	0.162405	-4.24285	2.20704e-05	0.000441288	1.41051	Type I inositol 1,4,5-trisphosphate 5-phosphatase 1-like isoform X1	PREDICTED: type I inositol 145-trisphosphate 5-phosphatase 1-like isoform X2 [Cicer arietinum] gi|502093366|ref|XP_004489919.1|	GO:0046856
Lj0g3v0114179	3515.25	-0.663933	0.246902	-2.68906	0.00716537	0.0447044	1.52025	Cyclin-U2-2-like	PREDICTED: cyclin-U2-2-like [Cicer arietinum] gi|502167736|ref|XP_004514236.1|	GO:0000079,GO:0019901
Lj0g3v0114299	153.86	-1.40582	0.462422	-3.04012	0.00236483	0.0315754	0.806958	8-hydroxyquercetin 8-O-methyltransferase-like	PREDICTED: 8-hydroxyquercetin 8-O-methyltransferase-like [Glycine max] gi|356577865|ref|XP_003557042.1|	GO:0008168,GO:0008171,GO:0046983
Lj0g3v0114389	620.548	0.566038	0.168672	3.35584	0.000791234	0.00974048	1.23405		possible single-strand binding protein [Corynebacterium lipophiloflavum] gi|493893767|ref|WP_006839725.1|
Lj0g3v0115479	2926.63	7.03423	0.344165	20.4385	7.60131e-93	1.38213e-89	1.31452	High affinity ammonium transporter	high affinity ammonium transporter [Lotus japonicus] gi|232782268|gb|ACQ91094.1|	GO:0008519,GO:0016020,GO:0072488,GO:0015696		K03320
Lj0g3v0115909	531.977	-1.16885	0.353601	-3.30558	0.000947817	0.0136472	0.954276	Gibberellin 20-oxidase	gibberellin 20-oxidase [Phaseolus vulgaris] gi|2262201|gb|AAC49756.1|	GO:0016491,GO:0055114	lja00904,lja01100,lja01110	K05282
Lj0g3v0116739	1497.69	-1.0654	0.329179	-3.23655	0.00120983	0.0158011	1.00492	(+)-delta-cadinene synthase isozyme C2	(+)-delta-cadinene synthase isozyme C2 [Medicago truncatula] gi|357452561|ref|XP_003596557.1|	GO:0008152,GO:0010333,GO:0016829	lja00909	K15803
Lj0g3v0116829	48.8127	-1.2963	0.347297	-3.73254	0.000189557	0.0056208	0.584811		RNA-directed DNA polymerase (Reverse transcriptase); Chromo; Zinc finger CCHC-type; Peptidase aspartic active site; Polynucleotidyl transferase Ribonuclease H fold [Medicago truncatula] gi|124359710|gb|ABN06064.1|
Lj0g3v0117039	1519.89	-0.771423	0.188435	-4.09383	4.24303e-05	0.00101938	1.00492		Sigma factor sigB regulation protein rsbQ [Medicago truncatula] gi|357476343|ref|XP_003608457.1|
Lj0g3v0118249	442.903	-0.427145	0.126569	-3.37481	0.000738673	0.0092103	1.23405		Nucleotide-sugar transporter family protein [Theobroma cacao] gi|508777291|gb|EOY24547.1|
Lj0g3v0118819	537.152	-2.36153	0.375714	-6.28545	3.26916e-10	2.69741e-08	1.05338	S-type anion channel SLAH3-like	PREDICTED: S-type anion channel SLAH3-like [Glycine max] gi|356529097|ref|XP_003533133.1|	GO:0006873,GO:0008308,GO:0016021
Lj0g3v0118899	3230.38	-1.32551	0.403553	-3.2846	0.00102127	0.0138737	1.00492	UDP-glycosyltransferase 85A3-like, partial	PREDICTED: UDP-glycosyltransferase 85A3-like partial [Cicer arietinum] gi|502134100|ref|XP_004502000.1|	GO:0008152,GO:0016758
Lj0g3v0118999	64.4712	-1.57451	0.447945	-3.51496	0.000439814	0.00996596	0.665151		Os03g0835200 [Oryza sativa Japonica Group] gi|115456431|ref|NP_001051816.1|
Lj0g3v0119689	11.4431	1.60871	0.460285	3.49502	0.000474022	0.0152906	0.410511		PREDICTED: transcription factor bHLH30-like [Cicer arietinum] gi|502095388|ref|XP_004490443.1|
Lj0g3v0120549	272.347	-2.03331	0.421904	-4.81938	1.44005e-06	6.13192e-05	0.916436	Glucose-6-phosphate 1-dehydrogenase, chloroplastic-like		GO:0004345,GO:0006006,GO:0050661,GO:0055114	lja00030,lja00480,lja01100,lja01110,lja01200	K00036
Lj0g3v0120889	1637.06	-0.565637	0.116281	-4.86438	1.14815e-06	3.40834e-05	1.41051	Metal transporter Nramp6-like	PREDICTED: metal transporter Nramp6-like [Glycine max] gi|356550656|ref|XP_003543701.1|	GO:0005215,GO:0006810,GO:0016020
Lj0g3v0121719	3062.41	-1.41201	0.191676	-7.36665	1.74972e-13	1.4897e-11	1.53128	L-Ala-D/L-Glu epimerase-like		GO:0003824,GO:0008152
Lj0g3v0122439	86.0905	1.03721	0.298293	3.47715	0.000506783	0.0118418	0.610382		PGR5-like protein 1A [Medicago truncatula] gi|357481805|ref|XP_003611188.1|
Lj0g3v0123269	1804.38	-2.82617	0.309286	-9.13771	6.37879e-20	8.59563e-18	1.53128	S-type anion channel SLAH3-like	PREDICTED: S-type anion channel SLAH3-like [Glycine max] gi|356561468|ref|XP_003549003.1|	GO:0016021,GO:0055085,GO:0006873,GO:0008308
Lj0g3v0124139	673.409	0.451067	0.118509	3.80617	0.000141136	0.00212429	1.41051	Glutaredoxin family protein	glutaredoxin family protein [Cucumis melo subsp. melo] gi|307136387|gb|ADN34197.1|	GO:0009055,GO:0015035,GO:0045454		K17479
Lj0g3v0124669	945.841	-1.95247	0.196785	-9.92186	3.34455e-23	4.77355e-21	1.77839	Isoliquiritigenin 2'-O-methyltransferase-like	PREDICTED: isoliquiritigenin 2'-O-methyltransferase-like [Glycine max] gi|356532221|ref|XP_003534672.1|	GO:0008168,GO:0008171,GO:0046983	lja00940,lja01100,lja01110	K13066
Lj0g3v0124999	2379.85	-0.666612	0.167301	-3.9845	6.76238e-05	0.00120844	1.31452	Probable receptor-like protein kinase At1g49730-like	PREDICTED: probable receptor-like protein kinase At1g49730-like [Glycine max] gi|356499893|ref|XP_003518770.1|	GO:0004672,GO:0005524,GO:0006468
Lj0g3v0125139	3613.97	-0.537179	0.154909	-3.46771	0.000524911	0.00601889	1.49108	Cytokinin-O-glucosyltransferase	Cytokinin-O-glucosyltransferase [Medicago truncatula] gi|357496709|ref|XP_003618643.1|	GO:0008152,GO:0016758
Lj0g3v0125149	574.37	4.93002	0.387388	12.7263	4.22321e-37	1.66367e-34	1.23405	UDP-glycosyltransferase 85A5-like	PREDICTED: UDP-glycosyltransferase 85A5-like [Cicer arietinum] gi|502091264|ref|XP_004489495.1|	GO:0008152,GO:0016758
Lj0g3v0125169	1452.36	1.28649	0.288534	4.45873	8.24482e-06	0.00017549	1.53128	Glucan 1,3-beta-glucosidase A-like	PREDICTED: glucan 13-beta-glucosidase A-like [Glycine max] gi|356548252|ref|XP_003542517.1|	GO:0004553,GO:0005975,GO:0007015,GO:0051015	lja00500,lja01100	K01210
Lj0g3v0125279	850.668	-0.400035	0.154166	-2.59484	0.00946359	0.0487789	1.77839		PREDICTED: mediator of RNA polymerase II transcription subunit 23-like [Cicer arietinum] gi|502123807|ref|XP_004498267.1|			K15166
Lj0g3v0126189	819.766	-0.452145	0.113934	-3.96848	7.23338e-05	0.00120563	1.41051		Tryptophan RNA-binding attenuator protein-like [Theobroma cacao] gi|508777031|gb|EOY24287.1|
Lj0g3v0126519	1740.79	-0.792717	0.235481	-3.36637	0.000761642	0.0089927	1.31452	Lipoxygenase	lipoxygenase [Pisum sativum] gi|2459611|gb|AAB71759.1|	GO:0016702,GO:0046872,GO:0055114,GO:0016491	lja00591	K15718
Lj0g3v0127349	1129.85	-0.403581	0.120441	-3.35087	0.000805567	0.00939942	1.31452	Pyruvate dehydrogenase E1 component subunit beta, mitochondrial-like	PREDICTED: pyruvate dehydrogenase E1 component subunit beta mitochondrial-like [Glycine max] gi|356552857|ref|XP_003544779.1|	GO:0003824,GO:0008152	lja00010,lja00020,lja00620,lja01100,lja01110,lja01200	K00162
Lj0g3v0127469	218.454	1.70595	0.422368	4.03903	5.3673e-05	0.00172433	0.691541	Probable purple acid phosphatase 20-like	PREDICTED: probable purple acid phosphatase 20-like [Glycine max] gi|356503803|ref|XP_003520692.1|	GO:0003993,GO:0046872,GO:0016787		K22390
Lj0g3v0127869	4483.06	-0.403465	0.118167	-3.41436	0.000639324	0.00737228	1.41051	Probable thylakoidal processing peptidase 2, chloroplastic-like isoform X2	PREDICTED: probable thylakoidal processing peptidase 2 chloroplastic-like isoform X2 [Cicer arietinum] gi|502132980|ref|XP_004501604.1|	GO:0006508,GO:0008236,GO:0016020,GO:0016021	lja03060	K03100
Lj0g3v0128179	670.973	-0.437172	0.140118	-3.12003	0.00180835	0.0146815	1.65549	AMP deaminase	AMP deaminase [Medicago truncatula] gi|357468881|ref|XP_003604725.1|	GO:0019239,GO:0003876,GO:0032264	lja00230,lja01100,lja01110	K01490
Lj0g3v0128489	559.334	-0.942857	0.220421	-4.27753	1.88974e-05	0.000491313	1.05338	UDP-glucosyltransferase	UDP-glucosyltransferase [Medicago truncatula] gi|357500579|ref|XP_003620578.1|	GO:0008152,GO:0016758		K08237
Lj0g3v0128589	1823.44	0.677729	0.213375	3.17623	0.00149203	0.0150997	1.31452	Chaperone protein ClpB-like	PREDICTED: chaperone protein ClpB-like [Glycine max] gi|356551867|ref|XP_003544294.1|	GO:0005524
Lj0g3v0128739	277.114	-1.64082	0.280895	-5.84141	5.17609e-09	3.93547e-07	0.889712	UDP-glucuronosyltransferase 1-7C	UDP-glucuronosyltransferase 1-7C [Medicago truncatula] gi|357493567|ref|XP_003617072.1|	GO:0008152,GO:0016758
Lj0g3v0128749	471.796	0.417614	0.148683	2.80874	0.00497353	0.0399019	1.23405		heat shock protein [Cichorium intybus] gi|3986691|gb|AAC84134.1|		lja03040,lja04141,lja04144	K03283
Lj0g3v0129059	12666.2	-0.640406	0.163574	-3.91509	9.03691e-05	0.00122464	1.73201	Glutamate synthase	PREDICTED: glutamate synthase [NADH] gi|356571346|ref|XP_003553839.1|	GO:0008152,GO:0016491,GO:0055114,GO:0006807,GO:0015930,GO:0006537,GO:0016638,GO:0003824	lja00250,lja00910,lja01100,lja01110,lja01230	K00264
Lj0g3v0130119	1826.23	0.35806	0.123502	2.89921	0.00374103	0.0416145	0.878811	G patch domain-containing protein 8-like	PREDICTED: G patch domain-containing protein 8-like [Glycine max] gi|356505733|ref|XP_003521644.1|	GO:0003676,GO:0046872
Lj0g3v0130329	4352.12	-0.655652	0.154812	-4.23515	2.28401e-05	0.00045292	1.41051	Alpha-galactosidase-like	PREDICTED: alpha-galactosidase-like [Cicer arietinum] gi|502104561|ref|XP_004492578.1|	GO:0004553,GO:0005975,GO:0003824	lja00052,lja00561,lja00600,lja00603,lja01100	K07407
Lj0g3v0130759	147.636	1.91522	0.46674	4.10339	4.0714e-05	0.00118872	0.806958		PREDICTED: expansin-like B1-like [Glycine max] gi|356563391|ref|XP_003549947.1|
Lj0g3v0131669	4538.1	0.541698	0.199666	2.71302	0.0066674	0.0424539	1.52025		Glyoxalase II 3 [Theobroma cacao] gi|508721736|gb|EOY13633.1|		lja00920,lja01100	K17725
Lj0g3v0131749	5698.64	-1.01827	0.311994	-3.26376	0.00109943	0.00951135	1.7659	Cytochrome P450 716B1-like	PREDICTED: cytochrome P450 716B1-like [Glycine max] gi|356561205|ref|XP_003548874.1|	GO:0005506,GO:0016705,GO:0020037,GO:0055114
Lj0g3v0131779	186.76	-2.96096	0.458116	-6.46335	1.02411e-10	1.18144e-08	0.802017		PREDICTED: aluminum-activated malate transporter 12-like [Fragaria vesca subsp. vesca] gi|470131626|ref|XP_004301694.1|
Lj0g3v0131909	1286.87	0.890384	0.188363	4.72695	2.27915e-06	0.000120252	0.653217	Transcription factor bHLH130-like	PREDICTED: transcription factor bHLH130-like [Glycine max] gi|356500459|ref|XP_003519049.1|	GO:0046983
Lj0g3v0133199	556.298	-0.630916	0.195749	-3.22309	0.00126815	0.0153346	1.09458	Gibberellin 2-beta-dioxygenase 8-like	PREDICTED: gibberellin 2-beta-dioxygenase 8-like [Cicer arietinum] gi|502129372|ref|XP_004500277.1|	GO:0016491,GO:0055114
Lj0g3v0133269	94.7682	1.40846	0.305092	4.6165	3.90269e-06	0.000188452	0.665151		LysM type receptor kinase [Lotus japonicus] gi|290490576|dbj|BAI79275.1|
Lj0g3v0133349	155.71	3.60593	0.350397	10.291	7.7385e-25	2.65921e-22	0.806958	Probable LRR receptor-like serine/threonine-protein kinase RLK-like	PREDICTED: probable LRR receptor-like serine/threonine-protein kinase RLK-like [Glycine max] gi|356554450|ref|XP_003545559.1|	GO:0004672,GO:0005524,GO:0006468		K04733
Lj0g3v0133359	42.7875	2.96155	0.387516	7.6424	2.13208e-14	4.46297e-12	0.665151		hypothetical protein [Arabidopsis thaliana] gi|110743448|dbj|BAE99610.1|
Lj0g3v0134279	4826.46	-1.19944	0.39503	-3.03632	0.00239486	0.019509	1.52025	Lectin	lectin [Robinia pseudoacacia] gi|4115547|dbj|BAA36415.1|	GO:0030246
Lj0g3v0134329	72.7577	2.20424	0.313869	7.02283	2.17424e-12	4.12504e-10	0.584811		PREDICTED: probable peroxygenase 4-like [Fragaria vesca subsp. vesca] gi|470122838|ref|XP_004297445.1|		lja00073	K17991
Lj0g3v0134489	1039.03	1.31766	0.299472	4.39996	1.0827e-05	0.000336873	0.954276		hypothetical protein E5Q_04964 [Mixia osmundae IAM 14324] gi|358055936|dbj|GAA98281.1|
Lj0g3v0135339	1280.63	-0.462715	0.130302	-3.55111	0.000383616	0.00516394	1.31452		PREDICTED: WAT1-related protein At4g19185-like [Cicer arietinum] gi|502153863|ref|XP_004509488.1|
Lj0g3v0135459	200.339	0.933601	0.282956	3.29946	0.000968712	0.0158359	0.802017		glutamine amidotransferase [Pedobacter agri] gi|498286744|ref|WP_010600900.1|
Lj0g3v0135599	808.791	-0.279353	0.105226	-2.65478	0.00793597	0.0449228	1.67335		PREDICTED: pantothenate kinase 2-like [Glycine max] gi|356513415|ref|XP_003525409.1|		lja00770,lja01100	K09680
Lj0g3v0135819	847.613	1.38703	0.400412	3.464	0.000532208	0.00558492	1.65549		PREDICTED: auxin-induced protein X15-like [Glycine max] gi|356556995|ref|XP_003546804.1|		lja04075	K14488
Lj0g3v0137409	110.319	0.635141	0.208876	3.04076	0.00235981	0.0388754	0.607042		exopolygalacturonate lyase [Vibrio cholerae] gi|446676182|ref|WP_000753528.1|
Lj0g3v0138459	590.321	-1.01128	0.217757	-4.64406	3.41634e-06	0.000109305	1.09458		PREDICTED: anaphase-promoting complex subunit 7-like [Brachypodium distachyon] gi|357134647|ref|XP_003568928.1|
Lj0g3v0138589	1533.78	0.328211	0.115489	2.84191	0.00448442	0.0352602	1.31452		Calcium-binding EF-hand family protein [Theobroma cacao] gi|508717729|gb|EOY09626.1|
Lj0g3v0140619	294.837	-0.945245	0.214316	-4.41053	1.0312e-05	0.000334791	0.916436		Uncharacterized protein isoform 1 [Theobroma cacao] gi|508707899|gb|EOX99795.1|
Lj0g3v0140739	1816.79	-0.710809	0.217707	-3.26498	0.00109472	0.0146552	1.00492		Disease resistance protein [Medicago truncatula] gi|357513689|ref|XP_003627133.1|
Lj0g3v0141159	146.016	0.670017	0.225014	2.97767	0.00290447	0.036647	0.806958		PREDICTED: F-box only protein 40-like [Oryzias latipes] gi|432896544|ref|XP_004076312.1|
Lj0g3v0141199	45.8912	-1.76868	0.454141	-3.89457	9.83747e-05	0.0029438	0.665151		PREDICTED: trehalose-phosphate phosphatase-like [Glycine max] gi|356560280|ref|XP_003548421.1|		lja00500,lja01100,lja01110	K01087
Lj0g3v0143209	2301.29	-0.44031	0.150738	-2.92104	0.00348871	0.0394532	0.878811		PREDICTED: gamma-glutamyltranspeptidase 1-like [Glycine max] gi|356567852|ref|XP_003552129.1|		lja00430,lja00460,lja00480,lja00590,lja01100	K18592
Lj0g3v0144949	72.6837	-1.3644	0.390794	-3.49135	0.000480582	0.011422	0.607042		PREDICTED: F-box protein At1g67340-like [Glycine max] gi|356508806|ref|XP_003523145.1|
Lj0g3v0145079	820.196	0.344681	0.130472	2.6418	0.00824667	0.0465699	1.65549		ferric reductase transmembrane component putative; ferric-chelate reductase putative [Candida dubliniensis CD36] gi|241957043|ref|XP_002421241.1|
Lj0g3v0145339	2969.13	-1.10222	0.259024	-4.25528	2.08783e-05	0.00041993	1.41051		PREDICTED: leucine-rich repeat receptor protein kinase EXS-like [Glycine max] gi|356562319|ref|XP_003549419.1|
Lj0g3v0146149	163.452	1.00195	0.313689	3.19409	0.00140271	0.0256833	0.617943		PREDICTED: 4-coumarate--CoA ligase-like 7-like [Glycine max] gi|356539342|ref|XP_003538157.1|		lja00130,lja00940,lja01100,lja01110	K01904
Lj0g3v0146209	3050.21	-0.645863	0.241982	-2.66906	0.00760639	0.0464839	1.53128		CCD7-like protein [Lotus japonicus] gi|306450597|gb|ADM88552.1|		lja00906,lja01110	K17912
Lj0g3v0147049	929.619	-0.784398	0.246828	-3.17792	0.00148337	0.0136472	1.49094		phospholipase [Citrullus lanatus] gi|49532972|dbj|BAD26587.1|
Lj0g3v0147829	89.9761	0.980897	0.32915	2.98009	0.0028816	0.0448203	0.609314		R2R3MYB transcription factor partial [Lotus japonicus] gi|388330304|gb|AFK29430.1|
Lj0g3v0148689	583.409	-1.29025	0.369283	-3.49394	0.00047594	0.00647531	1.23405		cytochrome P450 monooxygenase [Cicer arietinum] gi|6002283|emb|CAB56743.1|
Lj0g3v0148899	67.3117	0.791312	0.253026	3.12739	0.00176363	0.0313128	0.609314		PREDICTED: pentatricopeptide repeat-containing protein At4g01030 mitochondrial-like isoform X1 [Cicer arietinum] gi|502179325|ref|XP_004516409.1|
Lj0g3v0149199	278.695	-1.54473	0.387282	-3.98864	6.64525e-05	0.00205376	0.691541		PREDICTED: F-box protein AFR-like [Glycine max] gi|356518288|ref|XP_003527811.1|
Lj0g3v0149249	514.831	-0.585733	0.140556	-4.16727	3.08272e-05	0.000798267	0.975029		Serine carboxypeptidase family protein [Medicago truncatula] gi|357469291|ref|XP_003604930.1|
Lj0g3v0149759	98.8609	-1.84311	0.450045	-4.09538	4.21477e-05	0.00109607	0.916814		PREDICTED: COBRA-like protein 7-like [Glycine max] gi|356532537|ref|XP_003534828.1|
Lj0g3v0149769	1668.15	-0.420956	0.148118	-2.84203	0.00448266	0.0428903	1.00492		PREDICTED: two-component response regulator ARR2-like [Glycine max] gi|356556050|ref|XP_003546340.1|		lja04075	K14491
Lj0g3v0149879	164.35	-2.28255	0.458912	-4.97383	6.56441e-07	3.40834e-05	0.806958		PREDICTED: salicylate O-methyltransferase-like [Glycine max] gi|356559353|ref|XP_003547964.1|			K21483
Lj0g3v0149899	70.4113	2.05972	0.377314	5.45891	4.79057e-08	4.31899e-06	0.584811	H0112G12.8	H0112G12.8 [Oryza sativa Indica Group] gi|116310040|emb|CAH67063.1|	GO:0030001,GO:0046872
Lj0g3v0150369	3120.19	-0.516054	0.160845	-3.2084	0.00133474	0.0172901	0.989352		NoHit
Lj0g3v0150519	344.439	0.866361	0.206322	4.19907	2.68016e-05	0.000748945	0.916436		hypothetical protein BRAFLDRAFT_128236 [Branchiostoma floridae] gi|260801907|ref|XP_002595836.1|
Lj0g3v0150789	121.823	1.03497	0.246649	4.19613	2.71509e-05	0.00077458	0.889712		Uncharacterized protein TCM_014473 [Theobroma cacao] gi|508774993|gb|EOY22249.1|
Lj0g3v0151849	2574.66	0.469775	0.161581	2.90736	0.00364496	0.0372734	0.989352		Uncharacterized protein isoform 1 [Theobroma cacao] gi|508784252|gb|EOY31508.1|
Lj0g3v0151919	15.8683	1.62755	0.458561	3.54925	0.000386332	0.0149476	0.345276		F-box protein [Medicago truncatula] gi|357509397|ref|XP_003624987.1|
Lj0g3v0152469	2468.71	-0.993792	0.212409	-4.67868	2.88733e-06	8.1185e-05	1.31452		PREDICTED: phospholipase C 4-like [Cicer arietinum] gi|502129288|ref|XP_004500251.1|		lja00562,lja00564,lja00565,lja01100,lja01110	K01114
Lj0g3v0152749	3247.16	-0.262471	0.0778329	-3.37224	0.000745597	0.0110058	0.989352		Anthranilate N-benzoyltransferase protein [Medicago truncatula] gi|357457513|ref|XP_003599037.1|		lja00940,lja00941,lja00945,lja01100,lja01110	K13065
Lj0g3v0152909	1372.83	-0.259858	0.0861073	-3.01785	0.00254579	0.02166	1.41051		PREDICTED: LOW QUALITY PROTEIN: F-box protein SKP2B-like [Glycine max] gi|356507616|ref|XP_003522560.1|		lja04120	K03875
Lj0g3v0154269	352.907	0.618965	0.170052	3.63986	0.000272781	0.00525051	0.916436		Uncharacterized protein TCM_007311 [Theobroma cacao] gi|508706704|gb|EOX98600.1|
Lj0g3v0154349	1562.21	0.417984	0.127199	3.28607	0.00101597	0.0138326	1.00492		PREDICTED: LRR repeats and ubiquitin-like domain-containing protein At2g30105-like [Cicer arietinum] gi|502126909|ref|XP_004499487.1|
Lj0g3v0155199	2675.12	1.18545	0.271337	4.36894	1.24852e-05	0.00024958	1.53128		PREDICTED: protein LURP-one-related 17-like [Glycine max] gi|356528803|ref|XP_003532987.1|
Lj0g3v0155329	3627.98	0.35188	0.130415	2.69816	0.00697241	0.0463486	1.41051		PREDICTED: GDP-mannose transporter GONST4-like [Cicer arietinum] gi|502151655|ref|XP_004508548.1|
Lj0g3v0155359	474.305	1.17912	0.309333	3.8118	0.000137959	0.00353128	0.740967		PREDICTED: NAC domain-containing protein 100 [Glycine max] gi|356562856|ref|XP_003549684.1|
Lj0g3v0155789	5782.02	-1.25997	0.23145	-5.44381	5.21529e-08	1.73772e-06	1.73201	Gibberellin 20 oxidase 3-like	PREDICTED: gibberellin 20 oxidase 3-like [Glycine max] gi|356570431|ref|XP_003553391.1|	GO:0016491,GO:0055114
Lj0g3v0155859	6691.77	-1.45	0.112534	-12.8851	5.46303e-38	1.5396e-35	1.81739		Uncharacterized protein TCM_024470 [Theobroma cacao] gi|508717191|gb|EOY09088.1|
Lj0g3v0157269	3627.36	-1.14957	0.302799	-3.79648	0.000146764	0.00205302	1.53128		Uncharacterized protein TCM_009683 [Theobroma cacao] gi|508708238|gb|EOY00135.1|
Lj0g3v0157379	153.566	-1.14538	0.294282	-3.8921	9.93798e-05	0.00254771	0.802017		PREDICTED: C-factor-like [Oryzias latipes] gi|432959366|ref|XP_004086258.1|
Lj0g3v0157599	160.391	-1.67647	0.340531	-4.92309	8.51888e-07	3.83072e-05	0.916436		preprotein translocase subunit SecF [Legionella pneumophila str. Lens] gi|54294897|ref|YP_127312.1|
Lj0g3v0157999	121.441	-2.3659	0.342156	-6.91468	4.68935e-12	5.51745e-10	0.916436		PREDICTED: transcription factor ORG2-like [Glycine max] gi|356504732|ref|XP_003521149.1|
Lj0g3v0158139	45.012	1.86057	0.457525	4.06659	4.7706e-05	0.00173233	0.610382		PREDICTED: UDP-glycosyltransferase 74E2-like [Cicer arietinum] gi|502106747|ref|XP_004493042.1|			K13691
Lj0g3v0158209	107.493	-1.41564	0.465053	-3.04404	0.00233421	0.038549	0.607042		PREDICTED: benzyl alcohol O-benzoyltransferase-like [Glycine max] gi|356500043|ref|XP_003518844.1|			K19861
Lj0g3v0158389	1483.13	-0.504421	0.15517	-3.25076	0.00115097	0.010988	1.53128
Lj0g3v0158889	1500.83	-0.546279	0.195385	-2.79591	0.00517531	0.0476634	1.00492		PREDICTED: UPF0329 protein ECU05_1680/ECU11_0050-like isoform X1 [Cicer arietinum] gi|502175236|ref|XP_004515694.1|
Lj0g3v0158969	405.7	-1.7257	0.433617	-3.97978	6.89781e-05	0.00162479	0.954276		PREDICTED: non-hemolytic phospholipase C-like [Glycine max] gi|356504452|ref|XP_003521010.1|		lja00562,lja00564,lja00565,lja01100,lja01110	K01114
Lj0g3v0159369	1044.15	-1.19054	0.18182	-6.54793	5.83407e-11	3.8045e-09	1.49094		Baculoviral IAP repeat-containing protein [Medicago truncatula] gi|357482255|ref|XP_003611413.1|			K19042
Lj0g3v0159789	2949.83	-0.22007	0.0688107	-3.19819	0.00138294	0.0177635	0.989352		PREDICTED: DEAD-box ATP-dependent RNA helicase 38-like [Cicer arietinum] gi|502145949|ref|XP_004506252.1|			K18655
Lj0g3v0160329	736.673	0.966621	0.271024	3.56655	0.000361711	0.00463175	1.41051		PREDICTED: aspartic proteinase PCS1-like [Cicer arietinum] gi|502137709|ref|XP_004503158.1|
Lj0g3v0160809	145.085	-1.14803	0.34194	-3.3574	0.000786791	0.0135032	0.806958		hypothetical protein DOTSEDRAFT_125260 [Dothistroma septosporum NZE10] gi|452844229|gb|EME46163.1|
Lj0g3v0160869	451.998	-1.50972	0.465618	-3.24241	0.00118525	0.0131417	1.25819		PREDICTED: transcription repressor MYB6-like [Glycine max] gi|356515230|ref|XP_003526304.1|			K09422
Lj0g3v0160989	359.511	-1.81208	0.462435	-3.91856	8.90793e-05	0.00162384	1.23405		Uncharacterized protein TCM_033526 [Theobroma cacao] gi|508722339|gb|EOY14236.1|
Lj0g3v0161489	109.415	2.46649	0.445361	5.53818	3.05637e-08	2.79864e-06	0.607042	Cytochrome P450	Cytochrome P450 [Medicago truncatula] gi|357460105|ref|XP_003600334.1|	GO:0005506,GO:0016705,GO:0020037,GO:0055114
Lj0g3v0161499	149.952	2.02228	0.308426	6.55679	5.49769e-11	6.53191e-09	0.802017	Cytochrome P450	Cytochrome P450 [Medicago truncatula] gi|357460097|ref|XP_003600330.1|	GO:0005506,GO:0016705,GO:0020037,GO:0055114
Lj0g3v0161959	69.1125	1.25906	0.291879	4.31364	1.60591e-05	0.000709564	0.584811	Pectinesterase inhibitor 1-like	PREDICTED: pectinesterase inhibitor 1-like [Cicer arietinum] gi|502149318|ref|XP_004507480.1|	GO:0004857
Lj0g3v0161969	55.6665	1.62059	0.438245	3.6979	0.000217389	0.00627904	0.584811		DNA gyrase subunit a [Halogeometricum borinquense DSM 11551] gi|313126395|ref|YP_004036665.1|
Lj0g3v0162419	1656.15	-0.813271	0.222096	-3.6618	0.000250453	0.00360231	1.31452	Jasmonate O-methyltransferase-like isoform X1	PREDICTED: jasmonate O-methyltransferase-like isoform X1 [Cicer arietinum] gi|502106916|ref|XP_004493097.1|	GO:0008168
Lj0g3v0162709	404.023	3.78964	0.297169	12.7525	3.0202e-37	1.5651e-34	0.954276		putative metal transport-related exported protein [Flavobacteriales bacterium ALC-1] gi|495546484|ref|WP_008271063.1|
Lj0g3v0163199	546.451	-1.24075	0.319085	-3.88846	0.000100883	0.00218448	0.975029		(+)-neomenthol dehydrogenase [Medicago truncatula] gi|357514609|ref|XP_003627593.1|		lja00902,lja01110	K15095
Lj0g3v0163479	5880.17	0.93317	0.222537	4.19333	2.74894e-05	0.000491313	1.53128	Ethylene receptor 2-like	PREDICTED: ethylene receptor 2-like [Cicer arietinum] gi|502115883|ref|XP_004495309.1|	GO:0000160,GO:0000155,GO:0007165,GO:0005515,GO:0004673,GO:0005789,GO:0010105,GO:0038199,GO:0050896,GO:0051740	lja04016,lja04075	K14509
Lj0g3v0164189	2929.44	-0.226169	0.0817262	-2.7674	0.00565049	0.0373194	1.53128	Mannan endo-1,4-beta-mannosidase 2-like	PREDICTED: mannan endo-14-beta-mannosidase 2-like [Glycine max] gi|356542945|ref|XP_003539924.1|	GO:0005975,GO:0004553	lja00051,lja01100	K19355
Lj0g3v0164769	3170.09	-0.971775	0.323536	-3.00361	0.00266799	0.0235231	1.31452		Protease inhibitor/seed storage/LTP family protein [Medicago truncatula] gi|357505755|ref|XP_003623166.1|
Lj0g3v0165009	1322.6	-0.374315	0.103991	-3.5995	0.000318827	0.00553516	1.00492	4-coumarate--CoA ligase-like 7-like	PREDICTED: 4-coumarate--CoA ligase-like 7-like [Cicer arietinum] gi|502082107|ref|XP_004487067.1|	GO:0003824,GO:0008152	lja00130,lja00940,lja01100,lja01110	K01904
Lj0g3v0165109	278.372	-0.767744	0.239375	-3.20728	0.00133997	0.0183936	0.916436	Phosphoenolpyruvate carboxylase 4-like isoform X2	PREDICTED: phosphoenolpyruvate carboxylase 4-like isoform X2 [Cicer arietinum] gi|502094727|ref|XP_004490285.1|	GO:0003824,GO:0006099,GO:0008964,GO:0015977	lja00620,lja00710,lja01100,lja01200	K01595
Lj0g3v0165519	1293.31	-0.685601	0.184556	-3.71487	0.000203311	0.00379021	1.00492		PREDICTED: paladin-like [Cicer arietinum] gi|502117477|ref|XP_004495834.1|
Lj0g3v0165669	856.789	-1.10471	0.246131	-4.4883	7.1793e-06	0.000232494	0.954276	Haloacid dehalogenase-like hydrolase superfamily protein	Haloacid dehalogenase-like hydrolase superfamily protein [Theobroma cacao] gi|508703590|gb|EOX95486.1|	GO:0008152,GO:0016787	lja00760	K18551
Lj0g3v0166899	3712.22	-0.619405	0.221163	-2.80067	0.00509973	0.0343081	1.54753	Annexin D1-like isoform X1	PREDICTED: annexin D1-like isoform X1 [Cicer arietinum] gi|502178085|ref|XP_004516176.1|	GO:0005509,GO:0005544		K17098
Lj0g3v0166979	881.297	-0.448873	0.121918	-3.68177	0.000231625	0.00306245	1.49094	Probable monodehydroascorbate reductase, cytoplasmic isoform 2-like isoform X1	PREDICTED: probable monodehydroascorbate reductase cytoplasmic isoform 2-like isoform X1 [Cicer arietinum] gi|502100498|ref|XP_004491733.1|	GO:0016491,GO:0055114	lja00053,lja01100	K08232
Lj0g3v0167299	572.779	0.709088	0.235764	3.00762	0.00263304	0.0300796	0.954276		F17L21.8 [Arabidopsis thaliana] gi|9802526|gb|AAF99728.1|AC004557_7
Lj0g3v0167369	2097.04	-1.17048	0.212936	-5.49687	3.86599e-08	2.18931e-06	1.00492	Cytochrome P450 71D11-like	PREDICTED: cytochrome P450 71D11-like [Glycine max] gi|356521096|ref|XP_003529194.1|	GO:0005506,GO:0016705,GO:0020037,GO:0055114
Lj0g3v0167379	242.142	0.575186	0.175466	3.27804	0.0010453	0.017496	0.763189
Lj0g3v0167879	2065.8	-0.995295	0.283524	-3.51045	0.000447353	0.005166	1.53128		PREDICTED: scarecrow-like protein 14-like [Cicer arietinum] gi|502145044|ref|XP_004505853.1|
Lj0g3v0168269	2516.41	4.0953	0.328542	12.4651	1.1573e-35	5.24234e-33	0.989352		Uncharacterized protein TCM_035327 [Theobroma cacao] gi|508724633|gb|EOY16530.1|
Lj0g3v0168319	1011.42	1.20107	0.218328	5.50123	3.77149e-08	1.35005e-06	1.65549		UNC93-like protein C922.05c [Medicago truncatula] gi|357464297|ref|XP_003602430.1|
Lj0g3v0168679	552.523	0.594969	0.204133	2.91461	0.00356134	0.034046	1.09458		Uncharacterized protein TCM_001997 [Theobroma cacao] gi|508701252|gb|EOX93148.1|
Lj0g3v0168809	14.4324	-2.60708	0.46605	-5.594	2.21895e-08	3.63176e-06	0.331899	Thioredoxin-like protein	Thioredoxin-like protein [Medicago truncatula] gi|357452667|ref|XP_003596610.1|	GO:0006662,GO:0015035,GO:0045454		K03671
Lj0g3v0168849	1656.14	-1.01642	0.335833	-3.02657	0.00247343	0.0222918	1.31452	(+)-delta-cadinene synthase isozyme C2	(+)-delta-cadinene synthase isozyme C2 [Medicago truncatula] gi|357452577|ref|XP_003596565.1|	GO:0000287,GO:0010333,GO:0016829	lja00909	K15803
Lj0g3v0168879	141.074	-1.34045	0.436638	-3.06994	0.002141	0.0356311	0.617943	N3 like protein	N3 like protein [Medicago truncatula] gi|14715258|emb|CAC44123.1|	GO:0016021		K15382
Lj0g3v0169039	5266.13	0.851434	0.267898	3.17821	0.00148189	0.0136472	1.49108	Protein argonaute 5-like	PREDICTED: protein argonaute 5-like [Glycine max] gi|356544686|ref|XP_003540778.1|	GO:0003676,GO:0005515		K11593
Lj0g3v0169339	6126.57	-0.547465	0.179305	-3.05325	0.00226375	0.0165622	1.7659	Malate dehydrogenase, chloroplastic-like	PREDICTED: malate dehydrogenase chloroplastic-like [Glycine max] gi|356512147|ref|XP_003524782.1|	GO:0016616,GO:0019752,GO:0055114,GO:0006108,GO:0030060,GO:0003824,GO:0005975,GO:0016615,GO:0016491	lja00020,lja00270,lja00620,lja00630,lja00710,lja01100,lja01110,lja01200	K00026
Lj0g3v0169939	640.412	-0.425554	0.123852	-3.436	0.000590369	0.00946363	0.954276		PREDICTED: small glutamine-rich tetratricopeptide repeat-containing protein-like [Glycine max] gi|356554597|ref|XP_003545631.1|
Lj0g3v0169949	1035.44	2.57744	0.359423	7.17104	7.44325e-13	9.43952e-11	0.954276	Long chain acyl-CoA synthetase 9, chloroplastic-like isoform X3	PREDICTED: long chain acyl-CoA synthetase 9 chloroplastic-like isoform X3 [Cicer arietinum] gi|502123992|ref|XP_004498339.1|	GO:0003824,GO:0008152	lja00061,lja00071,lja01100,lja01212,lja04146	K01897
Lj0g3v0170109	358.807	0.73186	0.198218	3.69219	0.000222328	0.00380026	1.09458	Protein kinase-like protein	Protein kinase-like protein [Medicago truncatula] gi|357491539|ref|XP_003616057.1|	GO:0005524,GO:0004672,GO:0006468
Lj0g3v0170489	80.456	-1.35696	0.373599	-3.63213	0.000281095	0.00750362	0.607042	Cytochrome P450 71B37-like	PREDICTED: cytochrome P450 71B37-like [Cicer arietinum] gi|502126225|ref|XP_004499226.1|	GO:0005506,GO:0016705,GO:0020037,GO:0055114
Lj0g3v0170519	44.642	-1.56781	0.404788	-3.87317	0.00010743	0.00337218	0.610382	Cytochrome P450		GO:0005506,GO:0016705,GO:0020037,GO:0055114,GO:0004497
Lj0g3v0170609	454.52	0.923592	0.275745	3.34945	0.000809735	0.00976146	1.25819	MLO-like protein 12-like	PREDICTED: MLO-like protein 12-like [Glycine max] gi|356515124|ref|XP_003526251.1|	GO:0006952,GO:0016021
Lj0g3v0170729	336.145	-1.12816	0.279693	-4.03357	5.49349e-05	0.00118561	1.09458		PREDICTED: ganglioside-induced differentiation-associated protein 2-like [Cicer arietinum] gi|502161649|ref|XP_004512237.1|
Lj0g3v0170909	686	0.567549	0.163206	3.4775	0.000506106	0.00537613	1.65549		pentapeptide repeat-containing protein [Myxococcus xanthus DK 1622] gi|108758360|ref|YP_632660.1|
Lj0g3v0171059	2578.56	-0.315629	0.100804	-3.13112	0.00174139	0.0210423	1.00492	Beta-galactosidase-like	PREDICTED: beta-galactosidase-like [Glycine max] gi|356548875|ref|XP_003542824.1|	GO:0003824,GO:0005975,GO:0030246,GO:0004565,GO:0009341,GO:0004553	lja00052,lja00511,lja00600,lja01100	K01190
Lj0g3v0171309	125.099	1.07139	0.350597	3.05591	0.00224382	0.0279286	0.889712		Uncharacterized protein TCM_014486 [Theobroma cacao] gi|508775012|gb|EOY22268.1|
Lj0g3v0171779	550.15	-1.19491	0.389463	-3.06809	0.0021543	0.0211268	1.23405	Cytochrome P450	cytochrome P450 [Pisum sativum] gi|37726104|gb|AAO31712.1|	GO:0005506,GO:0016705,GO:0020037,GO:0055114
Lj0g3v0172259	16808.8	-0.397835	0.127352	-3.1239	0.00178468	0.0153837	1.53128	6-phosphogluconate dehydrogenase, decarboxylating-like isoform 3	PREDICTED: 6-phosphogluconate dehydrogenase decarboxylating-like isoform 3 [Glycine max] gi|356573793|ref|XP_003555040.1|	GO:0004616,GO:0006098,GO:0055114,GO:0016491	lja00030,lja00480,lja01100,lja01110,lja01200	K00033
Lj0g3v0173489	3220.37	-0.287302	0.0988911	-2.90523	0.00366982	0.0267972	1.53128	Bifunctional dihydroflavonol 4-reductase/flavanone 4-reductase isoform 1	Bifunctional dihydroflavonol 4-reductase/flavanone 4-reductase isoform 1 [Theobroma cacao] gi|508712421|gb|EOY04318.1|	GO:0016021		K20724
Lj0g3v0174139	54.1476	1.99785	0.456936	4.37228	1.22956e-05	0.000543261	0.610382	Pathogen-inducible trypsin-inhibitor-like protein	Pathogen-inducible trypsin-inhibitor-like protein [Medicago truncatula] gi|357499773|ref|XP_003620175.1|	GO:0004866
Lj0g3v0174159	23.2657	1.53435	0.426785	3.59514	0.000324214	0.00838089	0.609314	Miraculin-like	PREDICTED: miraculin-like [Glycine max] gi|356531034|ref|XP_003534083.1|	GO:0004866
Lj0g3v0174199	194.595	2.39881	0.462626	5.18519	2.15793e-07	1.12003e-05	0.916436	Miraculin-like	PREDICTED: miraculin-like [Glycine max] gi|356531023|ref|XP_003534078.1|	GO:0004866
Lj0g3v0174279	771.234	-0.416737	0.0975865	-4.27044	1.95088e-05	0.000347376	1.65549		PREDICTED: sufE-like protein chloroplastic-like [Glycine max] gi|356520342|ref|XP_003528822.1|			K22066
Lj0g3v0174599	3369.01	-0.32053	0.0699821	-4.58017	4.64593e-06	0.000105914	1.54753	Transcriptional corepressor LEUNIG-like isoform X6	PREDICTED: transcriptional corepressor LEUNIG-like [Glycine max] gi|356534740|ref|XP_003535910.1|	GO:0005515
Lj0g3v0175019	701.635	0.497021	0.140223	3.5445	0.00039336	0.00497436	1.41051	Octicosapeptide/Phox/Bem1p domain-containing protein / tetratricopeptide repeat-containing protein	Octicosapeptide/Phox/Bem1p domain-containing protein / tetratricopeptide repeat-containing protein [Theobroma cacao] gi|508783988|gb|EOY31244.1|	GO:0005515
Lj0g3v0175109	183.704	-0.999477	0.20122	-4.96709	6.79666e-07	3.52779e-05	0.802017	G-type lectin S-receptor-like serine/threonine-protein kinase At4g27290-like	PREDICTED: G-type lectin S-receptor-like serine/threonine-protein kinase At4g27290-like [Glycine max] gi|356514907|ref|XP_003526143.1|	GO:0004672,GO:0006468,GO:0005524
Lj0g3v0176119	526.674	-0.959308	0.312653	-3.06828	0.00215292	0.0255363	0.954276		PREDICTED: (-)-germacrene D synthase-like [Cicer arietinum] gi|502084145|ref|XP_004487631.1|
Lj0g3v0178309	3449.02	-1.23454	0.419993	-2.93943	0.00328822	0.0245479	1.53128		Uncharacterized protein TCM_001236 [Theobroma cacao] gi|508700367|gb|EOX92263.1|
Lj0g3v0178739	78.9334	2.98508	0.374258	7.97599	1.51164e-15	3.73855e-13	0.610382		PREDICTED: F-box protein At2g26850-like [Glycine max] gi|356537561|ref|XP_003537295.1|
Lj0g3v0178769	1507.84	-0.460916	0.158134	-2.91472	0.00356013	0.0296081	1.31452	Gamma-glutamyl hydrolase-like	PREDICTED: gamma-glutamyl hydrolase-like [Glycine max] gi|356549636|ref|XP_003543198.1|	GO:0003824,GO:0006541,GO:0008242	lja00790	K01307
Lj0g3v0179189	29.1732	1.51862	0.390038	3.89352	9.88014e-05	0.00330526	0.575801		PREDICTED: acyl-coenzyme A oxidase 3 peroxisomal-like [Cicer arietinum] gi|502143952|ref|XP_004505527.1|
Lj0g3v0179959	23.4845	1.16116	0.360909	3.21733	0.00129388	0.0243267	0.610382		reverse transcriptase [Aspergillus oryzae RIB40] gi|317157858|ref|XP_001826621.2|
Lj0g3v0180989	591.483	0.468449	0.127578	3.67185	0.000240803	0.00407616	1.09458	Bifunctional protein aas	Bifunctional protein aas [Medicago truncatula] gi|357454395|ref|XP_003597478.1|	GO:0016491,GO:0055114
Lj0g3v0182089	919.501	-0.887791	0.263975	-3.36316	0.000770561	0.0115975	0.954276		PREDICTED: nodulation-signaling pathway 2 protein-like [Glycine max] gi|356523346|ref|XP_003530301.1|
Lj0g3v0184729	857.15	-1.2195	0.255793	-4.76753	1.86502e-06	4.99002e-05	1.49094	Phytoene synthase, chloroplastic-like isoform X2	PREDICTED: phytoene synthase chloroplastic-like [Glycine max] gi|356526962|ref|XP_003532084.1|	GO:0009058,GO:0016740,GO:0016765,GO:0004310,GO:0006696,GO:0051996	lja00906,lja01100,lja01110	K02291
Lj0g3v0185029	2095.64	-2.67286	0.331608	-8.06027	7.61238e-16	8.45867e-14	1.41051	C4-dicarboxylate transporter/malic acid transport protein	C4-dicarboxylate transporter/malic acid transport protein [Medicago truncatula] gi|357497905|ref|XP_003619241.1|	GO:0016021,GO:0055085,GO:0006873,GO:0008308
Lj0g3v0185389	911.116	0.649602	0.154519	4.20404	2.62194e-05	0.000505843	1.41051		PREDICTED: probable phosphatidylinositol 4-phosphate 5-kinase MSS4-like [Cicer arietinum] gi|502078284|ref|XP_004485896.1|
Lj0g3v0186289	5250.87	0.394477	0.0928847	4.24696	2.16694e-05	0.000405073	1.53128		hypothetical protein MGL_1695 [Malassezia globosa CBS 7966] gi|164660778|ref|XP_001731512.1|
Lj0g3v0186529	392.681	1.92965	0.364058	5.30039	1.15557e-07	7.79285e-06	0.740967		PREDICTED: probable peroxygenase 4-like [Solanum lycopersicum] gi|460365629|ref|XP_004228703.1|		lja00073	K17991
Lj0g3v0188849	3835.07	-0.962974	0.270262	-3.56312	0.00036648	0.00437225	1.53128	2-succinylbenzoate-CoA ligase	2-succinylbenzoate-CoA ligase [Medicago truncatula] gi|357460691|ref|XP_003600627.1|	GO:0003824,GO:0008152		K23618
Lj0g3v0188899	1522.37	1.02476	0.382799	2.67701	0.0074283	0.0483981	1.41051	Cytochrome P450	Cytochrome P450 [Medicago truncatula] gi|357460097|ref|XP_003600330.1|	GO:0005506,GO:0016705,GO:0020037,GO:0055114
Lj0g3v0189149	1867.1	-0.269204	0.0771736	-3.48829	0.00048612	0.00553518	1.53128		NoHit
Lj0g3v0190179	1333.76	1.26784	0.235316	5.38783	7.13146e-08	3.81881e-06	1.00492		natural killer cell receptor LY49M [Mus musculus] gi|13021834|gb|AAK11559.1|AF283252_1
Lj0g3v0190609	969.386	-0.586704	0.122387	-4.79386	1.63606e-06	3.80209e-05	1.77839	3-oxoacyl-	PREDICTED: 3-oxoacyl-[acyl-carrier-protein] gi|502086144|ref|XP_004488123.1|	GO:0003824,GO:0008152,GO:0006633,GO:0016747	lja00061,lja00780,lja01100,lja01212	K09458
Lj0g3v0191649	1876.11	0.349244	0.120636	2.89502	0.0037913	0.0275354	1.53128	Os03g0747600	Os03g0747600 [Oryza sativa Japonica Group] gi|297601684|ref|NP_001051260.2|	GO:0008080,GO:0005515,GO:0008270
Lj0g3v0191889	379.781	0.887139	0.244818	3.62367	0.000290451	0.00654944	0.740967	Cysteine-rich receptor-like protein kinase 25-like	PREDICTED: cysteine-rich receptor-like protein kinase 25-like [Glycine max] gi|356575773|ref|XP_003556011.1|	GO:0004672,GO:0005524,GO:0006468
Lj0g3v0192339	1530.03	-0.845276	0.143276	-5.89963	3.64308e-09	1.97245e-07	1.31452		Abscisic acid 8'-hydroxylase [Medicago truncatula] gi|357518225|ref|XP_003629401.1|
Lj0g3v0192559	6081.55	1.58367	0.385591	4.10714	4.0059e-05	0.00060084	1.7659		senescence-associated protein [Picea abies] gi|167859793|gb|ACA04850.1|
Lj0g3v0194619	1483.53	-1.10049	0.190285	-5.78336	7.32245e-09	3.52839e-07	1.41051	Adiponectin receptor protein 1-like isoform X3	PREDICTED: adiponectin receptor protein 1-like isoform X3 [Cicer arietinum] gi|502160632|ref|XP_004511821.1|	GO:0016021		K07297
Lj0g3v0194679	12849.9	-1.39455	0.435322	-3.20348	0.00135776	0.0109439	1.81739	Mitochondrial uncoupling protein 5-like	PREDICTED: mitochondrial uncoupling protein 5-like [Cicer arietinum] gi|502092743|ref|XP_004489761.1|	GO:0006839,GO:0031966		K15104
Lj0g3v0194689	5229.16	-1.4025	0.428032	-3.27662	0.00105056	0.0103232	1.52025	Mitochondrial uncoupling protein 5-like	PREDICTED: mitochondrial uncoupling protein 5-like [Cicer arietinum] gi|502092743|ref|XP_004489761.1|	GO:0006839,GO:0031966		K15104
Lj0g3v0194779	146.737	1.86301	0.464987	4.00658	6.16052e-05	0.00170004	0.806958	Metalloendoproteinase 1-like	PREDICTED: metalloendoproteinase 1-like [Cicer arietinum] gi|502141260|ref|XP_004504503.1|	GO:0006508,GO:0008237,GO:0008270,GO:0004222,GO:0031012
Lj0g3v0195439	1824.66	0.691574	0.164568	4.20237	2.64137e-05	0.000542684	1.31452	Transcription factor bHLH130-like	PREDICTED: transcription factor bHLH130-like [Glycine max] gi|356504823|ref|XP_003521194.1|	GO:0046983
Lj0g3v0195569	257.211	1.13195	0.213045	5.31318	1.07728e-07	8.60627e-06	0.617943	Beta-glucosidase 25-like	PREDICTED: beta-glucosidase 25-like [Glycine max] gi|356517257|ref|XP_003527305.1|	GO:0004553,GO:0005975	lja00460,lja00500,lja00940,lja01100,lja01110	K01188
Lj0g3v0195679	74.6485	0.876119	0.256806	3.4116	0.00064583	0.0143937	0.607042		hypothetical protein EHEL_060920 [Encephalitozoon hellem ATCC 50504] gi|401826702|ref|XP_003887444.1|
Lj0g3v0196109	2145.52	1.98863	0.323329	6.15047	7.72514e-10	4.16996e-08	1.53128		2-nonaprenyl-3-methyl-6-methoxy-14-benzoquinol hydroxylase [Theobroma cacao] gi|508720873|gb|EOY12770.1|
Lj0g3v0196769	522.734	0.318946	0.115072	2.77171	0.0055763	0.0473184	1.09458		PREDICTED: transmembrane protein 184C-like [Glycine max] gi|356517199|ref|XP_003527276.1|
Lj0g3v0197249	6114.11	-0.546577	0.150764	-3.62538	0.000288536	0.00318156	1.7659	3-ketoacyl-CoA thiolase 2, peroxisomal-like	PREDICTED: 3-ketoacyl-CoA thiolase 2 peroxisomal-like [Glycine max] gi|356575164|ref|XP_003555712.1|	GO:0003824,GO:0008152,GO:0016747	lja00071,lja00280,lja00592,lja01040,lja01100,lja01110,lja01212,lja04146	K07513
Lj0g3v0198339	552.522	1.26024	0.330356	3.8148	0.000136292	0.00281962	0.975029	Serine carboxypeptidase-like 42-like	PREDICTED: serine carboxypeptidase-like 42-like [Cicer arietinum] gi|502171988|ref|XP_004515138.1|	GO:0004185,GO:0006508		K16297
Lj0g3v0198429	21.6914	1.22053	0.39004	3.12926	0.00175249	0.0472044	0.345276
Lj0g3v0198829	387.525	0.597748	0.153974	3.88214	0.000103539	0.00281962	0.740967
Lj0g3v0199159	1850.1	0.496779	0.0981071	5.06364	4.11323e-07	1.35341e-05	1.41051		PREDICTED: sodium-coupled neutral amino acid transporter 1-like [Glycine max] gi|356573605|ref|XP_003554948.1|			K14207
Lj0g3v0199229	541.232	-0.892821	0.270811	-3.29684	0.00097779	0.0129999	1.05338	Glutaredoxin-related protein	glutaredoxin-related protein [Arabidopsis thaliana] gi|18399411|ref|NP_566405.1|	GO:0009055,GO:0015035,GO:0045454
Lj0g3v0199479	315.78	0.766425	0.214685	3.57	0.000356976	0.00564939	1.09458		hypothetical protein SELMODRAFT_403608 [Selaginella moellendorffii] gi|302756329|ref|XP_002961588.1|
Lj0g3v0199769	190.781	0.591061	0.203201	2.90875	0.00362874	0.0431797	0.806958		unknown [Lotus japonicus] gi|388505228|gb|AFK40680.1|
Lj0g3v0199849	6291.55	-0.725316	0.217216	-3.33915	0.00084034	0.00777467	1.73201	Clustered mitochondria protein-like	PREDICTED: clustered mitochondria protein-like [Cicer arietinum] gi|502147896|ref|XP_004506958.1|	GO:0005515		K03255
Lj0g3v0200539	1297.88	0.409682	0.134844	3.03818	0.0023801	0.02063	1.41051		unknown [Lotus japonicus] gi|388521041|gb|AFK48582.1|
Lj0g3v0200779	177.035	0.653041	0.227834	2.8663	0.00415302	0.047663	0.806958		NoHit
Lj0g3v0200809	331.515	1.06313	0.281495	3.77673	0.000158902	0.00258741	1.25819		Uncharacterized protein TCM_004602 [Theobroma cacao] gi|508703120|gb|EOX95016.1|
Lj0g3v0201419	560.603	-1.29141	0.410513	-3.14585	0.00165606	0.0189002	1.09458	Caffeoyl-CoA O-methyltransferase 2-like	PREDICTED: LOW QUALITY PROTEIN: caffeoyl-CoA O-methyltransferase 2-like [Glycine max] gi|356541791|ref|XP_003539356.1|	GO:0008171	lja00940,lja00941,lja00945,lja01100,lja01110	K00588
Lj0g3v0201439	67.584	-1.60749	0.376481	-4.26978	1.95662e-05	0.000807927	0.610382	Hydroxycinnamoyl-Coenzyme A shikimate/quinate hydroxycinnamoyltransferase-like	PREDICTED: hydroxycinnamoyl-Coenzyme A shikimate/quinate hydroxycinnamoyltransferase-like [Glycine max] gi|356574210|ref|XP_003555244.1|	GO:0016747	lja00940,lja00941,lja00945,lja01100,lja01110	K13065
Lj0g3v0201739	204.796	1.39898	0.364731	3.83565	0.000125231	0.0034466	0.691541		Prolyl-tRNA synthetase [Aspergillus oryzae 3.042] gi|391870117|gb|EIT79305.1|
Lj0g3v0202299	482.62	-2.07813	0.415227	-5.00481	5.59184e-07	3.18783e-05	0.740967	Transcription factor ORG2-like	PREDICTED: transcription factor ORG2-like [Glycine max] gi|356504732|ref|XP_003521149.1|	GO:0046983,GO:0003677
Lj0g3v0202329	1792.29	-4.38532	0.433632	-10.113	4.83849e-24	9.11001e-22	1.41051	Transcription factor ORG2-like	PREDICTED: transcription factor ORG2-like [Glycine max] gi|356504732|ref|XP_003521149.1|	GO:0046983,GO:0003677
Lj0g3v0202359	776.68	-2.17859	0.268283	-8.12049	4.64286e-16	5.0178e-14	1.49094	Transcription factor ORG3-like	PREDICTED: transcription factor ORG3-like [Cicer arietinum] gi|502108260|ref|XP_004493429.1|	GO:0003677
Lj0g3v0202379	3263.21	-2.45178	0.289921	-8.45675	2.74944e-17	3.47258e-15	1.41051	Transcription factor ORG2-like	PREDICTED: transcription factor ORG2-like [Glycine max] gi|356503405|ref|XP_003520500.1|	GO:0003677,GO:0046983
Lj0g3v0202569	87.555	-1.62479	0.460186	-3.53072	0.000414432	0.0104934	0.584811		Histidine decarboxylase [Medicago truncatula] gi|357443697|ref|XP_003592126.1|
Lj0g3v0202739	12.4219	-1.99522	0.466489	-4.27711	1.89338e-05	0.00128394	0.345276	Phosphoenolpyruvate-carboxylase kinase	phosphoenolpyruvate-carboxylase kinase [Glycine max] gi|351725931|ref|NP_001238645.1|	GO:0004672,GO:0005524,GO:0006468
Lj0g3v0203189	338.193	0.936447	0.255541	3.66457	0.000247751	0.00417223	1.09458		PREDICTED: probable LRR receptor-like serine/threonine-protein kinase At1g06840-like [Glycine max] gi|356551958|ref|XP_003544339.1|
Lj0g3v0203419	1819.27	0.607665	0.201002	3.02317	0.0025014	0.0308653	0.878811	Annexin-like protein RJ4-like	PREDICTED: annexin-like protein RJ4-like [Cicer arietinum] gi|502158067|ref|XP_004511018.1|	GO:0005509,GO:0005544		K17098
Lj0g3v0203839	70.1986	-1.10362	0.37366	-2.95353	0.00314163	0.0478371	0.607042	Cytochrome P450 716B1-like	PREDICTED: cytochrome P450 716B1-like [Cicer arietinum] gi|502140416|ref|XP_004504209.1|	GO:0005506,GO:0016705,GO:0020037,GO:0055114
Lj0g3v0205559	1866.62	2.12796	0.240453	8.84981	8.76683e-19	1.67932e-16	1.00492	Bifunctional protein aas	Bifunctional protein aas [Medicago truncatula] gi|357454395|ref|XP_003597478.1|	GO:0031177,GO:0016491,GO:0055114,GO:0003824,GO:0008152
Lj0g3v0205579	1155.43	2.08856	0.276053	7.56578	3.85532e-14	7.94755e-12	0.653217	Bifunctional protein aas	Bifunctional protein aas [Medicago truncatula] gi|357454395|ref|XP_003597478.1|	GO:0004096,GO:0020037,GO:0055114
Lj0g3v0205729	5779.59	-0.910468	0.257906	-3.53023	0.000415194	0.00420307	1.81739	Leucine-rich repeat-containing protein	Leucine-rich repeat-containing protein [Medicago truncatula] gi|357489671|ref|XP_003615123.1|	GO:0005515
Lj0g3v0205919	149.641	-1.8833	0.466249	-4.03925	5.36227e-05	0.00139205	0.889712		Uncharacterized protein TCM_021424 [Theobroma cacao] gi|508714903|gb|EOY06800.1|
Lj0g3v0206029	1529.44	-0.26768	0.0933502	-2.86748	0.00413751	0.0332148	1.31452		PREDICTED: coiled-coil domain-containing protein 124-like [Cucumis sativus] gi|449454259|ref|XP_004144873.1|
Lj0g3v0206129	4818.29	0.730148	0.171173	4.26555	1.99414e-05	0.000385902	1.49108	Hop-interacting protein THI012	Hop-interacting protein THI012 [Solanum lycopersicum] gi|365222866|gb|AEW69785.1|	GO:0005515,GO:0008270
Lj0g3v0206139	2148.83	0.675379	0.18554	3.64007	0.000272568	0.00340133	1.53128	XB3 in	XB3 in [Theobroma cacao] gi|508786803|gb|EOY34059.1|	GO:0005515
Lj0g3v0206689	5064.21	-0.326966	0.119915	-2.72665	0.00639799	0.0417752	1.49108	Transcription elongation factor SPT6-like	PREDICTED: transcription elongation factor SPT6-like [Cicer arietinum] gi|502127604|ref|XP_004499769.1|	GO:0006357,GO:0032784,GO:0006139,GO:0003677,GO:0003676		K11292
Lj0g3v0206779	181.244	-0.707417	0.241508	-2.92916	0.0033988	0.041456	0.802017	Probable serine incorporator-like	PREDICTED: probable serine incorporator-like [Cicer arietinum] gi|502122484|ref|XP_004497767.1|	GO:0016020		K23544
Lj0g3v0207089	342.545	0.372948	0.127472	2.92573	0.00343649	0.033167	1.09458		methyltransferase family protein [Leptolyngbya sp. PCC 7375] gi|493566601|ref|WP_006519933.1|
Lj0g3v0207289	106.004	2.83654	0.448328	6.32693	2.50079e-10	2.38622e-08	0.916436	Probable LRR receptor-like serine/threonine-protein kinase At4g31250-like	PREDICTED: probable LRR receptor-like serine/threonine-protein kinase At4g31250-like [Glycine max] gi|356509988|ref|XP_003523723.1|	GO:0004672,GO:0005524,GO:0006468
Lj0g3v0207309	1762.25	1.12086	0.361851	3.09757	0.00195113	0.0252296	0.878811		Wound-responsive family protein [Theobroma cacao] gi|508707406|gb|EOX99302.1|
Lj0g3v0207399	121.872	-1.05917	0.256368	-4.13145	3.60489e-05	0.000958919	0.916814	Homogentisate phytyltransferase 1, chloroplastic-like	PREDICTED: homogentisate phytyltransferase 1 chloroplastic-like [Glycine max] gi|356506430|ref|XP_003521986.1|	GO:0016021,GO:0016765	lja00130,lja01100,lja01110	K09833
Lj0g3v0207589	495.463	-0.641754	0.124349	-5.16091	2.4575e-07	9.65669e-06	1.23405		PREDICTED: protein SRG1-like [Solanum lycopersicum] gi|460374401|ref|XP_004232999.1|
Lj0g3v0207649	2598.72	1.16188	0.420246	2.76477	0.00569637	0.0420557	1.31452	7-ethoxycoumarin O-deethylase-like	PREDICTED: 7-ethoxycoumarin O-deethylase-like [Glycine max] gi|356576337|ref|XP_003556289.1|	GO:0005506,GO:0016705,GO:0020037,GO:0055114
Lj0g3v0207669	149.418	1.15991	0.391325	2.96406	0.00303608	0.0379123	0.806958	Gibberellin 20 oxidase	Gibberellin 20 oxidase [Medicago truncatula] gi|357464719|ref|XP_003602641.1|	GO:0016491,GO:0055114
Lj0g3v0207999	43.9073	1.89714	0.412949	4.59412	4.34586e-06	0.000221637	0.609314		NoHit	GO:0008270,GO:0016491,GO:0055114	lja00010,lja00071,lja00350,lja01100,lja01110,lja01200	K00121
Lj0g3v0208009	1164.86	6.61771	0.284902	23.228	2.37307e-119	8.04252e-116	1.41051		PREDICTED: neutral ceramidase-like [Cicer arietinum] gi|502134043|ref|XP_004501980.1|		lja00600,lja01100	K12349
Lj0g3v0208169	2545.29	-0.256212	0.0800531	-3.20053	0.00137177	0.0141676	1.31452	5'-adenylylsulfate reductase-like 4-like isoform X1	Uncharacterized protein isoform 1 [Theobroma cacao] gi|508724083|gb|EOY15980.1|	GO:0045454
Lj0g3v0208219	776.794	-2.29494	0.455189	-5.04173	4.61346e-07	2.13328e-05	0.954276		3-hydroxyacyl-CoA dehydrogenase [Pseudomonas sp. G5(2012)] gi|510313349|gb|EPA98367.1|
Lj0g3v0208309	1756.32	-1.29537	0.35184	-3.68171	0.000231675	0.00337225	1.31452	Probable WRKY transcription factor 33	PREDICTED: probable WRKY transcription factor 33 [Glycine max] gi|356495083|ref|XP_003516410.1|	GO:0003700,GO:0006355,GO:0043565	lja04016,lja04626	K13424
Lj0g3v0208339	610.706	-0.904318	0.187749	-4.81664	1.45998e-06	4.73266e-05	1.23405		PREDICTED: leucine aminopeptidase 3 chloroplastic-like [Cicer arietinum] gi|502149990|ref|XP_004507738.1|
Lj0g3v0208479	8740.25	-0.612164	0.121827	-5.02487	5.03771e-07	1.35209e-05	1.73201	Geraniol 8-hydroxylase-like	PREDICTED: geraniol 8-hydroxylase-like [Cicer arietinum] gi|502144144|ref|XP_004505593.1|	GO:0005506,GO:0016705,GO:0020037,GO:0055114
Lj0g3v0209349	873.037	0.32581	0.0925778	3.51931	0.000432667	0.00442771	1.77839	8-amino-7-oxononanoate synthase-like	PREDICTED: 8-amino-7-oxononanoate synthase-like [Glycine max] gi|356517746|ref|XP_003527547.1|	GO:0003824,GO:0009058,GO:0030170	lja00780,lja01100	K00652
Lj0g3v0209609	2080.04	1.27998	0.134783	9.49661	2.1684e-21	5.4439e-19	0.878811		Uncharacterized protein TCM_034955 [Theobroma cacao] gi|508724176|gb|EOY16073.1|
Lj0g3v0209699	2066.92	-1.44185	0.446509	-3.22917	0.00124151	0.0116272	1.53128	Histidine decarboxylase-like	PREDICTED: histidine decarboxylase-like [Glycine max] gi|356534053|ref|XP_003535572.1|	GO:0016831,GO:0019752,GO:0030170,GO:0003824	lja00340,lja01100,lja01110	K01590
Lj0g3v0211009	290.051	-1.15	0.259465	-4.43218	9.32872e-06	0.00023314	1.23405	Beta-galactosidase-like	PREDICTED: beta-galactosidase-like [Glycine max] gi|356556286|ref|XP_003546457.1|	GO:0004553,GO:0005975
Lj0g3v0211099	135.52	-1.56997	0.406865	-3.85871	0.000113987	0.00255445	0.916814		Heat shock protein [Medicago truncatula] gi|357502753|ref|XP_003621665.1|		lja03040,lja04141,lja04144	K03283
Lj0g3v0211359	2910.18	-0.470375	0.169167	-2.78054	0.00542677	0.0362379	1.53128		PREDICTED: stromal 70 kDa heat shock-related protein chloroplastic-like [Cicer arietinum] gi|502076733|ref|XP_004485441.1|		lja03040,lja04141,lja04144	K03283
Lj0g3v0213509	12.3908	-1.41783	0.452875	-3.13074	0.00174368	0.0342434	0.531281	Histidine decarboxylase-like	NoHit	GO:0003824
Lj0g3v0213669	466.966	0.633772	0.205945	3.07738	0.00208826	0.0249266	0.954276	Cysteine-rich receptor-like protein kinase 29-like	PREDICTED: cysteine-rich receptor-like protein kinase 29-like [Glycine max] gi|356574355|ref|XP_003555314.1|	GO:0004672,GO:0005524,GO:0006468
Lj0g3v0214239	279.873	0.676036	0.165598	4.08239	4.45756e-05	0.000884383	1.25819		PREDICTED: protein IQ-DOMAIN 1-like [Cicer arietinum] gi|502124400|ref|XP_004498512.1|
Lj0g3v0214629	6092.05	-1.11966	0.262892	-4.25902	2.05323e-05	0.000414611	1.41051	RecName: Full=UDP-sugar pyrophospharylase; Short=PsUSP_x0001_gi|54650280|dbj|BAD66876.1| UDP-sugar pyrophospharylase	PREDICTED: UDP-sugar pyrophospharylase-like [Cicer arietinum] gi|502136057|ref|XP_004502545.1|	GO:0008152,GO:0070569	lja00040,lja00052,lja00053,lja00520,lja01100	K12447
Lj0g3v0214779	16.4276	-1.71196	0.450543	-3.79978	0.000144826	0.00602312	0.410511	TIR-NBS-LRR type disease resistance protein	TIR-NBS-LRR type disease resistance protein [Medicago truncatula] gi|357452805|ref|XP_003596679.1|	GO:0005515,GO:0007165,GO:0043531
Lj0g3v0214939	43.5232	2.51546	0.397597	6.32666	2.50531e-10	3.4625e-08	0.610382		PREDICTED: DUF21 domain-containing protein At1g47330-like [Glycine max] gi|356529127|ref|XP_003533148.1|
Lj0g3v0214949	10.626	1.69643	0.463717	3.65833	0.000253864	0.0111249	0.331899		PREDICTED: DUF21 domain-containing protein At1g47330-like [Glycine max] gi|356529127|ref|XP_003533148.1|
Lj0g3v0214959	6.20232	1.4544	0.453694	3.20568	0.00134744	0.0404298	0.329057		NoHit
Lj0g3v0215999	863.849	0.782067	0.106942	7.31298	2.61286e-13	1.89822e-11	1.77839		heat shock protein 70 cognate [Salix gilgiana] gi|3986110|dbj|BAA34919.1|		lja03040,lja04141,lja04144	K03283
Lj0g3v0216519	3552.77	6.24588	0.393324	15.8797	8.75471e-57	5.28974e-54	1.53128	Germin-like protein 9-3-like	PREDICTED: germin-like protein 9-3-like [Glycine max] gi|356544738|ref|XP_003540804.1|	GO:0045735,GO:0030145
Lj0g3v0217139	262.347	-0.556777	0.183368	-3.03639	0.00239426	0.035618	0.691541	Clathrin heavy chain 1-like	PREDICTED: clathrin heavy chain 1-like [Cicer arietinum] gi|502129383|ref|XP_004500281.1|	GO:0005198,GO:0006886,GO:0016192,GO:0030130,GO:0030132	lja04144	K04646
Lj0g3v0217229	773.942	0.827046	0.1727	4.78891	1.6769e-06	4.12098e-05	1.65549		PREDICTED: cation/H(+) antiporter 20-like [Cicer arietinum] gi|502111253|ref|XP_004494000.1|
Lj0g3v0218849	471.099	-1.20395	0.207298	-5.8078	6.32984e-09	4.43477e-07	0.954276	Hydroxyisourate hydrolase-like	PREDICTED: hydroxyisourate hydrolase-like [Cicer arietinum] gi|502117825|ref|XP_004495964.1|	GO:0004553,GO:0005975
Lj0g3v0220469	684.729	-0.593711	0.187464	-3.16707	0.00153983	0.0140457	1.49094	S-adenosyl-L-methionine-dependent methyltransferases superfamily protein	S-adenosyl-L-methionine-dependent methyltransferases superfamily protein [Theobroma cacao] gi|508703717|gb|EOX95613.1|	GO:0008168,GO:0008610
Lj0g3v0220789	578.695	-0.70204	0.188119	-3.73189	0.000190047	0.00367315	0.975029		PREDICTED: scarecrow-like protein 14-like [Cicer arietinum] gi|502145044|ref|XP_004505853.1|
Lj0g3v0221809	678.108	0.498989	0.13991	3.5665	0.000361787	0.00442203	1.49094		PREDICTED: small RNA degrading nuclease 3-like [Glycine max] gi|356563578|ref|XP_003550038.1|
Lj0g3v0221869	704.151	0.550964	0.182594	3.01743	0.00254929	0.0190148	1.67335		glucose-6-phosphate isomerase [Galbibacter sp. ck-I2-15] gi|496279872|ref|WP_008991910.1|
Lj0g3v0222789	377.349	0.954398	0.340783	2.8006	0.0051007	0.0401231	1.25819	Serine carboxypeptidase-like 42-like, partial	PREDICTED: serine carboxypeptidase-like 42-like partial [Cucumis sativus] gi|449528889|ref|XP_004171434.1|	GO:0004185,GO:0006508
Lj0g3v0223189	527.18	0.859698	0.223407	3.84813	0.000119025	0.00205833	1.23405	NAC domain protein	NAC domain protein [Medicago truncatula] gi|357453161|ref|XP_003596857.1|	GO:0003677,GO:0006355
Lj0g3v0223549	358.561	-0.463689	0.141299	-3.28163	0.0010321	0.0186766	0.691541		PREDICTED: protein KIAA0664 homolog [Glycine max] gi|356555293|ref|XP_003545968.1|
Lj0g3v0223589	3089.16	-0.278828	0.0828184	-3.36674	0.000760617	0.0110423	1.00492	Protein PHR1-LIKE 1-like isoform X1	PREDICTED: protein PHR1-LIKE 1-like isoform X1 [Cicer arietinum] gi|502116761|ref|XP_004495581.1|	GO:0003677
Lj0g3v0224359	160.674	1.81196	0.397326	4.56038	5.10613e-06	0.00020054	0.806958	Proline-rich receptor-like protein kinase PERK8-like	PREDICTED: proline-rich receptor-like protein kinase PERK8-like [Cicer arietinum] gi|502179965|ref|XP_004516537.1|	GO:0004672,GO:0005524,GO:0006468		K04733
Lj0g3v0224369	38.9994	3.20389	0.424264	7.55166	4.29761e-14	9.80354e-12	0.584811		PREDICTED: proline-rich receptor-like protein kinase PERK8-like [Cicer arietinum] gi|502179965|ref|XP_004516537.1|
Lj0g3v0224419	230.497	0.981068	0.179854	5.45481	4.90254e-08	4.20615e-06	0.617943		predicted protein [Populus trichocarpa] gi|224126455|ref|XP_002329558.1|
Lj0g3v0224429	1182.83	-0.938113	0.214321	-4.37714	1.20245e-05	0.000351998	1.00492	GATA transcription factor 26-like	PREDICTED: GATA transcription factor 26-like [Glycine max] gi|356510812|ref|XP_003524128.1|	GO:0003700,GO:0006355,GO:0008270,GO:0043565
Lj0g3v0224709	2106.09	-1.19536	0.213077	-5.60997	2.02357e-08	8.2219e-07	1.53128	Hydroxyisourate hydrolase-like isoform 1	PREDICTED: hydroxyisourate hydrolase-like isoform 1 [Glycine max] gi|356553245|ref|XP_003544968.1|	GO:0004553,GO:0005975
Lj0g3v0225279	17620.9	1.22038	0.3825	3.19054	0.00142006	0.012994	1.53128		Protein TAR1 [Medicago truncatula] gi|357488153|ref|XP_003614364.1|
Lj0g3v0225709	121.579	1.22111	0.367345	3.32414	0.00088691	0.0134365	0.916814	Calmodulin-like protein 11-like	Calmodulin-like protein [Medicago truncatula] gi|357504115|ref|XP_003622346.1|	GO:0005509
Lj0g3v0227339	189.065	0.889017	0.255231	3.48319	0.000495482	0.00849713	0.916436		Disease resistance protein RPM1 [Medicago truncatula] gi|357515045|ref|XP_003627811.1|
Lj0g3v0227749	79.3012	-1.28211	0.36048	-3.55669	0.000375564	0.00942725	0.610382		PREDICTED: protein CHUP1 chloroplastic-like [Glycine max] gi|356548369|ref|XP_003542575.1|
Lj0g3v0228019	963.56	-0.94826	0.210096	-4.51347	6.37768e-06	0.000122851	1.77839		PREDICTED: heat shock 22 kDa protein chloroplastic-like [Cucumis sativus] gi|449492586|ref|XP_004159040.1|
Lj0g3v0228219	571.873	2.04318	0.131585	15.5275	2.26104e-54	2.1237e-51	0.954276	Carboxyl-terminal-processing protease-like	PREDICTED: carboxyl-terminal-processing protease-like [Glycine max] gi|356534629|ref|XP_003535855.1|	GO:0005515,GO:0006508,GO:0008236		K03797
Lj0g3v0230119	919.997	0.545199	0.179992	3.02902	0.00245347	0.0185865	1.65549		putative movement protein (MP) [Faba bean necrotic yellows virus] gi|20143458|ref|NP_619569.1|
Lj0g3v0230189	445.377	-0.996223	0.365355	-2.72673	0.00639659	0.0472668	1.25819		PREDICTED: septum-promoting GTP-binding protein 1-like [Glycine max] gi|356501505|ref|XP_003519565.1|			K07976
Lj0g3v0230639	4375.4	0.936657	0.317189	2.95299	0.00314713	0.0239032	1.52025	ACT-like superfamily protein isoform 1	ACT-like superfamily protein isoform 1 [Theobroma cacao] gi|508716051|gb|EOY07948.1|	GO:0008152,GO:0016597
Lj0g3v0231269	1425.6	0.242768	0.0880882	2.75596	0.00585195	0.0408221	1.41051		PREDICTED: UPF0396 protein-like partial [Cicer arietinum] gi|502097159|ref|XP_004490924.1|
Lj0g3v0231609	156.021	-1.87236	0.267788	-6.99197	2.71061e-12	3.44028e-10	0.889712	Anthocyanidin 5,3-O-glucosyltransferase-like	PREDICTED: anthocyanidin 53-O-glucosyltransferase-like [Cicer arietinum] gi|502127373|ref|XP_004499680.1|	GO:0008152,GO:0016758	lja00941,lja01110	K22845
Lj0g3v0232099	267.092	-1.07538	0.25984	-4.13863	3.49384e-05	0.00109329	0.763189		Uncharacterized protein TCM_034360 [Theobroma cacao] gi|508723320|gb|EOY15217.1|
Lj0g3v0232519	192.329	1.66415	0.291468	5.70954	1.13282e-08	7.99106e-07	0.889712		NoHit
Lj0g3v0233469	336.843	0.436675	0.157484	2.77282	0.00555724	0.0432014	1.23405		unknown [Lotus japonicus] gi|388518017|gb|AFK47070.1|
Lj0g3v0234039	2333.09	0.922567	0.206591	4.46566	7.98205e-06	0.000275383	0.878811	Bifunctional nuclease 1-like isoform X2	PREDICTED: bifunctional nuclease 1-like isoform X2 [Cicer arietinum] gi|502131471|ref|XP_004500995.1|	GO:0004518
Lj0g3v0234189	561.377	-1.14131	0.359699	-3.17295	0.001509	0.0181119	1.05338		Phytosulfokine 3 precursor [Arabidopsis thaliana] gi|18407840|ref|NP_566871.1|
Lj0g3v0234399	566.837	0.51612	0.183096	2.81885	0.00481965	0.047048	0.954276		NoHit
Lj0g3v0234769	1203.83	-1.23895	0.221733	-5.5876	2.30228e-08	1.41207e-06	0.954276	L-Ala-D/L-Glu epimerase-like	PREDICTED: l-Ala-D/L-Glu epimerase-like [Cicer arietinum] gi|502141650|ref|XP_004504578.1|	GO:0003824,GO:0008152
Lj0g3v0235519	17.6379	-1.60616	0.429464	-3.73992	0.000184079	0.00732672	0.410511		PREDICTED: 17.9 kDa class II heat shock protein-like [Glycine max] gi|356564017|ref|XP_003550253.1|		lja04141	K13993
Lj0g3v0235549	64512.3	-0.670811	0.192343	-3.48758	0.00048742	0.00554324	1.53128	Aquaporin PIP2-7	aquaporin PIP2-7 [Zea mays] gi|162457846|ref|NP_001105639.1|	GO:0005215,GO:0006810,GO:0016020		K09872
Lj0g3v0235949	1221.12	0.379337	0.126827	2.99097	0.00278092	0.0301402	1.00492	Diphthamide biosynthesis protein 2-like	PREDICTED: diphthamide biosynthesis protein 2-like [Cicer arietinum] gi|502124464|ref|XP_004498540.1|	GO:0017183		K17866
Lj0g3v0236249	1691.73	1.09741	0.339171	3.23557	0.00121398	0.0158359	1.00492	Ring finger protein	Ring finger protein [Medicago truncatula] gi|357484247|ref|XP_003612411.1|	GO:0005515,GO:0008270
Lj0g3v0236619	890.974	5.71445	0.393725	14.5138	9.90548e-48	7.26151e-45	0.954276	Abscisic acid 8'-hydroxylase 3-like	PREDICTED: abscisic acid 8'-hydroxylase 3-like [Glycine max] gi|356559677|ref|XP_003548125.1|	GO:0005506,GO:0016705,GO:0020037,GO:0055114
Lj0g3v0236809	79.0196	0.78353	0.257588	3.04179	0.00235175	0.0387981	0.607042		Phosphatidylinositol 4-kinase type 2-beta [Medicago truncatula] gi|357481379|ref|XP_003610975.1|
Lj0g3v0237719	2168.36	0.762318	0.162182	4.70039	2.59661e-06	9.3339e-05	1.00492	Probable galacturonosyltransferase-like 3-like	PREDICTED: probable galacturonosyltransferase-like 3-like [Glycine max] gi|356499719|ref|XP_003518684.1|	GO:0016757
Lj0g3v0237849	3953.9	-0.408462	0.116374	-3.5099	0.00044827	0.0052933	1.49108	Cytochrome c1-1, heme protein, mitochondrial-like	PREDICTED: cytochrome c1-1 heme protein mitochondrial-like [Glycine max] gi|356571411|ref|XP_003553870.1|	GO:0009055,GO:0020037	lja00190,lja01100	K00413
Lj0g3v0238219	1204.14	-0.58517	0.155145	-3.77178	0.00016209	0.00328511	0.954276		Uncharacterized protein TCM_022485 [Theobroma cacao] gi|508716247|gb|EOY08144.1|
Lj0g3v0238249	1041.82	-0.460843	0.152422	-3.02348	0.00249888	0.0288656	0.954276		PREDICTED: transcription factor bHLH122-like [Glycine max] gi|356544541|ref|XP_003540708.1|
Lj0g3v0241139	1897.95	2.13932	0.31768	6.73418	1.64854e-11	1.6685e-09	1.00492
Lj0g3v0241849	73.5829	1.17992	0.297704	3.96341	7.38856e-05	0.00231711	0.665151		PREDICTED: type I inositol 145-trisphosphate 5-phosphatase 1-like isoform X1 [Cicer arietinum] gi|502118868|ref|XP_004496424.1|
Lj0g3v0242399	394.89	-0.362838	0.11891	-3.05137	0.00227799	0.0220057	1.23405	Ubiquitin carboxyl-terminal hydrolase 26-like	PREDICTED: ubiquitin carboxyl-terminal hydrolase 26-like [Glycine max] gi|356554385|ref|XP_003545527.1|	GO:0004843,GO:0016579,GO:0036459,GO:0006511		K11858
Lj0g3v0242739	583.167	1.38943	0.300859	4.61821	3.87063e-06	0.000121321	1.09458	Zinc finger CCCH domain-containing protein 20-like	PREDICTED: zinc finger CCCH domain-containing protein 20-like [Cicer arietinum] gi|502138741|ref|XP_004503514.1|	GO:0046872
Lj0g3v0242829	1198.53	0.356357	0.120448	2.95861	0.0030903	0.0339485	0.954276		PREDICTED: pre-mRNA-splicing factor 18-like [Glycine max] gi|356504933|ref|XP_003521247.1|		lja03040	K12817
Lj0g3v0244069	293.399	1.10192	0.374871	2.93946	0.00328788	0.0365419	0.916436	Auxin-induced protein 6B	Auxin-induced protein 6B [Medicago truncatula] gi|357473611|ref|XP_003607090.1|	GO:0009733	lja04075	K14488
Lj0g3v0244249	240.059	1.39998	0.34446	4.06428	4.81811e-05	0.00173091	0.617943		PREDICTED: LOW QUALITY PROTEIN: NACHT LRR and PYD domains-containing protein 8 [Felis catus] gi|410982173|ref|XP_003997434.1|
Lj0g3v0244709	495.171	-1.04729	0.358327	-2.92272	0.00346984	0.034306	1.05338	Septum-promoting GTP-binding protein 1-like	PREDICTED: septum-promoting GTP-binding protein 1-like [Glycine max] gi|356501505|ref|XP_003519565.1|	GO:0005525,GO:0007264
Lj0g3v0245059	260.657	0.51418	0.169083	3.041	0.00235797	0.0284715	0.916436		calcium-translocating P-type ATPase [Calothrix sp. PCC 7507] gi|427717805|ref|YP_007065799.1|
Lj0g3v0245429	10789.1	-1.13598	0.362145	-3.13681	0.00170797	0.0135914	1.73201	F-box protein At2g27310-like	PREDICTED: F-box protein At2g27310-like [Glycine max] gi|356547118|ref|XP_003541964.1|	GO:0005515
Lj0g3v0245759	3653.45	-0.804479	0.160188	-5.02209	5.11116e-07	1.53546e-05	1.52025	Prolycopene isomerase, chloroplastic-like	PREDICTED: prolycopene isomerase chloroplastic-like [Cicer arietinum] gi|502122189|ref|XP_004497623.1|	GO:0016491,GO:0055114,GO:0016117,GO:0016853	lja00906,lja01100,lja01110	K09835
Lj0g3v0247179	960.888	0.916075	0.163958	5.58726	2.30676e-08	1.41207e-06	0.954276	Probable leucine-rich repeat receptor-like protein kinase At1g35710-like	PREDICTED: probable leucine-rich repeat receptor-like protein kinase At1g35710-like [Cicer arietinum] gi|502148812|ref|XP_004507279.1|	GO:0005515
Lj0g3v0247829	117.836	1.50711	0.456711	3.29991	0.000967147	0.0196883	0.607042		Polygalacturonase inhibitor [Medicago truncatula] gi|357509859|ref|XP_003625218.1|
Lj0g3v0247869	769.038	-0.797166	0.202617	-3.93435	8.34236e-05	0.00191113	0.954276	Triacylglycerol lipase SDP1-like	PREDICTED: triacylglycerol lipase SDP1-like [Glycine max] gi|356571965|ref|XP_003554141.1|	GO:0008152,GO:0006629,GO:0004806	lja00100,lja00561,lja00564,lja00565,lja00590,lja00591,lja00592,lja01100,lja01110	K14674
Lj0g3v0247879	12.1096	-1.49242	0.438819	-3.401	0.000671398	0.0200985	0.410511	Triacylglycerol lipase SDP1-like	PREDICTED: triacylglycerol lipase SDP1-like [Glycine max] gi|356571965|ref|XP_003554141.1|	GO:0008152,GO:0006629,GO:0004806	lja00100,lja00561,lja00564,lja00565,lja00590,lja00591,lja00592,lja01100,lja01110	K14674
Lj0g3v0248339	515.25	1.6544	0.273948	6.0391	1.54975e-09	1.19779e-07	0.975029		PREDICTED: organ-specific protein P4-like [Cicer arietinum] gi|502149167|ref|XP_004507418.1|
Lj0g3v0248429	43.8324	2.63553	0.436434	6.03879	1.55273e-09	1.8551e-07	0.609314		Uncharacterized protein TCM_006778 [Theobroma cacao] gi|508705959|gb|EOX97855.1|
Lj0g3v0248869	44.2321	1.62696	0.336747	4.83139	1.35585e-06	8.5035e-05	0.584811	Probable WRKY transcription factor 2-like	PREDICTED: probable WRKY transcription factor 2-like [Glycine max] gi|356530021|ref|XP_003533583.1|	GO:0003700,GO:0006355,GO:0043565	lja04626	K18835
Lj0g3v0249049	91.2924	-2.76487	0.400537	-6.90291	5.09496e-12	8.13703e-10	0.665151		Os11g0437600 [Oryza sativa Japonica Group] gi|297728309|ref|NP_001176518.1|
Lj0g3v0249259	8393.84	-0.247879	0.0588476	-4.21222	2.5287e-05	0.000459437	1.53128	14-3-3-like protein B-like	PREDICTED: 14-3-3-like protein B-like [Cicer arietinum] gi|502133015|ref|XP_004501620.1|	GO:0019904		K06630
Lj0g3v0249849	805.934	0.55516	0.181345	3.06134	0.00220346	0.0169365	1.67335	WD-40 repeat family	WD-40 repeat family [Medicago truncatula] gi|358349511|ref|XP_003638779.1|	GO:0005515
Lj0g3v0249939	3782.83	-0.266603	0.0888226	-3.00153	0.0026863	0.0224239	1.41051	Kinase-like protein	Kinase-like protein [Medicago truncatula] gi|357454055|ref|XP_003597308.1|	GO:0004672,GO:0006468,GO:0005524
Lj0g3v0249949	2288.68	-0.321301	0.0964285	-3.33202	0.000862193	0.00878167	1.53128	Probable NOT transcription complex subunit VIP2-like	PREDICTED: probable NOT transcription complex subunit VIP2-like [Glycine max] gi|356558361|ref|XP_003547475.1|	GO:0005634,GO:0006355	lja03018	K12605
Lj0g3v0250139	1528.43	0.292036	0.108655	2.68774	0.00719367	0.0498922	1.31452	Serine/threonine-protein kinase ATG1-like	PREDICTED: serine/threonine-protein kinase ATG1-like [Cicer arietinum] gi|502177853|ref|XP_004516130.1|	GO:0005524,GO:0004672,GO:0006468	lja04136	K08269
Lj0g3v0250199	1733.5	1.25516	0.323534	3.87953	0.000104658	0.00211125	1.0532	Cysteine-rich receptor-like protein kinase 29-like	PREDICTED: cysteine-rich receptor-like protein kinase 29-like [Glycine max] gi|356574368|ref|XP_003555320.1|	GO:0005524,GO:0004672,GO:0006468
Lj0g3v0250469	305.299	-1.00845	0.318626	-3.165	0.00155085	0.0163126	1.23405		Uncharacterized protein TCM_002928 [Theobroma cacao] gi|508702033|gb|EOX93929.1|
Lj0g3v0250519	135.853	0.627834	0.192525	3.26104	0.00111002	0.0158634	0.916436		Metalloprotease insulinase family [Giardia intestinalis ATCC 50581] gi|253742043|gb|EES98897.1|
Lj0g3v0250669	510.253	-1.31765	0.448612	-2.93717	0.00331221	0.0322526	1.09458	Calcium-binding protein CML38-like	PREDICTED: calcium-binding protein CML38-like [Cicer arietinum] gi|502130435|ref|XP_004500649.1|	GO:0005509	lja04626	K13448
Lj0g3v0250699	2241.94	-0.728938	0.164354	-4.43517	9.20011e-06	0.000192327	1.53128	Cinnamoyl-CoA reductase 1-like	Dihydroflavonol reductase [Medicago truncatula] gi|357458089|ref|XP_003599325.1|	GO:0003824,GO:0050662
Lj0g3v0251619	111.959	-1.71391	0.256233	-6.68886	2.24911e-11	3.61455e-09	0.607042	Ent-copalyl diphosphate synthase, chloroplastic-like	PREDICTED: ent-copalyl diphosphate synthase chloroplastic-like [Glycine max] gi|356503551|ref|XP_003520571.1|	GO:0000287,GO:0010333,GO:0016829,GO:0008152	lja00904,lja01100,lja01110	K04120
Lj0g3v0252959	13561.5	-1.08122	0.315966	-3.42195	0.000621737	0.00673946	1.53128		p-hydroxybenzoic acid efflux pump subunit aaeB [Medicago truncatula] gi|357454145|ref|XP_003597353.1|
Lj0g3v0253209	4854.04	0.552126	0.111238	4.96347	6.92446e-07	2.05962e-05	1.49108	Defensin precursor	defensin precursor [Vigna unguiculata] gi|225548306|gb|ACN93800.1|	GO:0006952
Lj0g3v0253399	7755.67	-0.421002	0.141994	-2.96493	0.00302756	0.0208985	1.7659		PREDICTED: indole-3-acetic acid-amido synthetase GH3.6-like [Cicer arietinum] gi|502155268|ref|XP_004510013.1|		lja04075	K14487
Lj0g3v0253949	258.907	-0.53084	0.175634	-3.02243	0.00250755	0.0342537	0.763189	Rae1-like protein At1g80670-like	PREDICTED: rae1-like protein At1g80670-like [Cicer arietinum] gi|502118278|ref|XP_004496188.1|	GO:0005515	lja03013	K14298
Lj0g3v0254069	842.601	-0.542798	0.115511	-4.69909	2.61325e-06	6.15157e-05	1.65549		cytochrome P450 monooxygenase [Lotus japonicus] gi|371940462|dbj|BAL45205.1|
Lj0g3v0254319	78.7708	1.19348	0.400451	2.98033	0.00287934	0.0447275	0.610382		Toll interleukin receptor [Medicago truncatula] gi|357494427|ref|XP_003617502.1|
Lj0g3v0254609	10745.8	-0.860875	0.172926	-4.97828	6.41512e-07	1.67297e-05	1.73201	Aspartic proteinase-like	PREDICTED: aspartic proteinase-like [Cicer arietinum] gi|502117401|ref|XP_004495808.1|	GO:0006629,GO:0004190,GO:0006508		K08245
Lj0g3v0254679	5723.88	-1.06178	0.357118	-2.97318	0.00294731	0.0225881	1.53128		Uncharacterized protein TCM_037329 [Theobroma cacao] gi|508782705|gb|EOY29961.1|			K23222
Lj0g3v0255209	5333.62	-2.11037	0.267893	-7.87766	3.33573e-15	3.30585e-13	1.53128	Tyrosine specific protein phosphatase family protein	Tyrosine specific protein phosphatase family protein [Medicago truncatula] gi|357493185|ref|XP_003616881.1|	GO:0004725,GO:0016311,GO:0016791		K18045
Lj0g3v0255679	20281.7	-0.660958	0.197113	-3.35319	0.000798867	0.00882376	1.41051	Seed lipoxygenase	Seed lipoxygenase [Medicago truncatula] gi|357513825|ref|XP_003627201.1|	GO:0016702,GO:0046872,GO:0055114,GO:0005515,GO:0016491	lja00591	K15718
Lj0g3v0255899	1081.5	-1.36039	0.410895	-3.31079	0.00093033	0.0104851	1.31452	Protein kinase family protein	protein kinase family protein [Glycine max] gi|351724465|ref|NP_001235011.1|	GO:0005524,GO:0004672,GO:0006468
Lj0g3v0255929	120.297	0.972753	0.224389	4.33511	1.45687e-05	0.000447514	0.916436	ABC transporter G family member 31-like	PREDICTED: ABC transporter G family member 31-like [Cicer arietinum] gi|502129273|ref|XP_004500246.1|	GO:0005524,GO:0016887,GO:0016020
Lj0g3v0256799	849.266	0.583539	0.182301	3.20096	0.00136968	0.0181355	0.954276		Os03g0206400 [Oryza sativa Japonica Group] gi|115451437|ref|NP_001049319.1|
Lj0g3v0256879	7483.37	0.389866	0.111223	3.50526	0.00045616	0.00561148	1.41051	Alpha-carboxyltransferase 2	alpha-carboxyltransferase 2 [Arachis hypogaea] gi|226425243|gb|ACO53621.1|	GO:0003989,GO:0006633,GO:0009317,GO:0016874	lja00061,lja00620,lja00640,lja01100,lja01110,lja01200,lja01212	K01962
Lj0g3v0256909	2182.36	-0.416313	0.141224	-2.94788	0.00319959	0.027154	1.31452	Riboflavin synthase-like	PREDICTED: riboflavin synthase-like [Cicer arietinum] gi|502146803|ref|XP_004506614.1|	GO:0016491,GO:0055114	lja00740,lja01100,lja01110	K00793
Lj0g3v0256929	259.43	-1.57828	0.349053	-4.52162	6.13681e-06	0.000246665	0.763189		expressed protein [Oryza sativa Japonica Group] gi|78707843|gb|ABB46818.1|
Lj0g3v0258599	7723.31	-1.36481	0.413663	-3.29933	0.000969161	0.00839477	1.81739		PREDICTED: arogenate dehydratase 3 chloroplastic-like [Cicer arietinum] gi|502083663|ref|XP_004487527.1|
Lj0g3v0258629	233.552	0.678358	0.217065	3.12514	0.00177722	0.0261823	0.763189		PREDICTED: protein KIAA0664 homolog [Glycine max] gi|356508390|ref|XP_003522940.1|			K03255
Lj0g3v0258869	26.6467	1.45153	0.46405	3.12796	0.00176026	0.0324871	0.575801		Uncharacterized protein TCM_035327 [Theobroma cacao] gi|508724633|gb|EOY16530.1|
Lj0g3v0259489	800.335	-1.20964	0.143723	-8.41647	3.88001e-17	4.87024e-15	1.41051	Cytochrome P450	Cytochrome P450 [Medicago truncatula] gi|357506985|ref|XP_003623781.1|	GO:0005506,GO:0016705,GO:0020037,GO:0055114
Lj0g3v0259989	5449.16	-2.7105	0.31207	-8.68556	3.76892e-18	4.67807e-16	1.52025	Caffeoyl-CoA O-methyltransferase-like	PREDICTED: caffeoyl-CoA O-methyltransferase-like [Cicer arietinum] gi|502142020|ref|XP_004504753.1|	GO:0008171	lja00940,lja00941,lja00945,lja01100,lja01110	K00588
Lj0g3v0260289	112.758	-0.855277	0.301632	-2.8355	0.00457546	0.0466408	0.916814	Serine incorporator 3-like	PREDICTED: serine incorporator 3-like [Glycine max] gi|356577580|ref|XP_003556902.1|	GO:0016020		K23544
Lj0g3v0261869	3098.81	-0.907807	0.193977	-4.67996	2.86928e-06	7.05297e-05	1.53128	NADPH:quinone oxidoreductase	NADPH:quinone oxidoreductase [Medicago truncatula] gi|357456791|ref|XP_003598676.1|	GO:0016491		K19784
Lj0g3v0261939	947.555	5.09184	0.270732	18.8077	6.53404e-79	1.15523e-75	0.954276	Annexin-like protein RJ4-like	PREDICTED: annexin-like protein RJ4-like [Glycine max] gi|356508416|ref|XP_003522953.1|	GO:0005509,GO:0005544		K17098
Lj0g3v0261959	587.295	1.1228	0.24419	4.59806	4.26433e-06	0.000132238	1.09458	Annexin-like protein RJ4	Annexin-like protein RJ4 [Medicago truncatula] gi|357456735|ref|XP_003598648.1|	GO:0005509,GO:0005544		K17098
Lj0g3v0262039	30.7104	1.62418	0.45792	3.54687	0.000389833	0.00971281	0.610382		hypothetical protein Mchl_2081 [Methylobacterium extorquens CM4] gi|218530040|ref|YP_002420856.1|
Lj0g3v0262729	1780.2	-1.1483	0.229625	-5.00076	5.71059e-07	1.81157e-05	1.41051		Lactoylglutathione lyase / glyoxalase I family protein [Theobroma cacao] gi|508779235|gb|EOY26491.1|
Lj0g3v0263509	2108.77	-0.417868	0.119926	-3.48438	0.000493275	0.00875906	0.878811		TPA: NAD-dependent epimerase/dehydratase [Zea mays] gi|414873669|tpg|DAA52226.1|
Lj0g3v0263729	956.212	0.398032	0.134464	2.96014	0.00307503	0.0210145	1.77839	Kinesin-related protein 6-like isoform X1	PREDICTED: kinesin-related protein 6-like isoform X1 [Cicer arietinum] gi|502150956|ref|XP_004508207.1|	GO:0003777,GO:0007018
Lj0g3v0263839	10455.6	0.596583	0.221442	2.69409	0.00705819	0.0388668	1.81739	Adenine nucleotide alpha hydrolases-like superfamily protein isoform 1	Adenine nucleotide alpha hydrolases-like superfamily protein isoform 1 [Theobroma cacao] gi|508720856|gb|EOY12753.1|	GO:0006950
Lj0g3v0265009	1218.25	0.903408	0.274724	3.28842	0.00100752	0.0111365	1.31452		Glycoprotein membrane precursor GPI-anchored [Theobroma cacao] gi|508713696|gb|EOY05593.1|
Lj0g3v0265729	684.998	-0.786111	0.195009	-4.03115	5.55041e-05	0.000958919	1.41051	Nodulin-26-like	PREDICTED: nodulin-26-like [Glycine max] gi|356555459|ref|XP_003546049.1|	GO:0005215,GO:0006810,GO:0016020		K09874
Lj0g3v0265759	3673.25	-0.771938	0.21217	-3.63831	0.000274436	0.00342008	1.53128		Thiosulfate sulfurtransferase [Medicago truncatula] gi|357447029|ref|XP_003593790.1|			K22547
Lj0g3v0266789	1801.27	-0.49831	0.104359	-4.77495	1.79755e-06	7.59935e-05	0.878811	Villin-4-like	PREDICTED: villin-4-like [Glycine max] gi|356530312|ref|XP_003533726.1|	GO:0003779,GO:0051015,GO:0051017		K05768
Lj0g3v0267019	29822.4	-1.39241	0.431369	-3.2279	0.00124702	0.0104696	1.7659	U-box domain-containing protein 20-like	PREDICTED: U-box domain-containing protein 20-like [Glycine max] gi|356553261|ref|XP_003544976.1|	GO:0004842,GO:0016567,GO:0005488
Lj0g3v0267349	1750.32	0.644027	0.207463	3.10431	0.00190726	0.0162016	1.53128	Pyruvate dehydrogenase	PREDICTED: Pyruvate dehydrogenase [lipoamide] gi|356556464|ref|XP_003546545.1|	GO:0016310,GO:0016772		K00898
Lj0g3v0267769	1075.59	0.968329	0.325082	2.97872	0.00289457	0.032306	0.954276	Beta-galactosidase 8-like	PREDICTED: beta-galactosidase 8-like [Glycine max] gi|356539454|ref|XP_003538213.1|	GO:0004553,GO:0005975,GO:0030246
Lj0g3v0267839	972.025	-0.698354	0.131854	-5.29641	1.18099e-07	3.83165e-06	1.65549	Alpha-tubulin-like protein	alpha-tubulin-like protein [Solanum tuberosum] gi|76573359|gb|ABA46784.1|	GO:0003924,GO:0005874,GO:0007017
Lj0g3v0268429	371.006	-4.4212	0.351536	-12.5768	2.83267e-36	1.04152e-33	1.25819	Ferric reductase	ferric reductase [Lotus japonicus] gi|331271992|gb|AED02590.1|	GO:0016491,GO:0055114		K00521
Lj0g3v0268619	969.402	0.723	0.158481	4.56207	5.06512e-06	0.000107807	1.65549		Uncharacterized protein TCM_038276 [Theobroma cacao] gi|508784066|gb|EOY31322.1|
Lj0g3v0268629	358.151	4.85955	0.342777	14.177	1.27165e-45	8.84425e-43	0.916436		hypothetical protein [Clostridium clostridioforme] gi|488648325|ref|WP_002584947.1|
Lj0g3v0268789	3328.14	0.761174	0.217809	3.49468	0.00047463	0.00578618	1.41051	Pyruvate kinase isozyme G, chloroplastic-like	PREDICTED: pyruvate kinase isozyme G chloroplastic-like [Glycine max] gi|356559692|ref|XP_003548131.1|	GO:0003824,GO:0004743,GO:0006096,GO:0000287,GO:0030955	lja00010,lja00230,lja00620,lja01100,lja01110,lja01200,lja01230	K00873
Lj0g3v0268939	1584.08	-0.722074	0.236419	-3.05422	0.0022565	0.0197438	1.41051	3-hydroxy-3-methylglutaryl-coenzyme A reductase 3-like	PREDICTED: 3-hydroxy-3-methylglutaryl-coenzyme A reductase 3-like [Cicer arietinum] gi|502153809|ref|XP_004509470.1|	GO:0050662,GO:0015936,GO:0016616,GO:0055114,GO:0004420,GO:0008299,GO:0016021,GO:0050661	lja00900,lja01100,lja01110	K00021
Lj0g3v0269159	738.876	0.630864	0.22603	2.79106	0.00525349	0.0334136	1.65549		cystathionine beta-synthase [Clonorchis sinensis] gi|358342906|dbj|GAA53379.1|
Lj0g3v0270629	931.227	0.99603	0.197533	5.04234	4.59862e-07	1.50338e-05	1.41051		Uncharacterized protein TCM_030216 [Theobroma cacao] gi|508781429|gb|EOY28685.1|
Lj0g3v0271169	91.0277	-0.776158	0.257721	-3.01162	0.00259855	0.041714	0.607042	PAP-specific phosphatase HAL2-like	PREDICTED: PAP-specific phosphatase HAL2-like [Glycine max] gi|356549397|ref|XP_003543080.1|	GO:0046854	lja00920,lja01100	K01082
Lj0g3v0272489	234.797	1.9088	0.419743	4.54755	5.42732e-06	0.000221343	0.763189	ABC transporter G family member 21-like	PREDICTED: ABC transporter G family member 21-like [Glycine max] gi|356502704|ref|XP_003520157.1|	GO:0005524,GO:0016887,GO:0016020
Lj0g3v0272519	1134.18	-1.98376	0.449943	-4.40891	1.03892e-05	0.00031017	1.00492		Uncharacterized protein TCM_033965 [Theobroma cacao] gi|508722757|gb|EOY14654.1|
Lj0g3v0272789	881.121	-0.842811	0.143074	-5.89074	3.84479e-09	1.95835e-07	1.41051	Anthocyanidin 5,3-O-glucosyltransferase-like	PREDICTED: anthocyanidin 53-O-glucosyltransferase-like [Cicer arietinum] gi|502127412|ref|XP_004499699.1|	GO:0008152,GO:0016758	lja00941,lja01110	K22845
Lj0g3v0273039	164.329	1.43019	0.430195	3.32452	0.000885713	0.0147384	0.806958	Auxin-induced protein 5NG4-like	PREDICTED: auxin-induced protein 5NG4-like [Glycine max] gi|356548156|ref|XP_003542469.1|	GO:0016020,GO:0016021,GO:0022857
Lj0g3v0273289	2414.82	-0.449183	0.126938	-3.5386	0.000402257	0.00507424	1.41051		KTEL motif-containing protein [Medicago truncatula] gi|357497409|ref|XP_003618993.1|
Lj0g3v0274629	1823.44	-1.14489	0.413431	-2.76924	0.00561879	0.041714	1.31452		PREDICTED: probable glutathione S-transferase-like [Glycine max] gi|356520953|ref|XP_003529124.1|
Lj0g3v0274929	364.068	-0.90534	0.214375	-4.22315	2.40907e-05	0.000871119	0.691541		PREDICTED: CLAVATA3/ESR (CLE)-related protein 43-like [Vitis vinifera] gi|225423983|ref|XP_002282631.1|
Lj0g3v0275209	1908.54	-2.01839	0.306592	-6.58333	4.60039e-11	4.39136e-09	1.00492	Probable receptor-like protein kinase At1g67000-like	PREDICTED: probable receptor-like protein kinase At1g67000-like [Cicer arietinum] gi|502124155|ref|XP_004498409.1|	GO:0004672,GO:0005524,GO:0006468,GO:0030247
Lj0g3v0275219	293.486	-1.61224	0.288363	-5.591	2.2577e-08	1.2325e-06	1.09458	Probable receptor-like protein kinase At1g67000-like	PREDICTED: probable receptor-like protein kinase At1g67000-like [Vitis vinifera] gi|359490131|ref|XP_002279967.2|	GO:0030247
Lj0g3v0275539	2913.2	0.986532	0.327867	3.00895	0.00262156	0.0291412	0.989352		PREDICTED: ubiquitin carboxyl-terminal hydrolase 19-like [Vitis vinifera] gi|359476454|ref|XP_002271840.2|
Lj0g3v0275609	47.7643	-1.91561	0.367452	-5.21322	1.85592e-07	1.46576e-05	0.584811	Nitrate transporter 1.2-like	PREDICTED: nitrate transporter 1.2-like [Glycine max] gi|356497845|ref|XP_003517767.1|	GO:0005215,GO:0006810,GO:0016020
Lj0g3v0276309	1556.45	-1.1989	0.287428	-4.17113	3.03086e-05	0.000738946	1.0532		Uncharacterized protein TCM_035293 [Theobroma cacao] gi|508724605|gb|EOY16502.1|
Lj0g3v0276329	127.608	-1.06666	0.329421	-3.238	0.00120371	0.0173235	0.889712	Zinc finger protein CONSTANS-like protein	Zinc finger protein CONSTANS-like protein [Medicago truncatula] gi|357454039|ref|XP_003597300.1|	GO:0005515
Lj0g3v0276609	2262.36	-0.687567	0.215838	-3.18557	0.00144469	0.0147397	1.31452	Cytochrome P450 734A1-like	PREDICTED: cytochrome P450 734A1-like [Cicer arietinum] gi|502117527|ref|XP_004495852.1|	GO:0016705,GO:0055114,GO:0005506,GO:0020037		K20660
Lj0g3v0276769	3810.84	-0.533844	0.116727	-4.57343	4.79807e-06	0.000112007	1.49108	Zinc finger protein CONSTANS-like protein	Zinc finger protein CONSTANS-like protein [Medicago truncatula] gi|357436503|ref|XP_003588527.1|	GO:0005515
Lj0g3v0277319	1015.43	-0.497141	0.121092	-4.10549	4.03464e-05	0.00060084	1.77839		neoxanthin synthase partial [Malus domestica] gi|372477763|gb|AEX97076.1|
Lj0g3v0277469	370.159	0.802943	0.280456	2.86299	0.00419661	0.0351743	1.23405	Anthranilate N-benzoyltransferase protein	Anthranilate N-benzoyltransferase protein [Medicago truncatula] gi|357515383|ref|XP_003627980.1|	GO:0016747
Lj0g3v0278239	1885.98	-0.429321	0.139485	-3.07791	0.00208457	0.0185508	1.41051	Serine carboxypeptidase II-2-like	PREDICTED: serine carboxypeptidase II-2-like [Cicer arietinum] gi|502087679|ref|XP_004488608.1|	GO:0004185,GO:0006508		K16297
Lj0g3v0278259	10040	1.7388	0.307997	5.6455	1.64703e-08	5.90757e-07	1.81739	CBL-interacting serine/threonine-protein kinase 25-like	PREDICTED: CBL-interacting serine/threonine-protein kinase 25-like [Cicer arietinum] gi|502125148|ref|XP_004498818.1|	GO:0004672,GO:0005524,GO:0006468,GO:0007165		K07198
Lj0g3v0278279	182.217	2.04196	0.321739	6.34664	2.20072e-10	2.18294e-08	0.889712
Lj0g3v0278319	946.094	0.508224	0.174387	2.91434	0.00356441	0.0376963	0.954276		Lactoylglutathione lyase / glyoxalase I family protein [Theobroma cacao] gi|508699005|gb|EOX90901.1|
Lj0g3v0278639	227.849	0.696198	0.242837	2.86694	0.00414465	0.043311	0.916436		Uncharacterized protein TCM_029303 [Theobroma cacao] gi|508780201|gb|EOY27457.1|
Lj0g3v0278809	3217.08	-0.972838	0.174227	-5.58374	2.354e-08	1.3796e-06	1.00492	CBL-interacting serine/threonine-protein kinase 7-like	PREDICTED: CBL-interacting serine/threonine-protein kinase 7-like [Cicer arietinum] gi|502123125|ref|XP_004498005.1|	GO:0005524,GO:0004672,GO:0006468,GO:0007165		K12761
Lj0g3v0278839	1540.15	-0.721179	0.257214	-2.80381	0.00505032	0.0364816	1.41051		PREDICTED: protein MKS1-like [Cicer arietinum] gi|502136208|ref|XP_004502599.1|		lja04016	K20725
Lj0g3v0279449	340.568	0.636242	0.202833	3.13679	0.0017081	0.0173754	1.25819	ZF-HD homeobox protein	ZF-HD homeobox protein [Medicago truncatula] gi|357501809|ref|XP_003621193.1|	GO:0003677
Lj0g3v0280369	9.20782	-1.6776	0.462107	-3.63032	0.000283069	0.0103106	0.410511	Kinase-like protein	Kinase-like protein [Medicago truncatula] gi|357497887|ref|XP_003619232.1|	GO:0004672,GO:0005524,GO:0006468
Lj0g3v0281529	2430.8	1.36644	0.301179	4.53698	5.70664e-06	0.000145123	1.31452	Serine carboxypeptidase-like 42-like isoform X2	PREDICTED: serine carboxypeptidase-like 42-like isoform X2 [Cicer arietinum] gi|502096143|ref|XP_004490638.1|	GO:0004185,GO:0006508		K16297
Lj0g3v0281779	1614.74	1.55258	0.386627	4.01571	5.92659e-05	0.00101528	1.41051	Organic cation/carnitine transporter 3-like isoform X1	PREDICTED: organic cation/carnitine transporter 3-like isoform X1 [Cicer arietinum] gi|502168674|ref|XP_004514443.1|	GO:0016021,GO:0022857,GO:0055085
Lj0g3v0281839	177.343	0.846241	0.240509	3.51855	0.000433918	0.00845554	0.806958	Carboxylesterase 1-like isoform 1	PREDICTED: carboxylesterase 1-like isoform 1 [Glycine max] gi|356530919|ref|XP_003534026.1|	GO:0008152,GO:0016787
Lj0g3v0281929	256.658	-1.12547	0.257927	-4.36351	1.27991e-05	0.000504131	0.691541	F27J15.25	Adenine nucleotide alpha hydrolases-like superfamily protein isoform 2 [Theobroma cacao] gi|508773661|gb|EOY20917.1|	GO:0006950
Lj0g3v0282249	556.928	0.62573	0.147236	4.24983	2.13929e-05	0.000479015	1.23405	Transposase	transposase [Saintpaulia hybrid cultivar] gi|310772435|dbj|BAJ23914.1|	GO:0003677,GO:0046983,GO:0003676
Lj0g3v0282379	454.31	-1.96661	0.343022	-5.73318	9.85663e-09	5.24233e-07	1.23405	Basic leucine zipper 63-like	PREDICTED: basic leucine zipper 63-like [Cicer arietinum] gi|502148785|ref|XP_004507268.1|	GO:0003700,GO:0006355,GO:0043565
Lj0g3v0282489	3482.23	0.68285	0.163817	4.16837	3.06782e-05	0.000552543	1.49108		Uncharacterized protein TCM_037491 [Theobroma cacao] gi|508782952|gb|EOY30208.1|
Lj0g3v0282549	104.939	1.05828	0.280352	3.77482	0.000160126	0.00342766	0.889712		Ubiquitin carboxyl-terminal hydrolase family protein [Theobroma cacao] gi|508713053|gb|EOY04950.1|
Lj0g3v0282699	353.24	0.5683	0.206859	2.74728	0.00600911	0.0458437	1.23405		MBD-R2 isoform B [Drosophila melanogaster] gi|45551883|ref|NP_731688.2|
Lj0g3v0282779	133.661	1.0639	0.293749	3.62181	0.00029255	0.00773945	0.607042		NoHit
Lj0g3v0283259	172.05	-1.29728	0.434845	-2.98332	0.00285139	0.0361569	0.806958	ZIP-like zinc transporter	ZIP-like zinc transporter [Medicago truncatula] gi|357437427|ref|XP_003588989.1|	GO:0005385,GO:0016021,GO:0071577,GO:0016020,GO:0030001,GO:0046873,GO:0055085		K14709
Lj0g3v0283979	18.5444	1.40056	0.455977	3.07157	0.00212937	0.0397501	0.531281	GDSL esterase/lipase EXL3-like	PREDICTED: GDSL esterase/lipase EXL3-like [Cicer arietinum] gi|502153555|ref|XP_004509383.1|	GO:0016788
Lj0g3v0284109	159.517	-0.716921	0.206427	-3.473	0.000514667	0.00970853	0.806958		PREDICTED: probable C-terminal domain small phosphatase-like isoform X4 [Cicer arietinum] gi|502170470|ref|XP_004514839.1|
Lj0g3v0284229	3785.38	-1.40707	0.385291	-3.65197	0.00026024	0.00330526	1.52025		plant cell wall protein SlTFR88 [Solanum lycopersicum] gi|350534998|ref|NP_001233914.1|
Lj0g3v0284449	561.24	-0.649597	0.194594	-3.33822	0.000843184	0.0115024	1.05338	Ethylene responsive transcription factor 1a	Ethylene responsive transcription factor 1a [Medicago truncatula] gi|357463809|ref|XP_003602186.1|	GO:0003700,GO:0003677,GO:0006355
Lj0g3v0285299	2656.47	-1.0181	0.340737	-2.98794	0.00280862	0.0308074	0.989352		PREDICTED: UPF0392 protein RCOM_0530710-like [Glycine max] gi|356501958|ref|XP_003519790.1|
Lj0g3v0285309	637.816	-0.918806	0.337419	-2.72305	0.0064683	0.0437411	1.41051		conjugal transfer protein TraG [Streptococcus anginosus] gi|489120258|ref|WP_003030092.1|
Lj0g3v0285319	13226	-1.35011	0.230706	-5.85207	4.85485e-09	2.22334e-07	1.53128	Probable 2-oxoglutarate/Fe(II)-dependent dioxygenase-like	PREDICTED: probable 2-oxoglutarate/Fe(II)-dependent dioxygenase-like [Glycine max] gi|356495151|ref|XP_003516444.1|	GO:0016491,GO:0055114
Lj0g3v0285439	7814.84	0.342924	0.114864	2.98547	0.00283145	0.0220337	1.53128	60s ribosomal protein L34-like	PREDICTED: 60S ribosomal protein L34-like [Glycine max] gi|356498266|ref|XP_003517974.1|	GO:0003735,GO:0005622,GO:0005840,GO:0006412	lja03010	K02915
Lj0g3v0285529	263.491	0.831589	0.210241	3.95542	7.64019e-05	0.00187872	0.889712		Uncharacterized protein TCM_034998 [Theobroma cacao] gi|508724235|gb|EOY16132.1|
Lj0g3v0285539	64.6281	0.943828	0.269079	3.50763	0.000452124	0.0108918	0.609314		Serine hydroxymethyltransferase [Medicago truncatula] gi|357461719|ref|XP_003601141.1|
Lj0g3v0285589	430.65	-0.375915	0.124263	-3.02515	0.00248512	0.0230477	1.25819		Uncharacterized protein TCM_032952 [Theobroma cacao] gi|508722086|gb|EOY13983.1|
Lj0g3v0285609	1982.02	0.275854	0.0830762	3.32049	0.000898589	0.00970385	1.41051	Elongator complex protein 3-like	PREDICTED: elongator complex protein 3-like [Glycine max] gi|356508774|ref|XP_003523129.1|	GO:0003824,GO:0051536,GO:0008080		K07739
Lj0g3v0285799	1274.66	1.02956	0.358106	2.87501	0.00404019	0.0310254	1.41051		Ribosomal protein S10 [Medicago truncatula] gi|357436123|ref|XP_003588337.1|
Lj0g3v0285989	1100.85	0.524706	0.125301	4.18757	2.8196e-05	0.000753399	0.954276	ABC transporter B family member	ABC transporter B family member [Medicago truncatula] gi|357463203|ref|XP_003601883.1|	GO:0005524,GO:0016887,GO:0006810,GO:0016021,GO:0042626,GO:0055085	lja02010	K05658
Lj0g3v0286429	16948.5	-1.40052	0.264637	-5.29223	1.20831e-07	4.49185e-06	1.41051	3'-hydroxy-N-methyl-(S)-coclaurine 4'-O-methyltransferase-like	3'-hydroxy-N-methyl-(S)-coclaurine 4'-O-methyltransferase-like [Glycine max] gi|371502138|ref|NP_001243073.1|	GO:0008171,GO:0008168,GO:0046983
Lj0g3v0286439	2691.01	-0.273011	0.0891898	-3.06101	0.00220591	0.025317	0.989352		PREDICTED: vacuolar protein sorting-associated protein 26B-like [Cicer arietinum] gi|502156146|ref|XP_004510330.1|		lja04144	K18466
Lj0g3v0286679	1196.89	-0.917016	0.306443	-2.99245	0.0027675	0.041456	0.653217	(-)-germacrene D synthase-like	PREDICTED: (-)-germacrene D synthase-like [Cicer arietinum] gi|502084145|ref|XP_004487631.1|	GO:0000287,GO:0010333,GO:0016829
Lj0g3v0286889	294.94	-1.49457	0.240592	-6.21203	5.2303e-10	3.99571e-08	1.09458		PREDICTED: cyclic nucleotide-gated ion channel 2-like [Cicer arietinum] gi|502101741|ref|XP_004491863.1|
Lj0g3v0287339	132.033	-1.36094	0.341355	-3.98687	6.69504e-05	0.00164018	0.916814		PREDICTED: LOB domain-containing protein 12-like [Glycine max] gi|356537602|ref|XP_003537315.1|
Lj0g3v0287639	6167.28	3.19534	0.117839	27.116	6.37352e-162	1.0352e-157	1.7659	Cysteine proteinase precursor	cysteine proteinase precursor [Glycine max] gi|351721126|ref|NP_001237199.1|	GO:0008234,GO:0006508		K16292
Lj0g3v0287649	1844.77	-0.841988	0.157051	-5.36126	8.26454e-08	4.89532e-06	0.878811	Peptide methionine sulfoxide reductase-like	PREDICTED: peptide methionine sulfoxide reductase-like [Cicer arietinum] gi|502133645|ref|XP_004501840.1|	GO:0008113,GO:0055114,GO:0006979,GO:0016671,GO:0030091		K07304
Lj0g3v0288039	3281.22	-0.406656	0.104293	-3.89915	9.65309e-05	0.00205376	1.00492		Major facilitator superfamily protein isoform 2 [Theobroma cacao] gi|508784002|gb|EOY31258.1|
Lj0g3v0288079	85.7824	1.37489	0.338742	4.0588	4.93254e-05	0.0016578	0.665151		Serine-rich protein-related [Theobroma cacao] gi|508784005|gb|EOY31261.1|
Lj0g3v0288169	850.069	0.76048	0.21198	3.58751	0.000333857	0.00378052	1.65549	Probable WRKY transcription factor 33	PREDICTED: probable WRKY transcription factor 33 [Glycine max] gi|356553124|ref|XP_003544908.1|	GO:0003700,GO:0006355,GO:0043565	lja04016,lja04626	K13424
Lj0g3v0288269	1018.95	-0.715756	0.223012	-3.20949	0.0013297	0.0177232	0.954276	Bidirectional sugar transporter SWEET3-like	PREDICTED: bidirectional sugar transporter SWEET3-like [Glycine max] gi|356516019|ref|XP_003526694.1|	GO:0016021		K15382
Lj0g3v0288789	467.556	0.903806	0.303263	2.98027	0.00287994	0.0388754	0.740967	Tricalbin-2-like	PREDICTED: tricalbin-2-like [Glycine max] gi|356535625|ref|XP_003536345.1|	GO:0005515,GO:0008289
Lj0g3v0288879	1699.72	0.572287	0.17833	3.20916	0.00133125	0.0138385	1.31452	B3 domain-containing protein	B3 domain-containing protein [Aegilops tauschii] gi|475526140|gb|EMT07265.1|	GO:0003677
Lj0g3v0288919	8285.22	-0.790963	0.189542	-4.17303	3.00576e-05	0.000479067	1.73201	NADP-dependent alkenal double bond reductase P1-like	PREDICTED: NADP-dependent alkenal double bond reductase P1-like [Cicer arietinum] gi|502086897|ref|XP_004488361.1|	GO:0016491,GO:0008270,GO:0055114
Lj0g3v0289579	313.977	-0.753137	0.232152	-3.24415	0.001178	0.0165924	0.916436	Basic leucine zipper 63-like	PREDICTED: basic leucine zipper 63-like [Cicer arietinum] gi|502160605|ref|XP_004511808.1|	GO:0003700,GO:0006355,GO:0043565
Lj0g3v0289809	1868.04	-1.7014	0.309917	-5.48987	4.0224e-08	2.27337e-06	1.00492		Uncharacterized protein TCM_010889 [Theobroma cacao] gi|508709094|gb|EOY00991.1|
Lj0g3v0290529	3100.7	-1.42052	0.192705	-7.37147	1.68752e-13	2.18404e-11	0.989352		PREDICTED: protein NDR1-like [Glycine max] gi|356569943|ref|XP_003553153.1|
Lj0g3v0290579	11566.2	-1.2652	0.440228	-2.87396	0.00405363	0.0262999	1.73201		Phosphate-responsive 1 family protein [Theobroma cacao] gi|508724069|gb|EOY15966.1|
Lj0g3v0291119	222.466	-1.02742	0.23281	-4.41311	1.01896e-05	0.000418435	0.691541	Cytochrome P450 716B2-like	PREDICTED: cytochrome P450 716B2-like [Glycine max] gi|356511023|ref|XP_003524231.1|	GO:0005506,GO:0016705,GO:0020037,GO:0055114		K20667
Lj0g3v0291859	920.806	0.736427	0.26893	2.73836	0.00617466	0.0407775	1.49094	AKIN gamma	AKIN gamma [Medicago truncatula] gi|32364482|gb|AAO61674.1|	GO:0003824
Lj0g3v0292089	2269.35	-0.611434	0.176115	-3.47178	0.000517019	0.00580236	1.53128		actin [Ipomoea batatas] gi|162708014|gb|ABY19575.1|
Lj0g3v0292189	1943.99	0.530997	0.182874	2.90363	0.00368869	0.0371754	1.00492	Probable 1-deoxy-D-xylulose-5-phosphate synthase, chloroplastic-like	PREDICTED: probable 1-deoxy-D-xylulose-5-phosphate synthase chloroplastic-like [Cicer arietinum] gi|502132311|ref|XP_004501298.1|	GO:0008661,GO:0016114,GO:0003824,GO:0008152	lja00730,lja00900,lja01100,lja01110	K01662
Lj0g3v0292239	514.222	-1.06671	0.281579	-3.7883	0.00015168	0.00280493	1.09458	UDP-glycosyltransferase 71D1-like	PREDICTED: UDP-glycosyltransferase 71D1-like [Cicer arietinum] gi|502095988|ref|XP_004490589.1|	GO:0008152,GO:0016758
Lj0g3v0292279	9540.88	-1.03949	0.298924	-3.47743	0.000506254	0.00509143	1.7659	Methyltransferases	Methyltransferases [Theobroma cacao] gi|508715155|gb|EOY07052.1|	GO:0008152,GO:0008168
Lj0g3v0292549	1134.23	0.793311	0.275537	2.87914	0.00398762	0.0306912	1.41051		Protein kinase [Medicago truncatula] gi|357439113|ref|XP_003589833.1|
Lj0g3v0292619	711.417	-0.96143	0.232929	-4.12756	3.66631e-05	0.000676519	1.41051	Cyclic dof factor 4-like	PREDICTED: cyclic dof factor 4-like [Cicer arietinum] gi|502078275|ref|XP_004485893.1|	GO:0003677,GO:0006355
Lj0g3v0292629	1747.44	-0.520484	0.139206	-3.73896	0.000184786	0.00249185	1.53128		Trichome birefringence-like 19 [Theobroma cacao] gi|508712433|gb|EOY04330.1|
Lj0g3v0292969	10357.8	0.971782	0.176153	5.51669	3.45445e-08	1.17873e-06	1.7659	Transcription factor bHLH25-like	PREDICTED: transcription factor bHLH25-like [Glycine max] gi|356521257|ref|XP_003529273.1|	GO:0046983
Lj0g3v0293009	842.727	-0.327514	0.0976477	-3.35404	0.00079642	0.00773012	1.65549	Probable histone-lysine N-methyltransferase, H3 lysine-9 specific SUVH9-like isoform X1	PREDICTED: probable histone-lysine N-methyltransferase H3 lysine-9 specific SUVH9-like isoform X1 [Cicer arietinum] gi|502123658|ref|XP_004498209.1|	GO:0016571,GO:0042393,GO:0005634,GO:0008270,GO:0018024,GO:0034968,GO:0005515	lja00310,lja01100	K11420
Lj0g3v0293059	32.5051	-1.26707	0.419119	-3.02318	0.00250131	0.041714	0.584811		PREDICTED: SH2 domain-containing protein 5 isoform X3 [Gallus gallus] gi|513220357|ref|XP_004947600.1|
Lj0g3v0293369	3712.91	0.470955	0.152719	3.08379	0.0020438	0.0174961	1.49108		PREDICTED: ubiquitin-conjugating enzyme E2-23 kDa-like [Cicer arietinum] gi|502157139|ref|XP_004510772.1|		lja04120	K10576
Lj0g3v0293709	488.817	-0.33083	0.117649	-2.812	0.00492341	0.0390248	1.25819	Chloride channel protein CLC-f-like isoform X1	PREDICTED: chloride channel protein CLC-f-like isoform X1 [Cicer arietinum] gi|502127375|ref|XP_004499681.1|	GO:0005247,GO:0006821,GO:0016020,GO:0055085,GO:0005216
Lj0g3v0293729	1523.7	-1.16106	0.320463	-3.62309	0.00029111	0.00409795	1.31452		Pectate lyase [Medicago truncatula] gi|358348969|ref|XP_003638513.1|		lja00040,lja01100	K01728
Lj0g3v0293749	6760.56	0.691156	0.214578	3.221	0.00127743	0.0104458	1.81739	Probable protein phosphatase 2C 58-like	PREDICTED: probable protein phosphatase 2C 58-like [Glycine max] gi|356542975|ref|XP_003539939.1|	GO:0003824,GO:0004722,GO:0006470
Lj0g3v0294269	471	-0.59233	0.185005	-3.2017	0.0013662	0.0162282	1.09458	Disease resistance-like protein GS0-1	Disease resistance-like protein GS0-1 [Medicago truncatula] gi|357494433|ref|XP_003617505.1|	GO:0005515,GO:0007165,GO:0043531
Lj0g3v0294279	815.823	-0.415753	0.147626	-2.81626	0.00485864	0.0316101	1.65549	Cc-nbs-lrr resistance protein	Cc-nbs-lrr resistance protein [Medicago truncatula] gi|357494411|ref|XP_003617494.1|	GO:0005515,GO:0007165,GO:0043531
Lj0g3v0294419	799.435	1.88629	0.335919	5.61532	1.96199e-08	8.2219e-07	1.49094	UDP-arabinopyranose mutase 3-like	PREDICTED: UDP-arabinopyranose mutase 3-like [Glycine max] gi|356516875|ref|XP_003527118.1|	GO:0016866,GO:0030244	lja00520,lja01100	K13379
Lj0g3v0294579	1051.2	-1.21706	0.229048	-5.31356	1.07503e-07	3.85837e-06	1.49094		Acetoin:26-dichlorophenolindophenol oxidoreductase subunit beta [Theobroma cacao] gi|508717284|gb|EOY09181.1|
Lj0g3v0294739	1555.53	0.383077	0.0948086	4.04054	5.33293e-05	0.000984441	1.31452		Os12g0488700 [Oryza sativa Japonica Group] gi|297613188|ref|NP_001066790.2|
Lj0g3v0295149	10950.1	-1.06464	0.363085	-2.9322	0.00336573	0.025007	1.53128		integrase [Escherichia coli] gi|485813345|ref|WP_001432997.1|
Lj0g3v0295769	1973.64	-0.766254	0.163411	-4.68911	2.74391e-06	7.27458e-05	1.41051	Probable inactive purple acid phosphatase 1-like	PREDICTED: probable inactive purple acid phosphatase 1-like [Glycine max] gi|356567597|ref|XP_003552004.1|	GO:0003993,GO:0046872,GO:0016787		K22390
Lj0g3v0295819	1671.26	0.465989	0.101085	4.60987	4.02924e-06	0.000101653	1.41051	Aspartic proteinase-like protein 1-like	PREDICTED: aspartic proteinase-like protein 1-like [Glycine max] gi|356548395|ref|XP_003542587.1|	GO:0004190,GO:0006508
Lj0g3v0295949	710.002	0.913112	0.309301	2.95218	0.00315539	0.0253658	1.41051		seed maturation protein PM35 [Glycine max] gi|351723735|ref|NP_001238313.1|
Lj0g3v0297379	663.38	0.536904	0.141786	3.78673	0.000152643	0.00197798	1.67335		PREDICTED: TMV resistance protein N-like [Cicer arietinum] gi|502155879|ref|XP_004510224.1|
Lj0g3v0297389	3238.37	0.301514	0.101024	2.98459	0.00283961	0.0246846	1.31452		NoHit	GO:0005515,GO:0007165,GO:0043531
Lj0g3v0298499	19997.6	-0.805811	0.264276	-3.04913	0.00229507	0.0167612	1.7659		PREDICTED: extensin-2-like [Cicer arietinum] gi|502124916|ref|XP_004498723.1|
Lj0g3v0298519	3305.85	-0.755055	0.210385	-3.58892	0.000332047	0.00402556	1.53128	Cinnamoyl-CoA reductase 1-like	PREDICTED: cinnamoyl-CoA reductase 1-like [Cicer arietinum] gi|502129455|ref|XP_004500311.1|	GO:0003854,GO:0006694,GO:0016616,GO:0055114,GO:0003824,GO:0050662
Lj0g3v0298659	282.001	1.01852	0.301629	3.37673	0.000733534	0.0115024	0.916436		Uncharacterized protein TCM_015418 [Theobroma cacao] gi|508776306|gb|EOY23562.1|
Lj0g3v0298929	780.345	-0.92154	0.337176	-2.73311	0.00627391	0.0412207	1.49094	S-type anion channel SLAH1-like	PREDICTED: S-type anion channel SLAH1-like [Glycine max] gi|356562963|ref|XP_003549737.1|	GO:0016021,GO:0055085
Lj0g3v0299069	1221.64	-0.518524	0.119274	-4.34735	1.37793e-05	0.000294322	1.41051	Allene oxide cyclase 3, chloroplastic-like	allene oxide cyclase 3 chloroplastic-like [Glycine max] gi|358248142|ref|NP_001240078.1|	GO:0009507,GO:0016853	lja00592,lja01100,lja01110	K10525
Lj0g3v0300169	2127.31	1.90522	0.221348	8.60735	7.47702e-18	9.03549e-16	1.53128		NoHit
Lj0g3v0300179	759.535	1.18141	0.22989	5.13905	2.76128e-07	9.52663e-06	1.41051		integral membrane protein TerC [Pseudoxanthomonas suwonensis 11-1] gi|319788241|ref|YP_004147716.1|
Lj0g3v0300239	994.809	-0.244634	0.0932988	-2.62205	0.00874028	0.0485037	1.65549	Mrna-decapping enzyme subunit 2-like isoform X1	PREDICTED: mRNA-decapping enzyme subunit 2-like isoform X1 [Cicer arietinum] gi|502169822|ref|XP_004514693.1|	GO:0016787,GO:0003723,GO:0030145	lja03018	K12613
Lj0g3v0300579	197.131	-1.92399	0.404779	-4.75319	2.00233e-06	9.06433e-05	0.802017	9-cis-epoxycarotenoid dioxygenase	9-cis-epoxycarotenoid dioxygenase [Caragana korshinskii] gi|256561143|gb|ACU86971.1|	GO:0016702,GO:0055114	lja00906,lja01100,lja01110	K09840
Lj0g3v0300659	3546.77	2.37167	0.462572	5.12714	2.94183e-07	9.32036e-06	1.54753	Cysteine proteinase	cysteine proteinase [Lotus japonicus] gi|144905116|dbj|BAF56430.1|	GO:0006508,GO:0008234
Lj0g3v0300749	1143.69	-1.23157	0.203424	-6.05419	1.41123e-09	1.1311e-07	0.954276	Zinc finger protein JACKDAW-like	PREDICTED: zinc finger protein JACKDAW-like [Glycine max] gi|356503710|ref|XP_003520648.1|	GO:0046872,GO:0003676,GO:0003700,GO:0006355
Lj0g3v0300849	1086.6	-0.562704	0.166747	-3.37459	0.000739245	0.0150834	0.653217	Mannitol transporter	Mannitol transporter [Medicago truncatula] gi|357496021|ref|XP_003618299.1|	GO:0005215,GO:0016021,GO:0055085,GO:0016020,GO:0022891,GO:0022857
Lj0g3v0302489	4110.92	-1.10695	0.399419	-2.77141	0.00558146	0.0370201	1.53128	TMV resistance protein N-like	PREDICTED: TMV resistance protein N-like [Glycine max] gi|356561802|ref|XP_003549167.1|	GO:0005515,GO:0007165,GO:0043531
Lj0g3v0302529	3131.75	-1.30828	0.442461	-2.95682	0.00310825	0.0235231	1.53128	TMV resistance protein N-like	PREDICTED: TMV resistance protein N-like [Glycine max] gi|356573485|ref|XP_003554889.1|	GO:0043531,GO:0005515,GO:0007165
Lj0g3v0302539	1593.87	-0.32749	0.115208	-2.8426	0.00447467	0.0428426	1.00492		C-terminal LisH motif isoform 1 [Theobroma cacao] gi|508699477|gb|EOX91373.1|
Lj0g3v0302599	124.151	1.05932	0.269139	3.93595	8.28693e-05	0.00196254	0.916814		NoHit
Lj0g3v0303419	11917.2	-1.23333	0.251207	-4.90963	9.12497e-07	2.26967e-05	1.7659		PREDICTED: GDP-mannose-dependent alpha-mannosyltransferase-like [Glycine max] gi|356496170|ref|XP_003516943.1|		lja00561,lja01100	K06119
Lj0g3v0303429	6773.95	-1.02778	0.25721	-3.99588	6.44547e-05	0.00092014	1.73201		PREDICTED: GDP-mannose-dependent alpha-mannosyltransferase-like [Glycine max] gi|356496170|ref|XP_003516943.1|
Lj0g3v0303659	2449.44	-0.621633	0.180461	-3.44469	0.000571713	0.00713639	1.31452	Trihelix transcription factor GT-2	PREDICTED: trihelix transcription factor GT-2 [Glycine max] gi|356499548|ref|XP_003518601.1|	GO:0003677
Lj0g3v0303939	351.038	-0.626994	0.165471	-3.78915	0.000151161	0.00405267	0.691541		PREDICTED: DUF21 domain-containing protein At4g14240-like [Cicer arietinum] gi|502079099|ref|XP_004486154.1|
Lj0g3v0304209	4429.2	0.361819	0.12979	2.78772	0.00530805	0.0379123	1.41051	60s ribosomal protein L10a-1-like isoform X1	PREDICTED: 60S ribosomal protein L10a-1-like isoform X1 [Cicer arietinum] gi|502083554|ref|XP_004487494.1|	GO:0003723	lja03010	K02865
Lj0g3v0304439	4426.23	-1.13037	0.376377	-3.00328	0.00267083	0.0211171	1.53128	RecName: Full=Seed lectin; AltName: Full=LECSJASG; Flags: Precursor_x0001_gi|1755064|gb|AAB51441.1| lectin precursor	RecName: Full Seed lectin; AltName: Full LECSJASG; Flags: Precursor_x0001_gi|1755064|gb|AAB51441.1| lectin precursor [Sophora japonica] gi|3122340|sp|P93535.1|LECS_SOPJA	GO:0030246
Lj0g3v0304859	3195.91	-0.374684	0.140164	-2.67319	0.00751345	0.0461266	1.53128	Cytochrome c1-1, heme protein, mitochondrial-like isoform X1	PREDICTED: cytochrome c1-1 heme protein mitochondrial-like isoform X1 [Cicer arietinum] gi|502091594|ref|XP_004489589.1|	GO:0009055,GO:0020037	lja00190,lja01100	K00413
Lj0g3v0305049	172.084	0.725139	0.253279	2.86301	0.00419644	0.0480527	0.806958		TrwC relaxase partial [Mycobacterium rhodesiae] gi|491286132|ref|WP_005144157.1|
Lj0g3v0305129	156.983	-0.830111	0.237833	-3.49031	0.000482452	0.0092045	0.806958	ZPT4-4	ZPT4-4 [Petunia x hybrida] gi|2346988|dbj|BAA21928.1|	GO:0046872
Lj0g3v0306249	808.65	0.307449	0.10564	2.91036	0.00361015	0.0248775	1.65549	Phosphatidylinositol-4-phosphate 5-kinase 1-like	PREDICTED: phosphatidylinositol-4-phosphate 5-kinase 1-like [Glycine max] gi|356515848|ref|XP_003526609.1|	GO:0016307,GO:0046488	lja00562,lja01100,lja04070,lja04144	K00889
Lj0g3v0306299	4838.84	0.56173	0.163639	3.43274	0.000597515	0.00652588	1.53128	Puromycin-sensitive aminopeptidase-like	PREDICTED: puromycin-sensitive aminopeptidase-like [Cicer arietinum] gi|502156330|ref|XP_004510420.1|	GO:0006508,GO:0008237,GO:0008270		K08776
Lj0g3v0306599	342.62	-0.738702	0.21303	-3.4676	0.000525136	0.0110724	0.691541	Glucan endo-1,3-beta-glucosidase 5-like	PREDICTED: glucan endo-13-beta-glucosidase 5-like [Glycine max] gi|356515517|ref|XP_003526446.1|	GO:0004553,GO:0005975	lja00500,lja01100	K19893
Lj0g3v0306739	2188.3	-0.98752	0.140988	-7.00429	2.48235e-12	2.04361e-10	1.41051	Trehalose-phosphate phosphatase-like	PREDICTED: trehalose-phosphate phosphatase-like [Glycine max] gi|356531696|ref|XP_003534412.1|	GO:0003824,GO:0005992	lja00500,lja01100,lja01110	K01087
Lj0g3v0306889	2467.48	-0.71364	0.244763	-2.91564	0.0035496	0.0361566	1.00492	4-coumarate:CoA ligase	4-coumarate:CoA ligase [Amorpha fruticosa] gi|17063848|gb|AAL35216.1|	GO:0003824,GO:0008152	lja00130,lja00940,lja01100,lja01110	K01904
Lj0g3v0306989	2379.71	1.192	0.296407	4.02149	5.78322e-05	0.00105683	1.31452	Glucan 1,3-beta-glucosidase	Glucan 13-beta-glucosidase [Medicago truncatula] gi|357489413|ref|XP_003614994.1|	GO:0007015,GO:0051015,GO:0005975
Lj0g3v0307059	138.384	3.05208	0.298564	10.2225	1.57203e-24	4.78096e-22	0.889712		PREDICTED: proline-rich receptor-like protein kinase PERK8-like [Glycine max] gi|356524022|ref|XP_003530632.1|
Lj0g3v0307069	178.075	3.59175	0.281156	12.775	2.26281e-37	1.41102e-34	0.806958	Proline-rich receptor-like protein kinase PERK8-like	PREDICTED: proline-rich receptor-like protein kinase PERK8-like [Glycine max] gi|356524022|ref|XP_003530632.1|	GO:0004672,GO:0005524,GO:0006468
Lj0g3v0307159	336.053	0.538333	0.151542	3.55238	0.000381765	0.00542362	1.23405		Uncharacterized protein TCM_007801 [Theobroma cacao] gi|508707304|gb|EOX99200.1|
Lj0g3v0307809	151.774	0.882636	0.295454	2.98739	0.00281374	0.0359893	0.802017		Ribosomal protein S12 [Medicago truncatula] gi|357441931|ref|XP_003591243.1|
Lj0g3v0308259	212.642	-1.37639	0.296534	-4.64159	3.45742e-06	0.000163696	0.691541	Flavin-containing monooxygenase YUCCA8-like	PREDICTED: flavin-containing monooxygenase YUCCA8-like [Glycine max] gi|356537246|ref|XP_003537140.1|	GO:0016491,GO:0055114	lja00380,lja01100	K11816
Lj0g3v0309069	5563.3	-0.506709	0.160063	-3.16568	0.00154723	0.0136946	1.54753	Beta-glucosidase	Beta-glucosidase [Medicago truncatula] gi|357468871|ref|XP_003604720.1|	GO:0005975,GO:0004553	lja00460,lja00500,lja00940,lja01100,lja01110	K01188
Lj0g3v0309109	866.346	-0.826749	0.29237	-2.82775	0.00468771	0.0345664	1.41051	Serine/threonine protein kinase	Serine/threonine protein kinase [Medicago truncatula] gi|357452493|ref|XP_003596523.1|	GO:0048544,GO:0004672,GO:0005524,GO:0006468
Lj0g3v0309809	2144.75	0.515492	0.186415	2.76529	0.00568716	0.0420217	1.31452		Zinc finger CCCH-type with G patch domain-containing protein [Medicago truncatula] gi|357478467|ref|XP_003609519.1|
Lj0g3v0310179	7242.26	-1.3772	0.443712	-3.10383	0.00191035	0.0142486	1.81739	SPX domain-containing protein 3-like	PREDICTED: SPX domain-containing protein 3-like [Glycine max] gi|356496328|ref|XP_003517020.1|	GO:0016036
Lj0g3v0310389	3078.9	-0.55612	0.0991359	-5.60967	2.02716e-08	1.21042e-06	1.00492	Cytochrome P450	Cytochrome P450 [Medicago truncatula] gi|357510191|ref|XP_003625384.1|	GO:0016705,GO:0055114,GO:0005506,GO:0020037
Lj0g3v0310479	1001.21	0.590293	0.182348	3.23718	0.00120719	0.0107458	1.65549	Anaphase-promoting complex subunit cdc20-like	PREDICTED: anaphase-promoting complex subunit cdc20-like [Glycine max] gi|356533257|ref|XP_003535182.1|	GO:0005515,GO:0010997,GO:0097027,GO:1904668	lja04120	K03363
Lj0g3v0311029	98.2466	1.45191	0.330455	4.39366	1.11457e-05	0.000356894	0.916814	Dehydration responsive element binding protein	dehydration responsive element binding protein [Glycine max] gi|351724471|ref|NP_001235779.1|	GO:0003700,GO:0006355,GO:0003677		K09286
Lj0g3v0311049	2523.63	-1.05238	0.380872	-2.76308	0.00572587	0.040163	1.41051	Probable calcium-binding protein CML45-like	PREDICTED: probable calcium-binding protein CML45-like [Glycine max] gi|356531760|ref|XP_003534444.1|	GO:0005509
Lj0g3v0311169	1657.54	0.505126	0.127167	3.97213	7.12333e-05	0.00160213	1.00492		Uncharacterized protein TCM_005116 [Theobroma cacao] gi|508703771|gb|EOX95667.1|
Lj0g3v0311249	8.33436	-1.59765	0.466417	-3.42538	0.000613946	0.0221829	0.329057		peptide transporter PTR2-A [Pyrenophora tritici-repentis Pt-1C-BFP] gi|189211307|ref|XP_001941984.1|
Lj0g3v0311419	1252.57	-1.99828	0.394378	-5.06691	4.04318e-07	1.33467e-05	1.41051		PREDICTED: DNA double-strand break repair Rad50 ATPase-like [Cicer arietinum] gi|502136692|ref|XP_004502790.1|
Lj0g3v0312429	2425.33	-0.38379	0.124153	-3.09126	0.00199308	0.0167783	1.53128		PREDICTED: callose synthase 10-like [Cicer arietinum] gi|502133618|ref|XP_004501831.1|			K11000
Lj0g3v0312469	1206.17	0.612579	0.196271	3.12109	0.0018018	0.022313	0.954276	Probable disease resistance protein At1g52660-like	PREDICTED: probable disease resistance protein At1g52660-like [Cicer arietinum] gi|502183056|ref|XP_004517051.1|	GO:0005515,GO:0007165,GO:0043531
Lj0g3v0312569	175.717	-1.20036	0.378826	-3.16864	0.00153156	0.0223744	0.806958	Mitogen-activated protein kinase kinase kinase 2-like	mitogen-activated protein kinase kinase kinase 2-like [Glycine max] gi|359806525|ref|NP_001241003.1|	GO:0004672,GO:0005524,GO:0006468
Lj0g3v0312609	1986.56	1.86179	0.411061	4.52923	5.91989e-06	0.000188996	1.00492	Kinase superfamily protein	Kinase superfamily protein [Theobroma cacao] gi|508773823|gb|EOY21079.1|	GO:0030247
Lj0g3v0312929	1180.45	-0.818518	0.241668	-3.38695	0.000706747	0.00797965	1.41051	Transcription factor bHLH25-like	PREDICTED: transcription factor bHLH25-like [Glycine max] gi|356522310|ref|XP_003529790.1|	GO:0046983
Lj0g3v0312989	5331.35	-0.396616	0.123997	-3.19858	0.00138104	0.01354	1.41051	Isocitrate dehydrogenase	PREDICTED: isocitrate dehydrogenase [NAD] gi|356559222|ref|XP_003547899.1|	GO:0016616,GO:0055114,GO:0000287,GO:0051287,GO:0004449,GO:0006099	lja00020,lja01100,lja01110,lja01200,lja01210,lja01230	K00030
Lj0g3v0313199	164.028	0.65553	0.230587	2.84288	0.00447083	0.0459071	0.916436		PREDICTED: LOW QUALITY PROTEIN: ubiquitin carboxyl-terminal hydrolase 34-like [Takifugu rubripes] gi|410917592|ref|XP_003972270.1|
Lj0g3v0313429	5718.64	-1.0688	0.339507	-3.14808	0.00164346	0.0153837	1.41051	Exocyst complex component	Exocyst complex component [Medicago truncatula] gi|357472627|ref|XP_003606598.1|	GO:0000145,GO:0006887		K07195
Lj0g3v0313609	959.083	-0.445967	0.139561	-3.19549	0.00139593	0.0119906	1.65549	Aminoacylase-1-like	PREDICTED: aminoacylase-1-like [Glycine max] gi|356550846|ref|XP_003543794.1|	GO:0006508,GO:0008237,GO:0004046,GO:0005737,GO:0006520,GO:0008152,GO:0016787	lja00220,lja01100,lja01110,lja01210,lja01230	K14677
Lj0g3v0313869	646.27	-0.601477	0.170132	-3.53536	0.000407227	0.00446297	1.65549	Protein RUPTURED POLLEN GRAIN	Protein RUPTURED POLLEN GRAIN [Medicago truncatula] gi|358343709|ref|XP_003635940.1|	GO:0016021		K15382
Lj0g3v0314199	347.947	-0.643557	0.189125	-3.40281	0.000666971	0.00835868	1.25819	E3 ubiquitin-protein ligase RGLG2-like isoform X2	PREDICTED: E3 ubiquitin-protein ligase RGLG2-like isoform X2 [Cicer arietinum] gi|502135587|ref|XP_004502384.1|	GO:0005515,GO:0008270		K16280
Lj0g3v0314309	852.603	-0.505302	0.167924	-3.00911	0.00262017	0.0211966	1.49094	DNA ligase 1-like	PREDICTED: DNA ligase 1-like [Cicer arietinum] gi|502129568|ref|XP_004500348.1|	GO:0005525
Lj0g3v0314319	1315.35	-0.592091	0.148066	-3.99883	6.36559e-05	0.00108138	1.41051		Os11g0113300 [Oryza sativa Japonica Group] gi|115483823|ref|NP_001065573.1|
Lj0g3v0314539	917.024	1.6448	0.330161	4.98181	6.29934e-07	2.83012e-05	0.954276	E3 ubiquitin-protein ligase ATL6-like	PREDICTED: E3 ubiquitin-protein ligase ATL6-like [Fragaria vesca subsp. vesca] gi|470106246|ref|XP_004289484.1|	GO:0005515,GO:0008270		K10664
Lj0g3v0314789	581.807	-0.673039	0.138706	-4.85228	1.22052e-06	5.09504e-05	0.954276		Proteasome inhibitor-related [Theobroma cacao] gi|508715476|gb|EOY07373.1|
Lj0g3v0314829	14014.3	-1.3362	0.457536	-2.92043	0.00349547	0.0257818	1.53128		PREDICTED: chitin-inducible gibberellin-responsive protein 1-like [Cicer arietinum] gi|502084134|ref|XP_004487630.1|
Lj0g3v0315019	1219.38	-0.884135	0.29954	-2.95164	0.00316092	0.0456104	0.653217		Uncharacterized protein TCM_021816 [Theobroma cacao] gi|508715465|gb|EOY07362.1|
Lj0g3v0315379	222.563	-2.40558	0.459563	-5.23449	1.65441e-07	9.14819e-06	0.889712	Benzyl alcohol O-benzoyltransferase-like	PREDICTED: benzyl alcohol O-benzoyltransferase-like [Glycine max] gi|356500043|ref|XP_003518844.1|	GO:0016747		K19861
Lj0g3v0315589	1816.49	-1.50208	0.444365	-3.38029	0.000724091	0.00762809	1.53128	Histidine decarboxylase-like	PREDICTED: histidine decarboxylase-like [Glycine max] gi|356534053|ref|XP_003535572.1|	GO:0003824,GO:0016831,GO:0019752,GO:0030170	lja00340,lja01100,lja01110	K01590
Lj0g3v0315649	51.7244	1.16556	0.358254	3.25344	0.00114017	0.0228243	0.584811	Polyprotein-like	polyprotein-like [Solanum chilense] gi|13540823|gb|AAK29467.1|	GO:0003676,GO:0008270
Lj0g3v0315829	1081.94	-1.21623	0.233757	-5.20295	1.96147e-07	9.94171e-06	0.954276		PREDICTED: phosphatidylinositol transfer protein CSR1-like [Glycine max] gi|356499583|ref|XP_003518618.1|
Lj0g3v0315899	1364.16	-1.71858	0.289826	-5.92968	3.03519e-09	2.13898e-07	1.00492	Octicosapeptide/Phox/Bem1p family protein	Octicosapeptide/Phox/Bem1p family protein [Theobroma cacao] gi|508773624|gb|EOY20880.1|	GO:0005515
Lj0g3v0316019	205.2	1.03142	0.213151	4.83889	1.30567e-06	5.60548e-05	0.916436		NADH dehydrogenase subunit F partial [Schelhammera undulata] gi|392932760|gb|AFM91847.1|
Lj0g3v0316209	498.145	1.07917	0.336103	3.21083	0.00132352	0.0144763	1.23405		Uncharacterized protein TCM_000919 [Theobroma cacao] gi|508699960|gb|EOX91856.1|
Lj0g3v0316289	389.961	1.13782	0.392756	2.89702	0.00376731	0.0393027	0.954276	Acid phosphatase 1-like	PREDICTED: acid phosphatase 1-like [Cicer arietinum] gi|502178688|ref|XP_004516313.1|	GO:0003993
Lj0g3v0317639	601.959	0.983235	0.298065	3.29873	0.000971248	0.0113681	1.23405		aminophospholipid-transporting P-type ATPase [Dichomitus squalens LYAD-421 SS1] gi|395327818|gb|EJF60215.1|
Lj0g3v0318259	33.1758	1.34946	0.448447	3.0092	0.0026194	0.0418397	0.609314	Probable homogentisate phytyltransferase 1, chloroplastic-like	PREDICTED: probable homogentisate phytyltransferase 1 chloroplastic-like [Glycine max] gi|356537075|ref|XP_003537056.1|	GO:0016021,GO:0016765	lja00130,lja01100,lja01110	K09833
Lj0g3v0318289	1572.45	-1.4609	0.319313	-4.57512	4.75945e-06	0.000108983	1.53128		PREDICTED: DUF246 domain-containing protein At1g04910-like [Glycine max] gi|356494914|ref|XP_003516326.1|
Lj0g3v0318559	1697.18	0.32428	0.109698	2.95612	0.00311539	0.0265426	1.31452	Dynein light chain 1 cytoplasmic-like protein	Dynein light chain 1 cytoplasmic-like protein [Medicago truncatula] gi|357478823|ref|XP_003609697.1|	GO:0007017,GO:0030286,GO:0005875		K10418
Lj0g3v0319739	92.3836	-1.86862	0.38776	-4.81901	1.44271e-06	8.64022e-05	0.609314	Inorganic pyrophosphatase 2-like	PREDICTED: inorganic pyrophosphatase 2-like [Glycine max] gi|356526041|ref|XP_003531628.1|	GO:0016791
Lj0g3v0319749	120.06	-1.50538	0.407875	-3.69078	0.000223565	0.0044369	0.916436		unknown [Lotus japonicus] gi|388497316|gb|AFK36724.1|
Lj0g3v0319769	2270.06	-1.81687	0.361578	-5.02483	5.0387e-07	2.2057e-05	1.00492	Inorganic pyrophosphatase 2-like	PREDICTED: inorganic pyrophosphatase 2-like [Glycine max] gi|356522610|ref|XP_003529939.1|	GO:0016791	lja00750,lja01100	K13248
Lj0g3v0319779	136.373	-1.56971	0.458149	-3.4262	0.000612098	0.0136262	0.617943	Pyridoxal phosphate phosphatase-related protein	Pyridoxal phosphate phosphatase-related protein [Theobroma cacao] gi|508779813|gb|EOY27069.1|	GO:0016791
Lj0g3v0319789	1150.51	-1.5686	0.460385	-3.40715	0.000656461	0.0075315	1.41051	Inorganic pyrophosphatase 2-like	PREDICTED: inorganic pyrophosphatase 2-like [Glycine max] gi|356526041|ref|XP_003531628.1|	GO:0016791,GO:0008152	lja00750,lja01100	K13248
Lj0g3v0319799	473.447	-1.41749	0.466254	-3.04018	0.0023644	0.0222752	1.25819	Inorganic pyrophosphatase 2-like	PREDICTED: inorganic pyrophosphatase 2-like [Glycine max] gi|356522610|ref|XP_003529939.1|	GO:0016791	lja00750,lja01100	K13248
Lj0g3v0320689	257.799	0.909259	0.204423	4.44792	8.67053e-06	0.000402848	0.617943		NoHit
Lj0g3v0321439	376.297	2.30451	0.20825	11.0661	1.83188e-28	4.83828e-26	1.23405		Uncharacterized protein TCM_007861 [Theobroma cacao] gi|508707365|gb|EOX99261.1|
Lj0g3v0321659	939.449	0.39902	0.134104	2.97544	0.00292567	0.0239116	1.41051		VDAC1.3 [Lotus japonicus] gi|36957198|gb|AAQ87021.1|
Lj0g3v0321769	5812.62	0.427811	0.149487	2.86186	0.00421162	0.0320153	1.41051	Squamosa promoter-binding-like protein 14-like	PREDICTED: squamosa promoter-binding-like protein 14-like [Glycine max] gi|356574155|ref|XP_003555217.1|	GO:0003677,GO:0005634
Lj0g3v0322199	44.1384	2.73808	0.438422	6.24532	4.22946e-10	5.96825e-08	0.575801	Gibberellin 2-beta-dioxygenase 2-like	PREDICTED: gibberellin 2-beta-dioxygenase 2-like [Glycine max] gi|356558109|ref|XP_003547350.1|	GO:0016491,GO:0055114	lja00904,lja01110	K04125
Lj0g3v0322949	615.238	1.10333	0.219304	5.03104	4.87827e-07	2.20433e-05	0.975029	F-box protein PP2-B3	F-box protein PP2-B3 [Medicago truncatula] gi|357441795|ref|XP_003591175.1|	GO:0005515
Lj0g3v0323229	408.222	0.574139	0.171119	3.3552	0.00079309	0.0106967	1.09458	Pentatricopeptide repeat-containing protein At5g50390, chloroplastic-like	PREDICTED: pentatricopeptide repeat-containing protein At5g50390 chloroplastic-like [Glycine max] gi|356525712|ref|XP_003531467.1|	GO:0005515,GO:0008270
Lj0g3v0323429	53.2534	1.52254	0.360066	4.2285	2.35255e-05	0.000945962	0.610382	Micronuclear linker histone polyprotein-like isoform X1	PREDICTED: micronuclear linker histone polyprotein-like isoform X1 [Cicer arietinum] gi|502146011|ref|XP_004506281.1|	GO:0005819,GO:0005874,GO:0032147,GO:0060236
Lj0g3v0323609	2679.76	0.525602	0.121789	4.31569	1.59104e-05	0.000355692	1.31452	Serine/threonine-protein kinase fray2-like isoform X1	PREDICTED: serine/threonine-protein kinase fray2-like isoform X1 [Cicer arietinum] gi|502116589|ref|XP_004495504.1|	GO:0004672,GO:0005524,GO:0006468
Lj0g3v0324029	152.476	-3.01702	0.443744	-6.79902	1.05335e-11	1.34192e-09	0.806958		histone acetylase complex subunit Paf400 putative [Talaromyces stipitatus ATCC 10500] gi|242791402|ref|XP_002481750.1|
Lj0g3v0324079	4773.02	-1.22635	0.435379	-2.81674	0.00485133	0.0331301	1.54753	Heavy metal transport/detoxification superfamily protein isoform 1	Heavy metal transport/detoxification superfamily protein isoform 1 [Theobroma cacao] gi|508777591|gb|EOY24847.1|	GO:0030001,GO:0046872
Lj0g3v0324799	5680.73	-1.18035	0.427336	-2.76212	0.00574274	0.0333205	1.81739	CBL-interacting serine/threonine-protein kinase 11-like	PREDICTED: CBL-interacting serine/threonine-protein kinase 11-like [Cicer arietinum] gi|502096347|ref|XP_004490706.1|	GO:0007165,GO:0005524,GO:0004672,GO:0006468
Lj0g3v0324859	603.594	0.444357	0.144587	3.07328	0.00211719	0.0233726	1.05338		PREDICTED: UPF0503 protein At3g09070 chloroplastic-like [Cicer arietinum] gi|502129212|ref|XP_004500225.1|
Lj0g3v0324949	3745.33	-1.45798	0.246747	-5.90882	3.44558e-09	1.69509e-07	1.49108	Enolase-phosphatase E1-like	PREDICTED: enolase-phosphatase E1-like [Cicer arietinum] gi|502093804|ref|XP_004490058.1|	GO:0003735,GO:0005622,GO:0005840,GO:0006412
Lj0g3v0325249	11225.9	0.429999	0.155166	2.77121	0.00558478	0.037029	1.53128	ATP-dependent zinc metalloprotease FTSH 5, mitochondrial-like	NoHit	GO:0004222,GO:0005524,GO:0006508
Lj0g3v0326009	3606.04	0.509558	0.125132	4.07216	4.65792e-05	0.000764661	1.54753	Malonyl-CoA:ACP transacylase 1-2	PREDICTED: malonyl-CoA-acyl carrier protein transacylase mitochondrial-like [Cicer arietinum] gi|502129468|ref|XP_004500316.1|	GO:0004314,GO:0008152,GO:0016740,GO:0003824	lja00061,lja01100,lja01110,lja01212	K00645
Lj0g3v0326059	106.844	-0.78994	0.265836	-2.97153	0.00296316	0.0346152	0.889712	ABC transporter A family member	ABC transporter A family member [Medicago truncatula] gi|357477501|ref|XP_003609036.1|	GO:0005215,GO:0006810,GO:0016021
Lj0g3v0326139	1200.16	-1.10183	0.296661	-3.7141	0.00020393	0.00546328	0.653217	Phosphoenolpyruvate/phosphate translocator 2, chloroplastic	PREDICTED: phosphoenolpyruvate/phosphate translocator 2 chloroplastic [Vitis vinifera] gi|225457009|ref|XP_002282424.1|	GO:0005215,GO:0006810,GO:0016021		K15283
Lj0g3v0326249	1011.58	-0.836096	0.291231	-2.8709	0.00409305	0.0299505	1.49094	Aluminum-activated malate transporter 2-like	PREDICTED: aluminum-activated malate transporter 2-like [Glycine max] gi|356542048|ref|XP_003539483.1|	GO:0015743
Lj0g3v0326549	8.59957	1.76947	0.465826	3.79857	0.000145532	0.00718906	0.331899		PREDICTED: homeobox-leucine zipper protein PROTODERMAL FACTOR 2-like [Cicer arietinum] gi|502084693|ref|XP_004487739.1|
Lj0g3v0326889	552.287	1.08554	0.278985	3.89105	9.98096e-05	0.00216843	0.975029		Uncharacterized protein TCM_031515 [Theobroma cacao] gi|508721111|gb|EOY13008.1|
Lj0g3v0327019	3338.93	0.456275	0.147292	3.09775	0.00194993	0.0165639	1.52025		PLATZ transcription factor family protein isoform 1 [Theobroma cacao] gi|508776724|gb|EOY23980.1|
Lj0g3v0327269	328.851	-0.873131	0.194155	-4.49707	6.88953e-06	0.000199812	1.09458		Zinc finger CCCH-type with G patch domain-containing protein [Medicago truncatula] gi|357478467|ref|XP_003609519.1|
Lj0g3v0327279	3462	-0.591384	0.158594	-3.72892	0.000192302	0.00276547	1.41051	Zinc finger CCCH-type with G patch domain-containing protein	Zinc finger CCCH-type with G patch domain-containing protein [Medicago truncatula] gi|357478467|ref|XP_003609519.1|	GO:0003676		K17569
Lj0g3v0328299	482.039	3.33759	0.448734	7.43778	1.02389e-13	1.08059e-11	1.25819	Polyketide reductase	polyketide reductase [Lotus japonicus] gi|121309832|dbj|BAF44219.1|	GO:0016491,GO:0055114	lja00941,lja01110	K08243
Lj0g3v0328889	350.894	0.585703	0.176482	3.31877	0.000904158	0.016839	0.691541		argininosuccinate lyase partial [Glycine max] gi|255689395|gb|ACU30049.1|
Lj0g3v0329039	125.21	2.518	0.271116	9.28752	1.57932e-20	3.60792e-18	0.916436	Cytochrome P450 monooxygenase	cytochrome P450 monooxygenase [Glycyrrhiza uralensis] gi|371940464|dbj|BAL45206.1|	GO:0005506,GO:0016705,GO:0020037,GO:0055114
Lj0g3v0329159	2800.86	-0.359479	0.0729218	-4.92966	8.23741e-07	3.47105e-05	0.989352	ABC transporter D family member 1-like	PREDICTED: LOW QUALITY PROTEIN: ABC transporter D family member 1-like [Cicer arietinum] gi|502135726|ref|XP_004502432.1|	GO:0005524,GO:0016887,GO:0006810,GO:0016021,GO:0042626,GO:0055085	lja02010,lja04146	K05677
Lj0g3v0329499	14499.3	-0.502841	0.0893804	-5.62585	1.84594e-08	6.54664e-07	1.81739	Aconitate hydratase	RecName: Full Aconitate hydratase cytoplasmic; Short Aconitase; AltName: Full Citrate hydro-lyase_x0001_gi|7437043|pir||T10101 aconitate hydratase (EC 4.2.1.3) - cucurbit_x0001_gi|868003|dbj|BAA06108.1| aconitase [Cucurbita cv. Kurokawa Amakuri] gi|1351856|sp|P49608.1|ACOC_CUCMA	GO:0008152	lja00020,lja00630,lja01100,lja01110,lja01200,lja01210,lja01230	K01681
Lj0g3v0329949	624.952	0.618485	0.183183	3.37631	0.000734642	0.0111744	0.954276	Non-LTR retroelement reverse transcriptase-like	NoHit	GO:0003676
Lj0g3v0330269	1306.6	-0.43692	0.132659	-3.29356	0.000989271	0.010996	1.31452	CM0216.440.nc	CM0216.440.nc [Lotus japonicus] gi|164605514|dbj|BAF98580.1|	GO:0005198,GO:0006886,GO:0016192,GO:0030117		K05236
Lj0g3v0330279	1871.18	-0.439048	0.0946342	-4.63942	3.49381e-06	0.000134467	0.878811	Coatomer subunit alpha-1-like	PREDICTED: coatomer subunit alpha-1-like [Cicer arietinum] gi|502118198|ref|XP_004496148.1|	GO:0005515		K05236
Lj0g3v0331159	2405.94	1.70765	0.3465	4.9283	8.29493e-07	3.44614e-05	1.00492		Serine-rich protein-related [Theobroma cacao] gi|508784004|gb|EOY31260.1|
Lj0g3v0331239	9112.26	-1.30998	0.279369	-4.68907	2.74448e-06	6.15831e-05	1.73201	Glutathione S-transferase	glutathione S-transferase [Caragana korshinskii] gi|294992077|gb|ABG90381.2|	GO:0005515	lja00480,lja01100	K00799
Lj0g3v0331289	1521.87	0.231735	0.0826868	2.80257	0.00506974	0.0454489	1.0532	U-box domain-containing protein 8-like	PREDICTED: U-box domain-containing protein 8-like [Cicer arietinum] gi|502142430|ref|XP_004504954.1|	GO:0004842,GO:0016567,GO:0005515,GO:0005488
Lj0g3v0332269	2405.79	-0.513338	0.0908161	-5.65251	1.58124e-08	9.85836e-07	0.989352	FACT complex subunit SSRP1-like	neutral endopeptidase partial [Lactobacillus paracasei subsp. paracasei CNCM I-2877] gi|511479704|gb|EPD05987.1|	GO:0003677,GO:0005634		K09272
Lj0g3v0332289	14459.3	1.26466	0.400678	3.1563	0.00159783	0.015084	1.41051	Thiamine pyrophosphate dependent pyruvate decarboxylase family protein	Thiamine pyrophosphate dependent pyruvate decarboxylase family protein [Theobroma cacao] gi|508715239|gb|EOY07136.1|	GO:0000287,GO:0030976,GO:0016831,GO:0003824	lja00010,lja01100,lja01110	K01568
Lj0g3v0332419	1009.64	6.055	0.328231	18.4474	5.47515e-76	5.26641e-73	1.49094		Uncharacterized protein TCM_005358 [Theobroma cacao] gi|508704103|gb|EOX95999.1|
Lj0g3v0332559	271.059	1.43731	0.27526	5.22165	1.7734e-07	1.10894e-05	0.763189	Ethylene-responsive transcription factor 1B-like	PREDICTED: ethylene-responsive transcription factor 1B-like [Glycine max] gi|356536967|ref|XP_003537003.1|	GO:0003700,GO:0006355,GO:0003677	lja04016,lja04075	K14516
Lj0g3v0333029	393.661	-0.505909	0.150322	-3.3655	0.000764045	0.0104004	1.09458		NHL domain-containing protein [Theobroma cacao] gi|508709054|gb|EOY00951.1|
Lj0g3v0333489	95.7414	1.18119	0.326442	3.61838	0.000296455	0.0080552	0.584811	Acyl-coenzyme A oxidase 3, peroxisomal-like	Acyl-coenzyme A oxidase 3 peroxisomal [Medicago truncatula] gi|357474501|ref|XP_003607535.1|	GO:0016627,GO:0055114,GO:0003995,GO:0008152	lja00071,lja00410,lja00592,lja00640,lja01040,lja01100,lja01110,lja01200,lja01212,lja04146	K00232
Lj0g3v0333859	424.679	-1.15272	0.35521	-3.24518	0.00117377	0.0132432	1.23405		Uncharacterized protein TCM_045761 [Theobroma cacao] gi|508728404|gb|EOY20301.1|
Lj0g3v0333909	189.51	-1.5469	0.460756	-3.35731	0.000787061	0.0121945	0.916436	Hydroxycinnamoyl-Coenzyme A shikimate/quinate hydroxycinnamoyltransferase-like	PREDICTED: hydroxycinnamoyl-Coenzyme A shikimate/quinate hydroxycinnamoyltransferase-like [Glycine max] gi|356574210|ref|XP_003555244.1|	GO:0016747	lja00940,lja00941,lja00945,lja01100,lja01110	K13065
Lj0g3v0333919	2401.34	-0.42306	0.0789846	-5.35624	8.49735e-08	4.44189e-06	1.00492	1-acylglycerophosphocholine O-acyltransferase 1-like	PREDICTED: 1-acylglycerophosphocholine O-acyltransferase 1-like [Cicer arietinum] gi|502157486|ref|XP_004510893.1|	GO:0005509,GO:0008152,GO:0016746	lja00564,lja00565,lja01100	K13510
Lj0g3v0334209	5504.4	0.437844	0.0816926	5.35965	8.33822e-08	2.97767e-06	1.54753	Probable LRR receptor-like serine/threonine-protein kinase At1g14390-like	PREDICTED: probable LRR receptor-like serine/threonine-protein kinase At1g14390-like [Cicer arietinum] gi|502158646|ref|XP_004511229.1|	GO:0004672,GO:0005524,GO:0006468
Lj0g3v0334309	533.62	-0.473266	0.15587	-3.03628	0.00239514	0.0273512	0.975029		EMB1273 [Arabidopsis lyrata subsp. lyrata] gi|297847266|ref|XP_002891514.1|
Lj0g3v0335159	352.473	-0.637001	0.209949	-3.03408	0.0024127	0.0250581	1.09458	RecName: Full=Glutamine synthetase nodule isozyme; Short=GS; AltName: Full=Glutamate--ammonia ligase_x0001_gi|170637|gb|AAA34239.1| glutamine synthetase	RecName: Full Glutamine synthetase nodule isozyme; Short GS; AltName: Full Glutamate--ammonia ligase_x0001_gi|170637|gb|AAA34239.1| glutamine synthetase [Vigna aconitifolia] gi|417060|sp|P32289.1|GLNA_VIGAC	GO:0004356,GO:0006542,GO:0006807,GO:0003824	lja00220,lja00250,lja00630,lja00910,lja01100,lja01230	K01915
Lj0g3v0335289	459.772	0.554703	0.157985	3.51112	0.000446221	0.00604766	1.25819	Peptide chain release factor 2-like, partial	PREDICTED: peptide chain release factor 2-like partial [Cucumis sativus] gi|449485390|ref|XP_004157153.1|	GO:0003747,GO:0006415
Lj0g3v0336549	1403.93	-0.474917	0.128447	-3.69738	0.000217838	0.00285933	1.53128	Glutathione reductase, cytosolic-like	PREDICTED: glutathione reductase cytosolic-like [Cicer arietinum] gi|502169810|ref|XP_004514690.1|	GO:0016491,GO:0055114,GO:0016668	lja00480,lja01100	K00383
Lj0g3v0338599	620.265	1.09549	0.258565	4.23679	2.26741e-05	0.000625802	0.954276	E3 ubiquitin-protein ligase RING1-like	PREDICTED: E3 ubiquitin-protein ligase RING1-like [Cicer arietinum] gi|502157412|ref|XP_004510868.1|	GO:0005515,GO:0008270
Lj0g3v0338629	606.506	-0.665625	0.153978	-4.32286	1.54019e-05	0.000416044	1.05338	Villin-4-like isoform 1	PREDICTED: villin-4-like isoform 1 [Glycine max] gi|356556212|ref|XP_003546420.1|	GO:0051015,GO:0051017,GO:0003779		K05768
Lj0g3v0339029	3359.77	2.92057	0.173446	16.8385	1.27346e-63	9.24074e-61	1.52025	Glycerol-3-phosphate dehydrogenase	PREDICTED: glycerol-3-phosphate dehydrogenase [NAD+] gi|356570275|ref|XP_003553315.1|	GO:0004367,GO:0006072,GO:0009331,GO:0055114,GO:0042803,GO:0051287,GO:0016491,GO:0016616,GO:0046168,GO:0005975	lja00564,lja01110	K00006
Lj0g3v0339299	347.25	-0.633162	0.181081	-3.49658	0.000471265	0.00642419	1.23405	Quinone oxidoreductase-like protein At1g23740, chloroplastic-like	PREDICTED: quinone oxidoreductase-like protein At1g23740 chloroplastic-like [Glycine max] gi|356526809|ref|XP_003532009.1|	GO:0008270,GO:0016491,GO:0055114		K18980
Lj0g3v0339659	1040.75	0.472455	0.151405	3.12047	0.0018056	0.0146661	1.65549		Chromodomain-helicase-DNA-binding protein [Medicago truncatula] gi|358346906|ref|XP_003637505.1|
Lj0g3v0340389	184.245	-1.58359	0.420233	-3.76837	0.000164319	0.00477277	0.617943		PREDICTED: disease resistance protein RPM1-like [Cicer arietinum] gi|502162289|ref|XP_004512454.1|
Lj0g3v0340529	280.759	-0.521302	0.186148	-2.80046	0.00510292	0.0407467	1.23405		Protein SRG1 [Medicago truncatula] gi|357488573|ref|XP_003614574.1|
Lj0g3v0341059	1684.48	-0.775236	0.193893	-3.99826	6.38088e-05	0.00108307	1.41051	CBL-interacting serine/threonine-protein kinase 11-like	PREDICTED: CBL-interacting serine/threonine-protein kinase 11-like [Glycine max] gi|356566779|ref|XP_003551605.1|	GO:0004672,GO:0006468,GO:0005524,GO:0007165		K12761
Lj0g3v0341429	1391.34	0.875477	0.325064	2.69324	0.00707603	0.0492486	1.31452	Sugar transport protein 13-like	PREDICTED: sugar transport protein 13-like [Cicer arietinum] gi|502158979|ref|XP_004511353.1|	GO:0016020,GO:0022891,GO:0055085,GO:0005215,GO:0016021,GO:0022857
Lj0g3v0341889	74.0576	-1.68662	0.381133	-4.42527	9.63221e-06	0.000459098	0.584811	Probable pectinesterase/pectinesterase inhibitor 41-like	PREDICTED: probable pectinesterase/pectinesterase inhibitor 41-like [Glycine max] gi|356533561|ref|XP_003535331.1|	GO:0004857,GO:0005618,GO:0030599,GO:0042545	lja00040,lja01100	K01051
Lj0g3v0342149	231.614	-0.909243	0.241071	-3.77168	0.000162149	0.00395705	0.763189	Oleosin	Oleosin [Medicago truncatula] gi|357477595|ref|XP_003609083.1|	GO:0012511,GO:0016021
Lj0g3v0343349	670.914	0.611796	0.107499	5.6912	1.26153e-08	4.97084e-07	1.67335	Pentatricopeptide repeat-containing protein	Pentatricopeptide repeat-containing protein [Medicago truncatula] gi|357508407|ref|XP_003624492.1|	GO:0003676,GO:0008270
Lj0g3v0343429	162.426	-0.797363	0.187765	-4.24661	2.17029e-05	0.000698095	0.806958	Probable disease resistance protein At5g66900-like	PREDICTED: probable disease resistance protein At5g66900-like [Glycine max] gi|356565670|ref|XP_003551061.1|	GO:0043531
Lj0g3v0343979	2029.69	-0.450712	0.104312	-4.32081	1.55457e-05	0.00043714	1.00492	Potassium transporter family protein isoform 1	Potassium transporter family protein isoform 1 [Theobroma cacao] gi|508708499|gb|EOY00396.1|	GO:0015079,GO:0016020,GO:0071805		K03549
Lj0g3v0344009	2008.16	-0.778911	0.247372	-3.14875	0.00163971	0.0144668	1.53128		Uncharacterized protein TCM_027333 [Theobroma cacao] gi|508778709|gb|EOY25965.1|
Lj0g3v0344549	1120.77	-0.559028	0.179019	-3.12273	0.00179184	0.0164498	1.41051	4-coumarate--CoA ligase-like 9-like	PREDICTED: 4-coumarate--CoA ligase-like 9-like [Glycine max] gi|356508790|ref|XP_003523137.1|	GO:0003824,GO:0008152
Lj0g3v0344779	1752.1	-0.925082	0.21005	-4.40411	1.06217e-05	0.000232494	1.41051	Zinc finger protein ZAT11-like	PREDICTED: zinc finger protein ZAT11-like [Glycine max] gi|356568969|ref|XP_003552680.1|	GO:0046872
Lj0g3v0344969	13.9711	1.40857	0.4636	3.03833	0.00237892	0.0430394	0.531281
Lj0g3v0345469	392.37	-0.937361	0.254343	-3.68542	0.000228328	0.00351447	1.23405	Poly	PREDICTED: poly [ADP-ribose] gi|502109943|ref|XP_004493762.1|	GO:0003950	lja03410	K10798
Lj0g3v0345909	405.68	-1.73024	0.342121	-5.05738	4.25062e-07	1.53807e-05	1.25819	Cyclin-U2-2-like	PREDICTED: cyclin-U2-2-like [Cicer arietinum] gi|502167736|ref|XP_004514236.1|	GO:0000079,GO:0019901
Lj0g3v0346389	93.2378	1.74611	0.268876	6.49409	8.35369e-11	1.26035e-08	0.609314
Lj0g3v0346399	3411.9	-1.16693	0.319814	-3.64879	0.000263479	0.00353877	1.41051	Cytochrome P450 716B1-like	PREDICTED: cytochrome P450 716B1-like [Glycine max] gi|356561205|ref|XP_003548874.1|	GO:0005506,GO:0016705,GO:0020037,GO:0055114
Lj0g3v0346469	2355.62	-0.306117	0.100477	-3.04665	0.00231409	0.0188865	1.53128	Protein SRG1-like	PREDICTED: protein SRG1-like [Glycine max] gi|356512273|ref|XP_003524845.1|	GO:0016491,GO:0055114
Lj0g3v0346539	3700.46	0.428677	0.155392	2.75869	0.00580339	0.0383314	1.52025		PREDICTED: biotin carboxyl carrier protein of acetyl-CoA carboxylase 1 chloroplastic-like [Cicer arietinum] gi|502130085|ref|XP_004500525.1|
Lj0g3v0346819	434.676	-2.50903	0.446277	-5.62214	1.88606e-08	1.05828e-06	1.09458	NAC domain protein NAC3	NAC domain protein NAC3 [Glycine max] gi|351721476|ref|NP_001238234.1|	GO:0003677,GO:0006355
Lj0g3v0347479	338.319	0.832732	0.160089	5.20168	1.97495e-07	1.03241e-05	0.916436	Transcription factor bHLH130-like	PREDICTED: transcription factor bHLH130-like [Glycine max] gi|356504823|ref|XP_003521194.1|	GO:0046983
Lj0g3v0347589	210.686	0.560634	0.181218	3.0937	0.00197679	0.0286235	0.763189	Ribonuclease H	ribonuclease H [Thermaerobacter marianensis DSM 12885] gi|317122878|ref|YP_004102881.1|	GO:0003676
Lj0g3v0348369	6770.95	-0.513039	0.131099	-3.91337	9.10187e-05	0.00118426	1.81739	Potassium transporter 5-like	PREDICTED: potassium transporter 5-like [Glycine max] gi|356571287|ref|XP_003553810.1|	GO:0015079,GO:0016020,GO:0071805		K03549
Lj0g3v0348469	356.559	0.656389	0.150669	4.35649	1.32166e-05	0.000319648	1.23405		PREDICTED: pentatricopeptide repeat-containing protein At3g46870-like [Cicer arietinum] gi|502148404|ref|XP_004507153.1|
Lj0g3v0348509	9106.66	-1.0089	0.266157	-3.79063	0.000150268	0.00223259	1.41051	Pathogenesis-related protein class 10	pathogenesis-related protein class 10 [Oxytropis splendens] gi|359754795|gb|AEV59587.1|	GO:0006952,GO:0009607
Lj0g3v0348599	7521.4	-0.531316	0.1588	-3.34582	0.000820404	0.00735659	1.81739	TMV resistance protein N-like	TMV resistance protein N-like [Glycine max] gi|359807492|ref|NP_001240887.1|	GO:0005515,GO:0007165
Lj0g3v0348829	1211.68	0.706558	0.139381	5.06926	3.99355e-07	1.78655e-05	1.00492	Protein SRG1-like	PREDICTED: protein SRG1-like [Glycine max] gi|356512273|ref|XP_003524845.1|	GO:0016491,GO:0055114
Lj0g3v0349169	795.581	2.29358	0.307013	7.47062	7.98158e-14	7.24271e-12	1.49094	Sulfate transporter 1.3-like	PREDICTED: sulfate transporter 1.3-like [Glycine max] gi|356515816|ref|XP_003526594.1|	GO:0008271,GO:0008272,GO:0016020,GO:0055085,GO:0005886,GO:0015116,GO:0016021		K17470
Lj0g3v0349529	482.539	3.10873	0.438115	7.0957	1.28696e-12	1.59182e-10	0.954276	Triacylglycerol lipase 2-like	PREDICTED: triacylglycerol lipase 2-like [Glycine max] gi|356551259|ref|XP_003543994.1|	GO:0006629,GO:0016788	lja00100	K01052
Lj0g3v0349569	4886.46	-0.384656	0.122824	-3.13175	0.00173765	0.0151916	1.52025	V-type proton ATPase subunit E	PREDICTED: V-type proton ATPase subunit E [Vitis vinifera] gi|225426050|ref|XP_002274995.1|	GO:0015991,GO:0033178,GO:0046961	lja00190,lja01100,lja04145	K02150
Lj0g3v0349699	69.4557	1.46152	0.306529	4.76796	1.86099e-06	0.000107889	0.607042		retrotransposon protein [Glycine max] gi|225016150|gb|ACN78974.1|
Lj0g3v0352499	1311.19	-0.311599	0.108155	-2.88104	0.00396368	0.0321744	1.31452		Defective in exine formation [Medicago truncatula] gi|357468635|ref|XP_003604602.1|
Lj0g3v0353029	241.429	0.655923	0.185926	3.52787	0.000418925	0.00930146	0.691541		NB-LRR type disease resistance protein Rps1-k-2 [Medicago truncatula] gi|357457003|ref|XP_003598782.1|
Lj0g3v0353039	567.361	0.718337	0.21352	3.36426	0.000767496	0.0113681	0.975029	SAM (and some other nucleotide) binding motif; WW/Rsp5/WWP	SAM (and some other nucleotide) binding motif; WW/Rsp5/WWP [Medicago truncatula] gi|87240722|gb|ABD32580.1|	GO:0001510,GO:0008168,GO:0009452,GO:0005515	lja03013	K14292
Lj0g3v0353789	1925.54	0.514808	0.106759	4.82214	1.42028e-06	6.23038e-05	0.878811	Tir-nbs-lrr resistance protein	Tir-nbs-lrr resistance protein [Medicago truncatula] gi|357468511|ref|XP_003604540.1|	GO:0043531
Lj0g3v0354239	427.595	0.966685	0.242679	3.9834	6.79369e-05	0.00128793	1.23405	U-box domain-containing protein 4-like	PREDICTED: U-box domain-containing protein 4-like [Glycine max] gi|356569539|ref|XP_003552957.1|	GO:0005488,GO:0005515
Lj0g3v0354739	7.64797	-1.42698	0.459021	-3.10874	0.00187886	0.0436999	0.410511		PREDICTED: 17.9 kDa class II heat shock protein-like [Glycine max] gi|356564017|ref|XP_003550253.1|		lja04141	K13993
Lj0g3v0355869	4738.53	-0.597797	0.146788	-4.07253	4.65055e-05	0.00076413	1.54753	Cytochrome P450 93A2-like	PREDICTED: cytochrome P450 93A2-like [Glycine max] gi|356537345|ref|XP_003537188.1|	GO:0005506,GO:0016705,GO:0020037,GO:0055114
Lj0g3v0355959	398.729	-0.834446	0.301266	-2.76979	0.00560917	0.0474896	1.09458	Alpha-galactosidase 1-like	PREDICTED: alpha-galactosidase 1-like [Cicer arietinum] gi|502135602|ref|XP_004502389.1|	GO:0003824
Lj0g3v0357059	1463.89	-0.315062	0.104938	-3.00236	0.00267892	0.0211292	1.53128	Serine acetyltransferase 3, mitochondrial-like	PREDICTED: serine acetyltransferase 3 mitochondrial-like [Cicer arietinum] gi|502099520|ref|XP_004491499.1|	GO:0005737,GO:0006535,GO:0009001,GO:0016740	lja00270,lja00920,lja01100,lja01110,lja01200,lja01230	K00640
Lj0g3v0357339	1390.86	-0.442243	0.145902	-3.0311	0.00243663	0.0260429	1.0532	Galactokinase-like	PREDICTED: galactokinase-like [Glycine max] gi|356565073|ref|XP_003550769.1|	GO:0005524,GO:0005737,GO:0008152,GO:0016301,GO:0016773,GO:0004335,GO:0006012,GO:0046835		K18674
Lj0g3v0357469	13050.7	-1.64685	0.412504	-3.99233	6.54273e-05	0.000894002	1.81739	Fatty acid desaturase 3-like	PREDICTED: fatty acid desaturase 3-like [Glycine max] gi|356526912|ref|XP_003532059.1|	GO:0006629,GO:0016021,GO:0016491		K21734
Lj0g3v0357579	5324.86	-0.338603	0.112519	-3.00929	0.00261862	0.0211909	1.49108	Pyruvate dehydrogenase E1 component subunit beta, mitochondrial-like	PREDICTED: pyruvate dehydrogenase E1 component subunit beta mitochondrial-like [Glycine max] gi|356552857|ref|XP_003544779.1|	GO:0003824,GO:0008152	lja00010,lja00020,lja00620,lja01100,lja01110,lja01200	K00162
Lj0g3v0357619	188.552	0.570595	0.191864	2.97395	0.00293994	0.0450209	0.617943		F1N21.9 [Arabidopsis thaliana] gi|9828631|gb|AAG00254.1|AC002130_19			K23408
Lj0g3v0357699	334.218	0.650484	0.213943	3.04045	0.00236222	0.0225105	1.23405	Cytochrome P450 94A1-like	PREDICTED: cytochrome P450 94A1-like [Cicer arietinum] gi|502109913|ref|XP_004493756.1|	GO:0005506,GO:0016705,GO:0020037,GO:0055114
Lj0g3v0357849	307.035	0.555228	0.146636	3.78643	0.000152824	0.00250454	1.25819	NBS-LRR resistance protein	NBS-LRR resistance protein [Medicago truncatula] gi|357490825|ref|XP_003615700.1|	GO:0043531
Lj0g3v0357879	989.056	-0.470317	0.147341	-3.19204	0.00141273	0.011447	1.77839		9/13-hydroperoxide lyase [Lotus japonicus] gi|323575359|dbj|BAJ78219.1|
Lj0g3v0358479	990.782	-0.979792	0.174747	-5.60692	2.05956e-08	1.28696e-06	0.954276		Gb:AAF02129.1 isoform 1 [Theobroma cacao] gi|508716516|gb|EOY08413.1|
Lj0g3v0358589	2847.75	1.63344	0.316749	5.15688	2.51099e-07	1.17874e-05	1.00492	Alpha galactosidase precursor	alpha galactosidase precursor [Glycine max] gi|351724789|ref|NP_001235022.1|	GO:0004553,GO:0005975,GO:0003824	lja00052,lja00561,lja00600,lja00603,lja01100	K07407
Lj0g3v0359299	151.757	1.42521	0.242441	5.87857	4.13837e-09	4.46706e-07	0.617943	Trehalose-phosphate phosphatase	Trehalose-phosphate phosphatase [Medicago truncatula] gi|357476939|ref|XP_003608755.1|	GO:0003824,GO:0005992	lja00500,lja01100,lja01110	K01087
Lj0g3v0359349	876.489	-0.487094	0.161233	-3.02107	0.00251886	0.0214578	1.41051	Fructose-1,6-bisphosphatase, cytosolic-like	PREDICTED: fructose-16-bisphosphatase cytosolic-like [Cicer arietinum] gi|502180459|ref|XP_004516643.1|	GO:0006001,GO:0042132,GO:0005975,GO:0016791,GO:0042578	lja00010,lja00030,lja00051,lja00710,lja01100,lja01110,lja01200	K03841
Lj0g3v0359549	1557.07	0.585724	0.171791	3.40952	0.000650773	0.00946217	1.0532	DREB	DREB [Glycine max] gi|32480821|gb|AAP83131.1|	GO:0003677,GO:0003700,GO:0006355		K09286
Lj0g3v0359939	4089.24	-0.475247	0.141756	-3.35257	0.00080065	0.00819853	1.54753	Glucose-6-phosphate 1-dehydrogenase, cytoplasmic isoform-like isoform X1	PREDICTED: glucose-6-phosphate 1-dehydrogenase cytoplasmic isoform-like isoform X1 [Cicer arietinum] gi|502091552|ref|XP_004489579.1|	GO:0004345,GO:0006006,GO:0055114,GO:0050661	lja00030,lja00480,lja01100,lja01110,lja01200	K00036
Lj0g3v0360049	2236.2	0.580255	0.128402	4.51905	6.21182e-06	0.000137046	1.53128	Auxin-induced protein 5NG4-like	PREDICTED: auxin-induced protein 5NG4-like [Glycine max] gi|356515312|ref|XP_003526345.1|	GO:0016021,GO:0022857,GO:0016020
Lj0g3v0360119	574.677	0.560859	0.142446	3.93734	8.23901e-05	0.00173233	1.05338	Cytochrome P450 734A6-like isoform X1	PREDICTED: cytochrome P450 734A6-like isoform X1 [Cicer arietinum] gi|502127611|ref|XP_004499772.1|	GO:0005506,GO:0016705,GO:0020037,GO:0055114
Lj0g3v0360999	650.852	-4.34253	0.458493	-9.47131	2.76357e-21	3.71162e-19	1.65549		ferric reductase [Lotus japonicus] gi|331271992|gb|AED02590.1|			K00521
Lj0g3v0361159	1847.54	0.471335	0.155837	3.02454	0.00249012	0.0212753	1.41051		PREDICTED: auxin transporter-like protein 3-like [Glycine max] gi|356515856|ref|XP_003526613.1|		lja04075	K13946
Lj0g3v0361409	212.661	0.742514	0.198515	3.74035	0.000183766	0.00376399	0.916436		PREDICTED: lysine histidine transporter-like 2-like [Glycine max] gi|356565252|ref|XP_003550856.1|
Lj0g3v0361429	144.021	-0.881714	0.257054	-3.43007	0.000603427	0.0101949	0.889712	Homogentisate phytyltransferase 1, chloroplastic-like	chorismate mutase clade 2 [Thioflavicoccus mobilis 8321] gi|431930683|ref|YP_007243729.1|	GO:0016021,GO:0016765	lja00130,lja01100,lja01110	K09833
Lj0g3v0361519	964.654	-0.787034	0.220735	-3.56551	0.000363149	0.00640547	0.954276	Dihydroflavonol-4-reductase	Dihydroflavonol-4-reductase [Medicago truncatula] gi|357516625|ref|XP_003628601.1|	GO:0003824,GO:0050662
Lj0g3v0361729	386.776	-1.12603	0.31796	-3.54143	0.000397972	0.00552176	1.25819	Glycosyltransferase GT10J15	glycosyltransferase GT10J15 [Pueraria montana var. lobata] gi|319759260|gb|ADV71366.1|	GO:0008152,GO:0016758	lja00944	K22794
Lj0g3v0361739	763.804	-0.639886	0.224444	-2.85098	0.00435844	0.0327398	1.41051	UDP-glycosyltransferase 79B6-like	PREDICTED: UDP-glycosyltransferase 79B6-like [Cicer arietinum] gi|502083864|ref|XP_004487588.1|	GO:0008152,GO:0016758	lja00944	K22794
Lj0g3v0361789	402.019	0.94898	0.221123	4.29164	1.77361e-05	0.000410583	1.23405	Asparagine synthetase	Asparagine synthetase [Medicago truncatula] gi|357463343|ref|XP_003601953.1|	GO:0004066,GO:0006529	lja00250,lja01100,lja01110,lja01230	K01953
Lj0g3v0362459	2560.19	-0.520441	0.115388	-4.51036	6.47181e-06	0.000152316	1.41051	Aspartic proteinase Asp1-like	PREDICTED: aspartic proteinase Asp1-like [Glycine max] gi|356554625|ref|XP_003545645.1|	GO:0004190,GO:0006508
Lj0g3v0362469	794.865	-1.03857	0.179913	-5.77264	7.80391e-09	3.24234e-07	1.65549		Aldo/keto-reductase family protein [Medicago truncatula] gi|357512299|ref|XP_003626438.1|
Lj0g3v0362759	22.5664	1.50532	0.40416	3.72457	0.00019565	0.00575624	0.584811		predicted protein [Sclerotinia sclerotiorum 1980] gi|156065667|ref|XP_001598755.1|
Lj0g3v0362799	520.39	-1.10117	0.317259	-3.47089	0.000518728	0.00838089	0.975029	Zeaxanthin epoxidase, chloroplastic-like	PREDICTED: zeaxanthin epoxidase chloroplastic-like [Glycine max] gi|356534423|ref|XP_003535754.1|	GO:0016491,GO:0055114,GO:0071949
Lj0g3v0362919	11658.7	-0.717606	0.252698	-2.83978	0.00451449	0.0287647	1.73201		PREDICTED: glutathione S-transferase-like [Glycine max] gi|356502854|ref|XP_003520230.1|		lja00480,lja01100	K00799
Lj0g3v0362949	14194.2	-0.800646	0.236323	-3.38793	0.000704234	0.00746086	1.53128	Glutathione S-transferase	glutathione S-transferase [Medicago sativa] gi|16416392|dbj|BAB70616.1|	GO:0005515	lja00480,lja01100	K00799
Lj0g3v0363079	4065.03	1.07633	0.176794	6.08803	1.14306e-09	6.0481e-08	1.53128	Annexin-like protein RJ4-like isoform X3	PREDICTED: annexin-like protein RJ4-like isoform X3 [Cicer arietinum] gi|502158052|ref|XP_004511012.1|	GO:0005509,GO:0005544		K17098
Lj0g3v0363569	862.234	-1.43726	0.44936	-3.19845	0.00138167	0.01354	1.41051	Benzyl alcohol O-benzoyltransferase-like	PREDICTED: benzyl alcohol O-benzoyltransferase-like [Glycine max] gi|356500043|ref|XP_003518844.1|	GO:0016747		K19861
Lj0g3v0363599	567.44	0.428363	0.126959	3.37403	0.000740758	0.0110724	0.975029	Zinc finger CCCH-type with G patch domain-containing protein	Zinc finger CCCH-type with G patch domain-containing protein [Medicago truncatula] gi|357478467|ref|XP_003609519.1|	GO:0003676,GO:0046872
Lj0g3v0363829	1164.37	-0.560831	0.117616	-4.76831	1.85777e-06	5.225e-05	1.41051	ARM repeat superfamily protein	ARM repeat superfamily protein [Theobroma cacao] gi|508725730|gb|EOY17627.1|	GO:0005515,GO:0005488
Lj1g3v0000020	5102.14	-0.23362	0.0868943	-2.68855	0.00717628	0.0441001	1.54753		PREDICTED: chaperone protein dnaJ 10-like [Cicer arietinum] gi|502158766|ref|XP_004511274.1|
Lj1g3v0013210	996.75	0.656475	0.154518	4.24855	2.15162e-05	0.000376923	1.65549		Ein3-binding f-box protein [Medicago truncatula] gi|357436981|ref|XP_003588766.1|
Lj1g3v0013440	8101.02	-1.21319	0.35672	-3.40096	0.000671487	0.00640423	1.7659		UDP-glucose glucosyltransferase [Lotus japonicus] gi|283132367|dbj|BAI63589.1|		lja00940,lja01110	K23260
Lj1g3v0051030	148.219	-1.54491	0.404632	-3.81806	0.000134503	0.00324115	0.806958		PREDICTED: LOB domain-containing protein 38-like [Glycine max] gi|356574309|ref|XP_003555291.1|
Lj1g3v0052310	1929.11	0.340606	0.103914	3.27778	0.00104628	0.0102444	1.53128		PREDICTED: myb-like protein X-like [Cicer arietinum] gi|502119949|ref|XP_004496795.1|
Lj1g3v0052360	339.85	1.08345	0.200983	5.39078	7.01532e-08	3.50814e-06	1.09458	Cysteine-rich receptor-like protein kinase	Cysteine-rich receptor-like protein kinase [Medicago truncatula] gi|357480739|ref|XP_003610655.1|	GO:0004672,GO:0005524,GO:0006468
Lj1g3v0052430	146.081	3.01332	0.28034	10.7488	6.00185e-27	2.9324e-24	0.617943	Gibberellin 2-beta-dioxygenase 8-like	PREDICTED: gibberellin 2-beta-dioxygenase 8-like [Glycine max] gi|356540301|ref|XP_003538628.1|	GO:0016491,GO:0055114	lja00904,lja01110	K04125
Lj1g3v0052610	849.843	-0.427179	0.161461	-2.64571	0.008152	0.0462464	1.65549		PREDICTED: protein FANTASTIC FOUR 3-like [Cicer arietinum] gi|502158954|ref|XP_004511343.1|
Lj1g3v0053670	81.7228	3.88338	0.417199	9.30821	1.30007e-20	4.4346e-18	0.609314		Harpin-induced 1 [Medicago truncatula] gi|92896037|gb|ABE93043.1|
Lj1g3v0084760	3387.4	-1.17529	0.34816	-3.37571	0.000736267	0.00825792	1.41051		Uncharacterized protein TCM_034473 [Theobroma cacao] gi|508723496|gb|EOY15393.1|
Lj1g3v0084900	3168.31	-0.515421	0.114554	-4.49939	6.81487e-06	0.000212112	1.00492	Cysteine synthase	cysteine synthase [Glycine max] gi|351727525|ref|NP_001235628.1|	GO:0006535,GO:0004124	lja00270,lja00920,lja01100,lja01110,lja01200,lja01230	K01738
Lj1g3v0112670	121.721	1.07622	0.366955	2.93284	0.00335879	0.0371425	0.916436	E3 ubiquitin-protein ligase RNF128-like	PREDICTED: E3 ubiquitin-protein ligase RNF128-like [Cicer arietinum] gi|502119641|ref|XP_004496688.1|	GO:0005515,GO:0008270
Lj1g3v0112720	1492.38	-0.840801	0.197797	-4.25084	2.12974e-05	0.00045292	1.31452	1,2-dihydroxy-3-keto-5-methylthiopentene dioxygenase 1-like	PREDICTED: 12-dihydroxy-3-keto-5-methylthiopentene dioxygenase 1-like [Cicer arietinum] gi|502119608|ref|XP_004496677.1|	GO:0010309,GO:0055114	lja00270,lja01100	K08967
Lj1g3v0114230	570.883	-0.766982	0.142085	-5.39805	6.73705e-08	3.3819e-06	1.09458	ATP-dependent RNA helicase SUPV3L1, mitochondrial-like	PREDICTED: ATP-dependent RNA helicase SUPV3L1 mitochondrial-like [Glycine max] gi|356538244|ref|XP_003537614.1|	GO:0016817		K17675
Lj1g3v0114240	587.372	-1.08777	0.256955	-4.2333	2.30282e-05	0.000507324	1.23405	12-oxophytodienoic acid 10,10-reductase	12-oxophytodienoic acid 1010-reductase [Astragalus sinicus] gi|238909261|gb|ACR77749.1|	GO:0003824,GO:0010181,GO:0016491,GO:0055114	lja00592,lja01100,lja01110	K05894
Lj1g3v0115340	1033.61	-0.516834	0.181643	-2.84533	0.00443647	0.0441536	0.954276	12-oxophytodienoate reductase 2-like	PREDICTED: 12-oxophytodienoate reductase 2-like [Glycine max] gi|356497438|ref|XP_003517567.1|	GO:0010181,GO:0016491,GO:0055114,GO:0003824	lja00592,lja01100,lja01110	K05894
Lj1g3v0116360	270.069	0.808422	0.2151	3.75835	0.000171039	0.00413639	0.763189	Type I inositol 1,4,5-trisphosphate 5-phosphatase CVP2-like	PREDICTED: type I inositol 145-trisphosphate 5-phosphatase CVP2-like [Cicer arietinum] gi|502159083|ref|XP_004511388.1|	GO:0046856
Lj1g3v0128900	4922.89	0.803928	0.299647	2.68292	0.00729821	0.0453682	1.52025	RecName: Full=Chalcone synthase; AltName: Full=Naringenin-chalcone synthase_x0001_gi|218013|dbj|BAA01075.1| chalcone synthase	RecName: Full Chalcone synthase; AltName: Full Naringenin-chalcone synthase_x0001_gi|218013|dbj|BAA01075.1| chalcone synthase [Pueraria montana var. lobata] gi|116396|sp|P23569.1|CHSY_PUELO	GO:0003824,GO:0008152
Lj1g3v0130090	8720.15	1.23885	0.396537	3.12417	0.00178307	0.0153837	1.53128	Cytochrome P450	Cytochrome P450 [Medicago truncatula] gi|357481083|ref|XP_003610827.1|	GO:0005506,GO:0016705,GO:0020037,GO:0055114
Lj1g3v0182990	741.472	0.456071	0.111817	4.07872	4.52846e-05	0.00112673	0.954276		PREDICTED: protein disulfide-isomerase-like [Loxodonta africana] gi|344291303|ref|XP_003417375.1|
Lj1g3v0203190	1528.97	0.474204	0.135888	3.48968	0.000483605	0.00588501	1.41051		RING finger protein 214 isoform 1 [Theobroma cacao] gi|508723519|gb|EOY15416.1|
Lj1g3v0234300	948.17	-1.23316	0.457368	-2.6962	0.00701349	0.0465152	1.41051		PREDICTED: protein TIFY 11B-like [Cicer arietinum] gi|502156546|ref|XP_004510528.1|
Lj1g3v0244530	250.425	-1.04286	0.343142	-3.03915	0.0023725	0.0354214	0.691541		PREDICTED: 18.2 kDa class I heat shock protein [Glycine max] gi|356501111|ref|XP_003519372.1|		lja04141	K13993
Lj1g3v0244710	598.392	-1.70949	0.350556	-4.87652	1.07971e-06	3.62643e-05	1.23405		PREDICTED: rhodanese-like domain-containing protein 6-like [Cicer arietinum] gi|502095190|ref|XP_004490394.1|
Lj1g3v0244730	2822.17	-0.923359	0.311322	-2.96593	0.00301772	0.0258886	1.31452	Bet1-like protein At4g14600-like	PREDICTED: bet1-like protein At4g14600-like [Cicer arietinum] gi|502095261|ref|XP_004490412.1|	GO:0005515	lja04130	K08505
Lj1g3v0246780	133.029	-0.835432	0.232792	-3.58875	0.000332271	0.00856487	0.607042		NoHit
Lj1g3v0248930	4004.19	-1.2219	0.437849	-2.7907	0.00525943	0.0356037	1.52025		Phosphate-responsive 1 family protein [Theobroma cacao] gi|508724070|gb|EOY15967.1|
Lj1g3v0250220	135.683	1.48036	0.463115	3.19654	0.00139089	0.0194118	0.889712	2-aminoethanethiol dioxygenase-like	PREDICTED: 2-aminoethanethiol dioxygenase-like [Glycine max] gi|356498799|ref|XP_003518236.1|	GO:0016702,GO:0055114		K23953
Lj1g3v0261660	4922.26	-0.291176	0.102743	-2.83402	0.00459667	0.0320667	1.53128	Phospho-2-dehydro-3-deoxyheptonate aldolase 1, chloroplastic-like	PREDICTED: phospho-2-dehydro-3-deoxyheptonate aldolase 1 chloroplastic-like [Glycine max] gi|356500707|ref|XP_003519173.1|	GO:0003849,GO:0009073
Lj1g3v0270280	929.862	0.374089	0.126773	2.95086	0.00316889	0.0254594	1.41051	DNA repair protein RAD5	DNA repair protein RAD5 [Medicago truncatula] gi|357509293|ref|XP_003624935.1|	GO:0000209,GO:0006301,GO:0006357,GO:0016887,GO:0061630,GO:0005515,GO:0008270,GO:0046872,GO:0005524		K15711
Lj1g3v0270450	650.912	-0.644633	0.217278	-2.96686	0.00300855	0.0217713	1.65549		PREDICTED: DUF21 domain-containing protein At4g14240-like [Fragaria vesca subsp. vesca] gi|470108753|ref|XP_004290673.1|			K16302
Lj1g3v0318300	3171.99	-0.425728	0.122353	-3.4795	0.000502345	0.00606227	1.41051	Superoxide dismutase	PREDICTED: superoxide dismutase [Cu-Zn] gi|470102209|ref|XP_004287550.1|	GO:0006801,GO:0046872,GO:0055114,GO:0009507,GO:0034599,GO:0071486	lja04146	K04565
Lj1g3v0365170	33.0918	2.62715	0.398764	6.58824	4.45057e-11	6.89145e-09	0.609314		acyl-CoA Z10 desaturase [Planotortrix octo] gi|15418736|gb|AAG54077.1|
Lj1g3v0385510	3935.26	-0.366195	0.0937923	-3.90432	9.44909e-05	0.00152494	1.41051	Acyl-coenzyme A oxidase 3, peroxisomal-like	PREDICTED: acyl-coenzyme A oxidase 3 peroxisomal-like [Glycine max] gi|356517450|ref|XP_003527400.1|	GO:0003995,GO:0055114,GO:0016627,GO:0008152,GO:0003997,GO:0005777,GO:0006635	lja00071,lja00410,lja00592,lja00640,lja01040,lja01100,lja01110,lja01200,lja01212,lja04146	K00232
Lj1g3v0395760	315.706	0.661527	0.211007	3.13509	0.001718	0.0222461	0.916436	Glutaredoxin-C1-like	PREDICTED: glutaredoxin-C1-like [Cicer arietinum] gi|502133854|ref|XP_004501914.1|	GO:0009055,GO:0015035,GO:0045454		K03676
Lj1g3v0395870	112.576	1.46622	0.314536	4.66152	3.13882e-06	0.000168721	0.607042		UDP-N-acetylglucosamine--N-acetylmuramyl- pyrophosphoryl-undecaprenol N-acetylglucosamine transferase isoform 3 [Theobroma cacao] gi|508773493|gb|EOY20749.1|
Lj1g3v0396970	5677.76	-0.278853	0.0899907	-3.09869	0.00194381	0.0175751	1.41051	Phosphoenolpyruvate/phosphate translocator 1, chloroplastic-like	PREDICTED: phosphoenolpyruvate/phosphate translocator 1 chloroplastic-like [Glycine max] gi|356516664|ref|XP_003527013.1|	GO:0005215,GO:0006810,GO:0016021		K15283
Lj1g3v0399000	5969.5	-0.931548	0.0736518	-12.648	1.1477e-36	3.88965e-34	1.41051	Boron transporter 1-like	PREDICTED: boron transporter 1-like [Cicer arietinum] gi|502133880|ref|XP_004501922.1|	GO:0006820,GO:0016021,GO:0005452,GO:0016020
Lj1g3v0409010	1197.57	-0.350648	0.114086	-3.07354	0.00211536	0.0339485	0.653217	Pantothenate kinase 2-like isoform X1	PREDICTED: pantothenate kinase 2-like isoform X1 [Cicer arietinum] gi|502133886|ref|XP_004501924.1|	GO:0004594,GO:0005524,GO:0015937	lja00770,lja01100	K09680
Lj1g3v0411530	769.782	-0.711929	0.214141	-3.32458	0.000885503	0.00915852	1.49094		PREDICTED: probable polygalacturonase non-catalytic subunit JP650-like [Cicer arietinum] gi|502133928|ref|XP_004501939.1|
Lj1g3v0416320	221.301	3.50141	0.306136	11.4374	2.7181e-30	1.23073e-27	0.763189		PREDICTED: formin-like protein 8-like [Glycine max] gi|356519005|ref|XP_003528165.1|
Lj1g3v0416340	4537.77	-0.415838	0.144925	-2.86932	0.00411353	0.0294644	1.53128	Enhanced disease susceptibility 1 protein	enhanced disease susceptibility 1 protein [Solanum tuberosum] gi|50841444|gb|AAT84084.1|	GO:0006629	lja04626	K18875
Lj1g3v0416350	109.854	-0.963493	0.334748	-2.87827	0.00399867	0.042293	0.916436	EDS1-2	EDS1-2 [Glycine max] gi|288310310|gb|ADC45394.1|	GO:0006629	lja04626	K18875
Lj1g3v0438930	437.469	-0.459994	0.117707	-3.90795	9.30837e-05	0.00186335	1.09458	Nodulin-like protein	Nodulin-like protein [Medicago truncatula] gi|357454707|ref|XP_003597634.1|	GO:0016021,GO:0055085
Lj1g3v0449050	493.131	-0.798551	0.228449	-3.49553	0.000473116	0.00790795	0.954276		PREDICTED: pentatricopeptide repeat-containing protein At1g18900-like [Glycine max] gi|356508608|ref|XP_003523047.1|
Lj1g3v0453370	5283.79	0.532015	0.199823	2.66243	0.00775788	0.0473672	1.52025	SPFH/Band 7/PHB domain-containing membrane-associated protein family isoform 1	SPFH/Band 7/PHB domain-containing membrane-associated protein family isoform 1 [Theobroma cacao] gi|508711477|gb|EOY03374.1|	GO:0016020
Lj1g3v0488900	776.327	0.376221	0.118765	3.16777	0.00153613	0.0128879	1.67335	Probable methyltransferase PMT2-like isoform X1	PREDICTED: probable methyltransferase PMT2-like isoform X1 [Cicer arietinum] gi|502126746|ref|XP_004499421.1|	GO:0008168
Lj1g3v0579550	943.982	0.535556	0.144327	3.71071	0.00020668	0.00256322	1.65549		zinc finger protein CONSTANS-LIKE 5-like [Glycine max] gi|358248978|ref|NP_001239972.1|
Lj1g3v0626400	1257.3	0.429038	0.159332	2.69273	0.00708699	0.0468956	1.41051	WD-40 repeat family	WD-40 repeat family [Medicago truncatula] gi|358349511|ref|XP_003638779.1|	GO:0005515
Lj1g3v0638730	2495.87	0.719101	0.229808	3.12914	0.00175317	0.0161791	1.41051	2,3-bisphosphoglycerate-dependent phosphoglycerate mutase-like	PREDICTED: 23-bisphosphoglycerate-dependent phosphoglycerate mutase-like [Glycine max] gi|356508122|ref|XP_003522809.1|	GO:0004619,GO:0006096,GO:0016868,GO:0003824,GO:0008152	lja00010,lja00260,lja01100,lja01110,lja01200,lja01230	K01834
Lj1g3v0651890	83.2269	1.46584	0.364628	4.02011	5.81718e-05	0.00205302	0.607042		glycoside hydrolase family 18 protein [Bacteroides sp. D20] gi|496329008|ref|WP_009038186.1|
Lj1g3v0672100	3307.12	-1.66414	0.449335	-3.70357	0.000212586	0.00394251	1.00492	SPX domain-containing protein 2-like	PREDICTED: SPX domain-containing protein 2-like [Glycine max] gi|356548579|ref|XP_003542678.1|	GO:0016036
Lj1g3v0672150	7048.69	0.525289	0.172344	3.04792	0.00230431	0.0168136	1.7659	Chromoplast heme oxygenase 1	chromoplast heme oxygenase 1 [Medicago sativa] gi|300431417|gb|ADK12637.1|	GO:0004392,GO:0006788,GO:0055114	lja00860,lja01100,lja01110	K21480
Lj1g3v0672670	579.847	0.396486	0.136228	2.91045	0.00360905	0.0380479	0.954276	Pentatricopeptide repeat-containing protein At5g66520-like	PREDICTED: pentatricopeptide repeat-containing protein At5g66520-like [Cicer arietinum] gi|502087444|ref|XP_004488535.1|	GO:0005515
Lj1g3v0738020	817.819	-0.712848	0.229899	-3.1007	0.00193066	0.0167076	1.49094	Serine hydroxymethyltransferase	Serine hydroxymethyltransferase [Medicago truncatula] gi|357461719|ref|XP_003601141.1|	GO:0016740,GO:0004372,GO:0006544,GO:0006563,GO:0030170,GO:0003824	lja00260,lja00460,lja00630,lja00670,lja01100,lja01110,lja01200,lja01230	K00600
Lj1g3v0765560	73.626	1.86666	0.466731	3.99943	6.34956e-05	0.00219065	0.610382	Monocopper oxidase-like protein SKU5-like		GO:0016491,GO:0055114,GO:0005507		K19791
Lj1g3v0785810	116.261	0.965884	0.318113	3.03629	0.0023951	0.0288309	0.916436	BTB/POZ domain-containing protein At3g08570-like	PREDICTED: BTB/POZ domain-containing protein At3g08570-like [Glycine max] gi|356568248|ref|XP_003552325.1|	GO:0005515
Lj1g3v0806600	7982.8	1.21842	0.364838	3.33962	0.000838942	0.00765518	1.7659	WAT1-related protein At4g08290-like	PREDICTED: WAT1-related protein At4g08290-like [Cicer arietinum] gi|502130195|ref|XP_004500563.1|	GO:0016021,GO:0022857,GO:0016020
Lj1g3v0813950	1824.43	-0.445712	0.150323	-2.96503	0.00302652	0.0259374	1.31452		PREDICTED: UDP-galactose transporter 1-like [Glycine max] gi|356549087|ref|XP_003542929.1|			K15285
Lj1g3v0826050	7072.98	-0.865635	0.333584	-2.59495	0.00946036	0.0480848	1.81739	NAC domain-containing protein 2-like	PREDICTED: NAC domain-containing protein 2-like [Cicer arietinum] gi|502135863|ref|XP_004502479.1|	GO:0003677,GO:0006355
Lj1g3v0839140	4357.28	-0.400524	0.115945	-3.45443	0.000551448	0.00611462	1.53128	L-ascorbate peroxidase T, chloroplastic-like isoform 2	PREDICTED: L-ascorbate peroxidase S chloroplastic/mitochondrial-like isoform X2 [Cicer arietinum] gi|502135885|ref|XP_004502487.1|	GO:0004601,GO:0006979,GO:0020037,GO:0055114	lja00053,lja00480,lja01100	K00434
Lj1g3v0862950	11560.2	-3.51311	0.306593	-11.4585	2.13112e-30	4.92806e-28	1.53128	Metal transporter Nramp5-like	PREDICTED: metal transporter Nramp5-like [Glycine max] gi|356515921|ref|XP_003526645.1|	GO:0005215,GO:0006810,GO:0016020
Lj1g3v0884400	763.453	-0.672819	0.25706	-2.61736	0.0088613	0.0486038	1.67335	1-aminocyclopropane-1-carboxylate oxidase 5-like	PREDICTED: 1-aminocyclopropane-1-carboxylate oxidase 5-like [Cicer arietinum] gi|502136014|ref|XP_004502531.1|	GO:0016491,GO:0055114	lja00270,lja01100,lja01110	K05933
Lj1g3v0897610	1855.89	-2.54483	0.263509	-9.65746	4.57057e-22	1.05202e-19	1.00492	Probable receptor-like serine/threonine-protein kinase At5g57670-like	PREDICTED: probable receptor-like serine/threonine-protein kinase At5g57670-like [Glycine max] gi|356515943|ref|XP_003526656.1|	GO:0004672,GO:0005524,GO:0006468,GO:0006950
Lj1g3v0898680	202.197	-0.914981	0.24677	-3.70783	0.000209046	0.00469007	0.802017		NoHit
Lj1g3v0912030	162.128	3.85706	0.397771	9.6967	3.11417e-22	1.15636e-19	0.617943	Proline-rich receptor-like protein kinase PERK14-like	PREDICTED: proline-rich receptor-like protein kinase PERK14-like [Cicer arietinum] gi|502136109|ref|XP_004502563.1|	GO:0004672,GO:0005524,GO:0006468
Lj1g3v0913320	9414.12	-0.446876	0.132114	-3.3825	0.000718301	0.00757562	1.53128	Glucose-6-phosphate isomerase	Glucose-6-phosphate isomerase [Medicago truncatula] gi|357496261|ref|XP_003618419.1|	GO:0004347,GO:0006094,GO:0006096	lja00010,lja00030,lja00500,lja00520,lja01100,lja01110,lja01200	K01810
Lj1g3v0913340	8075.36	-2.13755	0.437104	-4.89026	1.00703e-06	2.40662e-05	1.81739	WAT1-related protein At1g70260-like	PREDICTED: WAT1-related protein At1g70260-like [Cicer arietinum] gi|502136178|ref|XP_004502587.1|	GO:0016020,GO:0016021,GO:0022857
Lj1g3v0948470	8769.78	7.43265	0.346512	21.4499	4.57623e-102	7.22219e-99	1.81739	AM-induced phosphate transporter	AM-induced phosphate transporter [Lotus japonicus] gi|205277480|dbj|BAG71408.1|	GO:0005315,GO:0006817,GO:0016021,GO:0022857,GO:0055085		K08176
Lj1g3v0984190	1764.43	-0.418028	0.141518	-2.9539	0.00313789	0.0364327	0.878811	Phosphatidylinositol 4-kinase type 2-beta	Phosphatidylinositol 4-kinase type 2-beta [Medicago truncatula] gi|357463917|ref|XP_003602240.1|	GO:0005515,GO:0016301
Lj1g3v0984200	2950.08	-0.25296	0.0844141	-2.99666	0.00272959	0.0296673	1.00492	Dipeptidyl peptidase 8-like	PREDICTED: dipeptidyl peptidase 8-like [Glycine max] gi|356516055|ref|XP_003526712.1|	GO:0006508,GO:0008236		K01278
Lj1g3v0984330	2379.35	-0.587584	0.152855	-3.84406	0.000121016	0.00252035	0.989352	Calcineurin B-like protein 4-like isoform X1	PREDICTED: calcineurin B-like protein 4-like isoform X1 [Cicer arietinum] gi|502136323|ref|XP_004502645.1|	GO:0005509		K06268
Lj1g3v0984510	332.626	0.452838	0.152197	2.97534	0.0029266	0.026167	1.25819		hypothetical protein ACPL_8066 [Actinoplanes sp. SE50/110] gi|386852999|ref|YP_006271012.1|
Lj1g3v1008860	132.614	1.7745	0.43755	4.05554	5.0018e-05	0.0017886	0.617943	Oligopeptide transporter 6-like	PREDICTED: oligopeptide transporter 6-like [Glycine max] gi|356507574|ref|XP_003522539.1|	GO:0055085
Lj1g3v1034270	3128.63	-0.302248	0.0973596	-3.10445	0.00190632	0.0173131	1.41051	6-phosphogluconolactonase	6-phosphogluconolactonase [Medicago truncatula] gi|357464071|ref|XP_003602317.1|	GO:0005975,GO:0006098,GO:0017057	lja00030,lja01100,lja01110,lja01200	K01057
Lj1g3v1061510	201.338	0.609047	0.202843	3.00255	0.00267724	0.0315092	0.916436		Uncharacterized protein TCM_015500 [Theobroma cacao] gi|508776432|gb|EOY23688.1|
Lj1g3v1076690	333.087	1.20415	0.256952	4.68627	2.78229e-06	9.21695e-05	1.09458	Two-component response regulator-like PRR95-like	PREDICTED: two-component response regulator-like PRR95-like [Glycine max] gi|356518667|ref|XP_003528000.1|	GO:0000160,GO:0005515	lja04712	K12130
Lj1g3v1147610	6202.28	-1.69965	0.423417	-4.01412	5.96678e-05	0.000847145	1.7659		Uncharacterized protein TCM_045517 [Theobroma cacao] gi|508728222|gb|EOY20119.1|
Lj1g3v1180830	409.3	-0.879034	0.296479	-2.96491	0.00302774	0.0268878	1.25819		Uncharacterized protein TCM_045551 [Theobroma cacao] gi|508728273|gb|EOY20170.1|
Lj1g3v1181970	8996.5	-1.20531	0.416687	-2.8926	0.00382068	0.0296081	1.41051		Uncharacterized protein TCM_045546 [Theobroma cacao] gi|508728264|gb|EOY20161.1|
Lj1g3v1183500	170.765	1.17905	0.320035	3.68413	0.000229484	0.00508796	0.802017	Probable peptide/nitrate transporter At2g40460-like	PREDICTED: probable peptide/nitrate transporter At2g40460-like [Glycine max] gi|356516271|ref|XP_003526819.1|	GO:0005215,GO:0006810,GO:0016020		K14638
Lj1g3v1219020	3191.98	-0.978101	0.260158	-3.75964	0.00017016	0.00327928	1.00492		AT5G09960-like protein [Arabidopsis arenosa] gi|217426823|gb|ACK44531.1|
Lj1g3v1255850	167.35	1.31257	0.354434	3.7033	0.000212811	0.00476556	0.802017	Transcription factor MYB48-like	PREDICTED: transcription factor MYB48-like [Glycine max] gi|356534882|ref|XP_003535980.1|	GO:0003677		K09422
Lj1g3v1276960	3604.47	-0.406552	0.125023	-3.25182	0.00114671	0.0109641	1.53128	Carbamoyl-phosphate synthase small chain	Carbamoyl-phosphate synthase small chain [Medicago truncatula] gi|357477161|ref|XP_003608866.1|	GO:0004088,GO:0006207,GO:0006541	lja00240,lja00250,lja01100	K01956
Lj1g3v1287000	496.358	1.45667	0.421927	3.45243	0.00055556	0.00886743	0.975029	Ring-H2 zinc finger protein	Ring-H2 zinc finger protein [Medicago truncatula] gi|357464535|ref|XP_003602549.1|	GO:0005515,GO:0008270		K19040
Lj1g3v1289240	3053.72	-2.26241	0.279779	-8.08644	6.14357e-16	7.406e-14	1.31452		TLD-domain containing nucleolar protein isoform 1 [Theobroma cacao] gi|508723073|gb|EOY14970.1|
Lj1g3v1290530	234.322	1.1417	0.374252	3.05062	0.00228371	0.0320345	0.763189	RING finger protein	RING finger protein [Medicago truncatula] gi|357519817|ref|XP_003630197.1|	GO:0005515,GO:0008270		K19040
Lj1g3v1363200	410.352	-0.63985	0.164733	-3.88417	0.000102679	0.00280493	0.740967		Octicosapeptide/Phox/Bem1p domain-containing protein [Medicago truncatula] gi|357464823|ref|XP_003602693.1|
Lj1g3v1374530	411.538	-0.529698	0.158512	-3.3417	0.000832673	0.0110813	1.09458		PREDICTED: poly(A) RNA polymerase GLD2-A-like [Solanum lycopersicum] gi|460404980|ref|XP_004247956.1|
Lj1g3v1384110	2984.79	-1.28046	0.158739	-8.06643	7.23838e-16	7.44945e-14	1.53128	Peptidyl-prolyl cis-trans isomerase CYP40-like	PREDICTED: peptidyl-prolyl cis-trans isomerase CYP40-like [Glycine max] gi|356521481|ref|XP_003529384.1|	GO:0003755,GO:0006457,GO:0005515,GO:0000413		K05864
Lj1g3v1385230	4712.6	-0.175293	0.0625297	-2.80336	0.00505731	0.0341591	1.54753	Probable cation-transporting ATPase-like	PREDICTED: probable cation-transporting ATPase-like [Cicer arietinum] gi|502137236|ref|XP_004503017.1|	GO:0000166,GO:0046872,GO:0006812,GO:0016021,GO:0016887		K14950
Lj1g3v1386400	802.709	-0.485383	0.127171	-3.81677	0.000135211	0.00285188	0.954276		PREDICTED: acyl-coenzyme A thioesterase 13-like [Glycine max] gi|356508896|ref|XP_003523189.1|			K17362
Lj1g3v1386890	98.2432	-1.05872	0.224049	-4.72539	2.29677e-06	0.000129022	0.607042		PREDICTED: staphylococcal nuclease domain-containing protein 1-like [Glycine max] gi|356516458|ref|XP_003526911.1|
Lj1g3v1387030	25633.8	-0.49007	0.132398	-3.70149	0.000214335	0.00254617	1.73201	Calnexin homolog	PREDICTED: calnexin homolog [Glycine max] gi|356508884|ref|XP_003523183.1|	GO:0005509,GO:0005783,GO:0006457,GO:0051082,GO:0005515	lja04141,lja04145	K08054
Lj1g3v1388140	1079.28	0.525296	0.0918525	5.71891	1.07213e-08	1.01021e-06	0.653217		PREDICTED: protein FAR1-RELATED SEQUENCE 6-like [Cicer arietinum] gi|502147424|ref|XP_004506778.1|
Lj1g3v1421330	4992.33	-0.282926	0.0960654	-2.94514	0.00322809	0.0242342	1.53128	Protein MEI2-like 4-like isoform X1	PREDICTED: protein MEI2-like 4-like isoform X1 [Cicer arietinum] gi|502133408|ref|XP_004501753.1|	GO:0003676,GO:0000166
Lj1g3v1442810	1666.02	0.77291	0.272536	2.83599	0.00456833	0.032	1.53128	Lysosomal alpha-mannosidase-like isoform X1	PREDICTED: lysosomal alpha-mannosidase-like isoform X1 [Cicer arietinum] gi|502133398|ref|XP_004501750.1|	GO:0006013,GO:0015923,GO:0004559,GO:0005975,GO:0003824,GO:0004553,GO:0008270,GO:0030246	lja00511	K01191
Lj1g3v1454040	2201.24	-0.512542	0.155716	-3.29151	0.000996503	0.015092	0.878811	Serine carboxypeptidase-like 45-like	PREDICTED: serine carboxypeptidase-like 45-like [Cicer arietinum] gi|502133380|ref|XP_004501743.1|	GO:0004185,GO:0006508		K16297
Lj1g3v1513760	5338.95	-1.11124	0.166014	-6.69365	2.17665e-11	1.43567e-09	1.54753	Molybdenum cofactor sulfurase	Molybdenum cofactor sulfurase [Medicago truncatula] gi|357465051|ref|XP_003602807.1|	GO:0003824
Lj1g3v1514790	141.292	-0.985849	0.321289	-3.06842	0.00215195	0.0357748	0.617943		DUF246 domain-containing protein [Medicago truncatula] gi|357465109|ref|XP_003602836.1|
Lj1g3v1525970	29.5896	1.63913	0.441115	3.71589	0.000202487	0.00572499	0.610382		histidine kinase [Deinococcus deserti VCD115] gi|226356120|ref|YP_002785860.1|
Lj1g3v1526140	611.176	0.608482	0.180644	3.3684	0.000756055	0.0114249	0.954276	Purine permease 1-like isoform X1	PREDICTED: purine permease 1-like isoform X1 [Cicer arietinum] gi|502133184|ref|XP_004501676.1|	GO:0005215,GO:0016021
Lj1g3v1526260	842.258	0.428162	0.146132	2.92996	0.00339001	0.0236732	1.65549	Serine/threonine-protein kinase PEPKR2-like	PREDICTED: serine/threonine-protein kinase PEPKR2-like [Glycine max] gi|356510139|ref|XP_003523797.1|	GO:0004672,GO:0005524,GO:0006468
Lj1g3v1560090	191.687	-0.598369	0.187058	-3.19883	0.00137985	0.0253346	0.617943		MscS family inner membrane protein ynaI [Medicago truncatula] gi|357465255|ref|XP_003602909.1|
Lj1g3v1582560	6025.84	-1.40153	0.458935	-3.05388	0.00225899	0.0185337	1.53128	Mitochondrial 2-oxoglutarate/malate carrier protein	Mitochondrial 2-oxoglutarate/malate carrier protein [Medicago truncatula] gi|357465309|ref|XP_003602936.1|	GO:0006839,GO:0031966		K15104
Lj1g3v1585710	3372.71	-0.581187	0.0973717	-5.96875	2.39075e-09	1.27098e-07	1.41051	Ubiquitin carboxyl-terminal hydrolase 16-like	PREDICTED: ubiquitin carboxyl-terminal hydrolase 16-like [Glycine max] gi|356518408|ref|XP_003527871.1|	GO:0016579,GO:0036459,GO:0006511		K11855
Lj1g3v1596870	345.767	0.459381	0.137571	3.33923	0.000840116	0.0102231	1.23405		hypothetical protein CARUB_v10011173mg [Capsella rubella] gi|482572312|gb|EOA36499.1|
Lj1g3v1596880	11894.2	1.59756	0.460582	3.46857	0.000523238	0.00586863	1.53128		2-nonaprenyl-3-methyl-6-methoxy-14-benzoquinol hydroxylase [Theobroma cacao] gi|508720873|gb|EOY12770.1|
Lj1g3v1602180	132.814	2.22293	0.360641	6.16382	7.10105e-10	9.068e-08	0.607042		Uncharacterized protein TCM_033960 [Theobroma cacao] gi|508722752|gb|EOY14649.1|
Lj1g3v1615300	5602.98	-5.34129	0.441501	-12.098	1.08178e-33	2.87458e-31	1.52025	Cytochrome P450 82C4-like	PREDICTED: cytochrome P450 82C4-like [Glycine max] gi|356510322|ref|XP_003523888.1|	GO:0005506,GO:0016705,GO:0020037,GO:0055114		K23136
Lj1g3v1615310	718.026	-3.58152	0.464908	-7.70371	1.32177e-14	2.00643e-12	0.954276	Cytochrome P450 82C4-like	PREDICTED: cytochrome P450 82C4-like [Glycine max] gi|356510322|ref|XP_003523888.1|	GO:0005506,GO:0016705,GO:0020037,GO:0055114		K23136
Lj1g3v1648860	73.768	-1.37422	0.46423	-2.96021	0.00307426	0.0483415	0.584811	Patatin group A-3-like	PREDICTED: patatin group A-3-like [Glycine max] gi|356518083|ref|XP_003527713.1|	GO:0008152,GO:0006629
Lj1g3v1649000	1584.73	-0.306191	0.0889976	-3.44044	0.000580779	0.00639154	1.53128		Uncharacterized protein isoform 1 [Theobroma cacao] gi|508722617|gb|EOY14514.1|
Lj1g3v1649060	2838.28	-0.415842	0.0975843	-4.26136	2.03183e-05	0.000383645	1.53128		Phosphatidate phosphatase LPIN3 [Medicago truncatula] gi|357465493|ref|XP_003603031.1|		lja00561,lja00564,lja01100,lja01110	K15728
Lj1g3v1686750	356.926	0.531078	0.174825	3.03777	0.00238339	0.0223405	1.25819		PREDICTED: protein DCL chloroplastic-like [Glycine max] gi|356509751|ref|XP_003523609.1|
Lj1g3v1687840	7087.6	1.35308	0.272793	4.96009	7.04622e-07	1.79101e-05	1.7659	Cysteine-rich receptor-like protein kinase	Cysteine-rich receptor-like protein kinase [Medicago truncatula] gi|357465633|ref|XP_003603101.1|	GO:0004672,GO:0005524,GO:0006468,GO:0048544,GO:0004674
Lj1g3v1720240	859.221	-0.313051	0.0963652	-3.24859	0.00115979	0.0117449	1.41051	Calcium-transporting ATPase 1, chloroplastic-like isoform X2	PREDICTED: calcium-transporting ATPase 1 chloroplastic-like isoform X2 [Cicer arietinum] gi|502132775|ref|XP_004501522.1|	GO:0016021,GO:0000166,GO:0046872		K01537
Lj1g3v1731270	4353.12	-0.654426	0.152806	-4.28273	1.84612e-05	0.000378809	1.41051	Interferon-related developmental regulator 1-like	PREDICTED: interferon-related developmental regulator 1-like [Glycine max] gi|356514485|ref|XP_003525936.1|	GO:0005488
Lj1g3v1733510	55.3923	1.09614	0.278611	3.9343	8.34404e-05	0.00289724	0.575801		Uncharacterized protein TCM_034679 [Theobroma cacao] gi|508723795|gb|EOY15692.1|
Lj1g3v1743570	10274.6	-1.24448	0.362939	-3.42889	0.000606047	0.00659599	1.53128		Uncharacterized protein TCM_034673 [Theobroma cacao] gi|508723787|gb|EOY15684.1|
Lj1g3v1782140	235.393	-1.38058	0.188928	-7.30743	2.72301e-13	3.72153e-11	0.916436	Homeobox-leucine zipper protein HOX19-like	PREDICTED: homeobox-leucine zipper protein HOX19-like [Glycine max] gi|356509807|ref|XP_003523637.1|	GO:0003677,GO:0003700,GO:0006355,GO:0043565		K09338
Lj1g3v1784380	277.938	-1.3002	0.381549	-3.40768	0.000655174	0.0105751	0.916436		hypothetical protein [Trypanosoma cruzi strain CL Brener] gi|71667262|ref|XP_820582.1|
Lj1g3v1785420	65.8331	0.840054	0.278265	3.0189	0.00253691	0.0408533	0.610382		PREDICTED: ribulose-15 bisphosphate carboxylase/oxygenase large subunit N-methyltransferase chloroplastic-like isoform X1 [Cicer arietinum] gi|502085340|ref|XP_004487894.1|
Lj1g3v1785750	5239.36	-0.276403	0.0825131	-3.34981	0.000808665	0.00851035	1.49108	Vacuolar-processing enzyme-like	PREDICTED: vacuolar-processing enzyme-like [Glycine max] gi|356514571|ref|XP_003525979.1|	GO:0006508,GO:0008233		K01369
Lj1g3v1785920	380.764	1.20771	0.292465	4.1294	3.63708e-05	0.000740945	1.25819		PREDICTED: pollen-specific protein SF21-like [Glycine max] gi|356506957|ref|XP_003522239.1|
Lj1g3v1785990	3790.65	-1.35399	0.325781	-4.15614	3.23666e-05	0.000565664	1.53128	Fe(2+) transport protein 3, chloroplastic-like isoform X1	PREDICTED: fe(2+) transport protein 3 chloroplastic-like isoform X1 [Cicer arietinum] gi|502132665|ref|XP_004501470.1|	GO:0005385,GO:0016021,GO:0071577,GO:0016020,GO:0030001,GO:0046873,GO:0055085		K14709
Lj1g3v1786150	325.6	1.01347	0.305907	3.31301	0.000922966	0.0119906	1.09458		PREDICTED: heat shock factor protein HSF30-like isoform 1 [Glycine max] gi|356506986|ref|XP_003522253.1|			K09419
Lj1g3v1786360	4501.35	-1.00065	0.220754	-4.53288	5.81837e-06	0.000132294	1.49108	Cytochrome P450 711A1-like isoform X1	PREDICTED: cytochrome P450 711A1-like isoform X1 [Cicer arietinum] gi|502132644|ref|XP_004501462.1|	GO:0005506,GO:0016705,GO:0020037,GO:0055114		K20771
Lj1g3v1788130	898.57	-0.909828	0.156869	-5.79992	6.63447e-09	3.24234e-07	1.41051	Mechanosensitive ion channel protein 10-like	PREDICTED: mechanosensitive ion channel protein 10-like [Cicer arietinum] gi|502132592|ref|XP_004501436.1|	GO:0016020,GO:0055085		K22048
Lj1g3v1788200	253.457	0.818331	0.19415	4.21494	2.49848e-05	0.00070621	0.916436	Eukaryotic translation initiation factor 3 subunit B-like	PREDICTED: eukaryotic translation initiation factor 3 subunit B-like [Cicer arietinum] gi|502132544|ref|XP_004501412.1|	GO:0003723,GO:0003743,GO:0005852,GO:0006413,GO:0031369	lja03013	K03253
Lj1g3v1798550	89.6668	-1.85431	0.4659	-3.98006	6.88965e-05	0.00218448	0.665151	Ethylene-responsive transcription factor RAP2-9	Ethylene-responsive transcription factor RAP2-9 [Medicago truncatula] gi|357465925|ref|XP_003603247.1|	GO:0003700,GO:0006355,GO:0003677
Lj1g3v1798830	486.175	0.5386	0.115669	4.65637	3.21832e-06	9.40892e-05	1.23405	Ras-related protein RABE1c	NoHit	GO:0005525,GO:0007264	lja04144	K07901
Lj1g3v1809920	416.992	1.20916	0.32385	3.73371	0.000188676	0.00302599	1.23405		PREDICTED: protein GLUTAMINE DUMPER 5-like [Cicer arietinum] gi|502132518|ref|XP_004501399.1|
Lj1g3v1809950	135.669	-0.742068	0.240311	-3.08794	0.00201548	0.0345534	0.607042		PREDICTED: dynein heavy chain 8 axonemal-like [Maylandia zebra] gi|499003262|ref|XP_004555438.1|
Lj1g3v1815390	31238.5	-1.37417	0.360549	-3.81132	0.000138226	0.00196141	1.53128		PREDICTED: dehydration-responsive protein RD22-like [Glycine max] gi|356508653|ref|XP_003523069.1|
Lj1g3v1818790	1736.57	-0.527983	0.13499	-3.91128	9.18066e-05	0.00158353	1.31452	Chaperone protein ClpB4, mitochondrial-like	NoHit	GO:0005524,GO:0019538,GO:0005737,GO:0009408,GO:0016485		K03695
Lj1g3v1901610	1317.46	0.451288	0.155578	2.90072	0.00372303	0.0389761	0.954276	G-type lectin S-receptor-like serine/threonine-protein kinase SD2-5-like	PREDICTED: G-type lectin S-receptor-like serine/threonine-protein kinase SD2-5-like [Glycine max] gi|356518250|ref|XP_003527792.1|	GO:0004672,GO:0005524,GO:0006468
Lj1g3v1911640	345.074	0.763648	0.186467	4.09535	4.21531e-05	0.000854914	1.23405		Uncharacterized protein TCM_037003 [Theobroma cacao] gi|508782229|gb|EOY29485.1|
Lj1g3v1911720	350.487	2.02789	0.357494	5.67251	1.40723e-08	1.21848e-06	0.691541	Ethylene-responsive transcription factor SHINE 3-like	PREDICTED: ethylene-responsive transcription factor SHINE 3-like [Glycine max] gi|356515442|ref|XP_003526409.1|	GO:0003700,GO:0006355,GO:0003677
Lj1g3v1914930	1257.18	1.57529	0.160894	9.79089	1.23211e-22	3.08606e-20	0.954276		PREDICTED: EG45-like domain containing protein-like [Glycine max] gi|356515476|ref|XP_003526426.1|
Lj1g3v1914990	5453.19	-1.32347	0.335311	-3.947	7.91366e-05	0.00120322	1.54753	Pleiotropic drug resistance protein 1-like	PREDICTED: pleiotropic drug resistance protein 1-like [Glycine max] gi|356515478|ref|XP_003526427.1|	GO:0005524,GO:0016887,GO:0016020
Lj1g3v1917050	258.973	1.43778	0.265329	5.41887	5.99785e-08	5.03421e-06	0.617943		PREDICTED: uncharacterized protein LOC101297404 [Fragaria vesca subsp. vesca] gi|470110443|ref|XP_004291493.1|
Lj1g3v1919080	239.32	1.58027	0.292862	5.39596	6.81594e-08	4.07659e-06	0.889712		Uncharacterized protein TCM_038341 [Theobroma cacao] gi|508784146|gb|EOY31402.1|
Lj1g3v1955040	4613.86	0.397704	0.132672	2.99766	0.00272062	0.0218145	1.49108		Keratin-associated protein 10-6 isoform 1 [Theobroma cacao] gi|508781848|gb|EOY29104.1|
Lj1g3v1966220	3118.92	0.314126	0.114382	2.7463	0.00602717	0.0392184	1.53128		Uncharacterized protein isoform 1 [Theobroma cacao] gi|508781948|gb|EOY29204.1|
Lj1g3v1989440	26894.7	-1.15606	0.362824	-3.18627	0.00144118	0.0131417	1.53128		resistant specific protein-2 [Vigna radiata] gi|24416618|dbj|BAC22500.1|
Lj1g3v1989460	12267.5	-1.47245	0.322094	-4.57149	4.8427e-06	0.000100243	1.73201		resistant specific protein-1(4) [Vigna radiata] gi|24416614|dbj|BAC22498.1|
Lj1g3v1991560	38.9436	-2.36399	0.387321	-6.10343	1.03813e-09	1.27098e-07	0.610382		skeleton-binding protein 1 [Plasmodium falciparum 3D7] gi|124505949|ref|XP_001351572.1|
Lj1g3v1991600	2323.15	-1.15221	0.399695	-2.88273	0.00394244	0.0320617	1.31452	Probable nucleoredoxin 3-like	PREDICTED: probable nucleoredoxin 3-like [Glycine max] gi|356515549|ref|XP_003526462.1|	GO:0035556,GO:0045454		K17609
Lj1g3v1991630	237.499	2.82516	0.437426	6.4586	1.05674e-10	1.37827e-08	0.691541	Receptor-like protein kinase	Receptor-like protein kinase [Medicago truncatula] gi|357519095|ref|XP_003629836.1|	GO:0004672,GO:0005524,GO:0006468,GO:0005515
Lj1g3v2011920	1523.77	-0.990745	0.347399	-2.85189	0.00434596	0.042019	1.00492	Cytochrome P450 78A3-like	PREDICTED: cytochrome P450 78A3-like [Cicer arietinum] gi|502094387|ref|XP_004490206.1|	GO:0005506,GO:0016705,GO:0020037,GO:0055114		K20619
Lj1g3v2035080	1145.81	-0.727585	0.243794	-2.98443	0.00284106	0.0319699	0.954276		Uncharacterized protein TCM_046898 [Theobroma cacao] gi|508781891|gb|EOY29147.1|
Lj1g3v2035280	1502.2	1.74157	0.378254	4.60425	4.13964e-06	0.000138675	1.00492		Uncharacterized protein TCM_037131 [Theobroma cacao] gi|508782390|gb|EOY29646.1|
Lj1g3v2036650	4634	-0.893291	0.196039	-4.55671	5.1961e-06	0.000117969	1.52025	Sulfite exporter TauE/SafE family protein	Sulfite exporter TauE/SafE family protein [Arabidopsis thaliana] gi|30682879|ref|NP_850068.1|	GO:0016021
Lj1g3v2036740	3580.69	-0.189801	0.0710119	-2.6728	0.00752215	0.0470243	1.49108	Beta-adaptin-like protein A-like isoform X1	PREDICTED: beta-adaptin-like protein A-like isoform X2 [Cicer arietinum] gi|502132000|ref|XP_004501190.1|	GO:0005488,GO:0006886,GO:0016192,GO:0030131,GO:0030117,GO:0008565,GO:0015031
Lj1g3v2063270	38.338	-1.24328	0.374853	-3.31672	0.000910807	0.0195642	0.575801		U-box domain-containing protein [Medicago truncatula] gi|358344748|ref|XP_003636449.1|
Lj1g3v2064300	678.974	-0.88078	0.313854	-2.80634	0.00501077	0.0320354	1.67335	Bark storage protein A-like	PREDICTED: bark storage protein A-like [Glycine max] gi|356515599|ref|XP_003526486.1|	GO:0003824,GO:0009116
Lj1g3v2064370	51.4637	1.08464	0.283719	3.82293	0.000131873	0.00372641	0.665151		metallophosphoesterase [Aciduliprofundum boonei T469] gi|289596529|ref|YP_003483225.1|
Lj1g3v2065480	317.929	-2.08704	0.26835	-7.77732	7.40741e-15	8.70418e-13	1.25819	Lissencephaly-1 homolog	PREDICTED: lissencephaly-1 homolog [Glycine max] gi|356518336|ref|XP_003527835.1|	GO:0005515
Lj1g3v2066520	952.1	-0.971943	0.3031	-3.20668	0.00134277	0.0126687	1.49094	Carotenoid 9,10(9',10')-cleavage dioxygenase-like	PREDICTED: carotenoid 910(9'10')-cleavage dioxygenase-like [Glycine max] gi|356518342|ref|XP_003527838.1|	GO:0016702,GO:0055114
Lj1g3v2067530	1307.96	-1.03151	0.35178	-2.93226	0.00336508	0.0476634	0.653217	Carotenoid 9,10(9',10')-cleavage dioxygenase-like	PREDICTED: carotenoid 910(9'10')-cleavage dioxygenase-like [Glycine max] gi|356518342|ref|XP_003527838.1|	GO:0016702,GO:0055114
Lj1g3v2068760	11529.9	-0.95761	0.272902	-3.50899	0.000449815	0.00554685	1.41051	Dioxygenase RAMOSUS1	Dioxygenase RAMOSUS1 [Medicago truncatula] gi|357466651|ref|XP_003603610.1|	GO:0016702,GO:0055114	lja00906,lja01110	K17913
Lj1g3v2093210	91.9591	1.22792	0.412806	2.97456	0.00293411	0.0426511	0.665151		Uncharacterized protein TCM_037215 [Theobroma cacao] gi|508782525|gb|EOY29781.1|
Lj1g3v2095470	2083.68	0.801721	0.219136	3.65855	0.000253649	0.00342713	1.41051	Receptor-like protein kinase HSL1-like isoform X1	PREDICTED: receptor-like protein kinase HSL1-like isoform X1 [Cicer arietinum] gi|502131757|ref|XP_004501091.1|	GO:0004672,GO:0006468,GO:0005524,GO:0005515
Lj1g3v2095480	6310.23	0.30146	0.100787	2.99105	0.00278021	0.0195061	1.7659	Poly(A) polymerase-like	PREDICTED: poly(A) polymerase-like [Glycine max] gi|356515639|ref|XP_003526506.1|	GO:0016779,GO:0004652,GO:0043631,GO:0003723,GO:0031123,GO:0005634	lja03015	K14376
Lj1g3v2095610	1404.33	1.07591	0.247965	4.33894	1.4317e-05	0.000283176	1.53128	Inositol phosphate kinase	inositol phosphate kinase [Glycine max] gi|351721983|ref|NP_001237484.1|	GO:0000287,GO:0005524,GO:0005622,GO:0032957,GO:0047325,GO:0052725,GO:0052726	lja00562,lja01100,lja04070	K00913
Lj1g3v2095650	2492.85	0.752676	0.214722	3.50536	0.000455993	0.00561148	1.41051		Formin-like protein 18 [Theobroma cacao] gi|508723716|gb|EOY15613.1|
Lj1g3v2095700	792.852	0.632202	0.198807	3.17998	0.00147284	0.0125346	1.65549		PREDICTED: protein FAM135B-like [Fragaria vesca subsp. vesca] gi|470109735|ref|XP_004291146.1|
Lj1g3v2100390	1791.64	-1.30177	0.213503	-6.09719	1.07952e-09	5.74437e-08	1.53128		phosphoglycerate mutase-like protein [Glycine max] gi|351721195|ref|NP_001237969.1|
Lj1g3v2114690	22715.6	1.37538	0.321514	4.27782	1.88735e-05	0.00031092	1.81739		ST225 [Eutrema halophilum] gi|193872612|gb|ACF23034.1|
Lj1g3v2141030	536.289	-1.54985	0.29846	-5.19285	2.07104e-07	1.0222e-05	0.975029	S-type anion channel SLAH1-like	PREDICTED: LOW QUALITY PROTEIN: S-type anion channel SLAH1-like [Glycine max] gi|356518004|ref|XP_003527674.1|	GO:0016021,GO:0055085
Lj1g3v2155520	1320.38	-0.591994	0.128872	-4.59364	4.35574e-06	0.000108544	1.41051		S-adenosyl-L-methionine-dependent methyltransferases superfamily protein [Theobroma cacao] gi|508723078|gb|EOY14975.1|
Lj1g3v2216420	337.577	-0.929721	0.336407	-2.76368	0.00571532	0.0434582	1.25819		PREDICTED: protein PSY1-like [Cicer arietinum] gi|502129366|ref|XP_004500275.1|
Lj1g3v2216430	746.377	1.47854	0.283846	5.20894	1.89925e-07	5.87594e-06	1.65549	Protein FD-like	PREDICTED: protein FD-like [Cicer arietinum] gi|502161460|ref|XP_004512172.1|	GO:0003700,GO:0006355,GO:0043565
Lj1g3v2216450	2962.31	1.12385	0.196604	5.71629	1.08875e-08	4.70972e-07	1.53128	Bzip transcription factor bZIP46	bZIP transcription factor bZIP46 [Glycine max] gi|351721722|ref|NP_001236963.1|	GO:0003700,GO:0006355,GO:0043565
Lj1g3v2249550	2486.81	-0.285199	0.0931903	-3.06039	0.00221047	0.0194331	1.41051		NoHit
Lj1g3v2253690	13616.6	-1.31119	0.408677	-3.20837	0.00133488	0.0108036	1.81739		Syringolide-induced protein 14-1-1 [Medicago truncatula] gi|357467101|ref|XP_003603835.1|
Lj1g3v2264760	319.333	1.06354	0.17876	5.94954	2.68903e-09	2.709e-07	0.691541		Hippocampus abundant transcript-like protein [Medicago truncatula] gi|357467111|ref|XP_003603840.1|
Lj1g3v2264830	2001.66	-2.16164	0.419744	-5.1499	2.60622e-07	8.43115e-06	1.53128	Probable calcium-binding protein CML18-like	PREDICTED: probable calcium-binding protein CML18-like [Cicer arietinum] gi|502150824|ref|XP_004508142.1|	GO:0005509	lja04016,lja04070,lja04626	K02183
Lj1g3v2264920	4935.93	1.35409	0.185173	7.31253	2.62166e-13	2.17892e-11	1.54753	Tyrosine-protein kinase TXK-like	PREDICTED: tyrosine-protein kinase TXK-like [Glycine max] gi|356509608|ref|XP_003523539.1|	GO:0004672,GO:0006468,GO:0005524,GO:0008152,GO:0016597
Lj1g3v2280650	1243.02	-0.350787	0.103002	-3.40565	0.000660064	0.00992058	1.00492		Uncharacterized protein TCM_034368 [Theobroma cacao] gi|508723329|gb|EOY15226.1|
Lj1g3v2295200	7795.09	1.00112	0.217396	4.60505	4.12374e-06	8.53779e-05	1.7659		NIN-like protein 1 [Lotus japonicus] gi|33468530|emb|CAE30324.1|
Lj1g3v2296520	7756.11	0.722	0.262322	2.75235	0.00591701	0.0411348	1.41051	Glycine-rich RNA-binding protein GRP1A-like	glycine-rich RNA-binding protein [Gossypium hirsutum] gi|211906474|gb|ACJ11730.1|	GO:0003676,GO:0000166
Lj1g3v2313110	1402.23	-0.70152	0.209415	-3.3499	0.000808403	0.00832892	1.53128	Mitochondrial inner membrane protease subunit 2-like isoform X1	PREDICTED: mitochondrial inner membrane protease subunit 2-like isoform X1 [Cicer arietinum] gi|502159227|ref|XP_004511435.1|	GO:0006508,GO:0008236,GO:0016020	lja03060	K09648
Lj1g3v2372280	1638.55	-0.237684	0.0853227	-2.78571	0.00534109	0.0471886	1.0532	Importin-11-like	PREDICTED: importin-11-like [Glycine max] gi|356568126|ref|XP_003552264.1|	GO:0005488,GO:0006886,GO:0008536
Lj1g3v2372290	871.242	-0.525337	0.174226	-3.01527	0.00256754	0.0209648	1.49094		PREDICTED: dnaJ homolog subfamily C member 10-like [Glycine max] gi|356566692|ref|XP_003551564.1|
Lj1g3v2373530	2029.54	1.63815	0.380446	4.30587	1.66329e-05	0.00036882	1.31452		Ferritin-1 [Medicago truncatula] gi|357506141|ref|XP_003623359.1|
Lj1g3v2375850	567.792	0.369289	0.124906	2.95654	0.00311113	0.0279286	1.23405		NoHit
Lj1g3v2377980	128.516	-1.15035	0.193065	-5.95834	2.5482e-09	2.90119e-07	0.607042	DRE-binding protein 2D;1	DRE-binding protein 2D;1 [Glycine max] gi|407829661|gb|AFU35564.1|	GO:0003700,GO:0006355,GO:0003677
Lj1g3v2416590	257.218	1.80693	0.324845	5.56243	2.66041e-08	1.6855e-06	0.916436	UDP-glycosyltransferase 73B3-like	PREDICTED: UDP-glycosyltransferase 73B3-like [Glycine max] gi|356568168|ref|XP_003552285.1|	GO:0008152,GO:0016758
Lj1g3v2416610	209.379	1.22844	0.264533	4.64379	3.42067e-06	0.000148963	0.763189		PREDICTED: CASP-like protein At2g38480-like [Glycine max] gi|356566744|ref|XP_003551589.1|
Lj1g3v2418690	1032.97	2.04485	0.194311	10.5236	6.72755e-26	1.34814e-23	1.49094		Wound-induced protein [Medicago truncatula] gi|357506433|ref|XP_003623505.1|
Lj1g3v2429760	70.7478	-1.03616	0.342481	-3.02545	0.00248261	0.0415137	0.584811	Thioredoxin-like protein 4A-like	PREDICTED: thioredoxin-like protein 4A-like [Fragaria vesca subsp. vesca] gi|470115421|ref|XP_004293898.1|	GO:0000398,GO:0005681	lja03040	K12859
Lj1g3v2432870	7884.1	-1.14376	0.416949	-2.74317	0.00608487	0.034731	1.81739		PREDICTED: protein LURP-one-related 15-like [Glycine max] gi|356568182|ref|XP_003552292.1|
Lj1g3v2432880	98.9439	-2.03591	0.360558	-5.64656	1.63693e-08	1.56882e-06	0.607042		PREDICTED: protein LURP-one-related 15-like [Glycine max] gi|356568182|ref|XP_003552292.1|
Lj1g3v2444980	8592.55	0.967027	0.232104	4.16636	3.09499e-05	0.000584265	1.41051	Alanine glyoxylate aminotransferase-like protein	Alanine glyoxylate aminotransferase-like protein [Medicago truncatula] gi|357506541|ref|XP_003623559.1|	GO:0008483,GO:0030170,GO:0003824	lja00250,lja00260,lja00270,lja00280,lja01100,lja01110	K00827
Lj1g3v2447100	1782.71	-0.371839	0.128232	-2.89975	0.00373461	0.0308195	1.31452		Uncharacterized protein TCM_019750 [Theobroma cacao] gi|508712608|gb|EOY04505.1|
Lj1g3v2482340	864.231	0.82051	0.141746	5.78859	7.09794e-09	3.4365e-07	1.41051		PREDICTED: TMV resistance protein N-like isoform X1 [Cicer arietinum] gi|502104179|ref|XP_004492462.1|
Lj1g3v2523750	212.527	-0.860989	0.259983	-3.31171	0.000927261	0.0138326	0.916436	AF4/FMR2 family member 1	AF4/FMR2 family member 1 [Theobroma cacao] gi|508712591|gb|EOY04488.1|	GO:0003677
Lj1g3v2533770	6949.37	-0.683078	0.240834	-2.8363	0.00456396	0.0285769	1.7659	FERONIA receptor-like kinase precursor	FERONIA receptor-like kinase precursor [Glycine max] gi|351726958|ref|NP_001237656.1|	GO:0004672,GO:0006468,GO:0005524
Lj1g3v2559440	541.741	-0.400648	0.124089	-3.22872	0.00124345	0.0164914	0.975029		PREDICTED: mediator of RNA polymerase II transcription subunit 33A-like isoform X1 [Cicer arietinum] gi|502104653|ref|XP_004492605.1|
Lj1g3v2580890	1424.24	-0.344392	0.0968012	-3.55773	0.00037408	0.00444029	1.53128	Transducin beta-like protein 2-like	PREDICTED: transducin beta-like protein 2-like [Cicer arietinum] gi|502104745|ref|XP_004492634.1|	GO:0005515		K23325
Lj1g3v2610300	1377.49	0.322972	0.120182	2.68735	0.00720222	0.0499357	1.31452	E3 ubiquitin-protein ligase At4g11680-like	PREDICTED: E3 ubiquitin-protein ligase At4g11680-like [Glycine max] gi|356530111|ref|XP_003533627.1|	GO:0005515,GO:0008270
Lj1g3v2611410	805.483	-0.387116	0.120097	-3.22336	0.00126695	0.0111254	1.65549	Probable methyltransferase PMT15-like	PREDICTED: probable methyltransferase PMT15-like [Glycine max] gi|356530107|ref|XP_003533625.1|	GO:0008168
Lj1g3v2623740	249.095	-1.28751	0.37093	-3.47103	0.00051846	0.0119486	0.617943	Ethylene-responsive transcription factor 4-like	PREDICTED: ethylene-responsive transcription factor 4-like [Glycine max] gi|356522656|ref|XP_003529962.1|	GO:0003700,GO:0006355,GO:0003677
Lj1g3v2626320	60.9793	0.974173	0.291051	3.34709	0.000816638	0.0172074	0.609314		Arginine methyltransferase-interacting protein contains RING Zn-finger [Oxytricha trifallax] gi|403343293|gb|EJY70972.1|
Lj1g3v2627400	284.898	-0.476107	0.173922	-2.73747	0.00619133	0.0462296	1.25819		Uncharacterized protein isoform 1 [Theobroma cacao] gi|508704155|gb|EOX96051.1|
Lj1g3v2627640	5084.94	-0.728142	0.106698	-6.82431	8.83511e-12	6.13299e-10	1.54753	K(+) efflux antiporter 2, chloroplastic-like	PREDICTED: K(+) efflux antiporter 2 chloroplastic-like [Cicer arietinum] gi|502105038|ref|XP_004492708.1|	GO:0006813,GO:0006812,GO:0015299,GO:0016021,GO:0055085,GO:0008324
Lj1g3v2628740	5919.05	-0.320203	0.0766094	-4.17968	2.91918e-05	0.000459437	1.7659	DEAD-box ATP-dependent RNA helicase 8-like	PREDICTED: DEAD-box ATP-dependent RNA helicase 8-like [Fragaria vesca subsp. vesca] gi|470142207|ref|XP_004306806.1|	GO:0003676,GO:0005524	lja03018	K12614
Lj1g3v2628750	420.458	-0.933192	0.199209	-4.6845	2.8065e-06	0.000129022	0.740967	Acetyl-coenzyme A carboxylase carboxyl transferase subunit alpha, chloroplastic-like	NoHit	GO:0016874,GO:0003989,GO:0006633,GO:0009317	lja00061,lja00620,lja00640,lja01100,lja01110,lja01200,lja01212	K01962
Lj1g3v2629780	2337.58	-0.929304	0.324049	-2.86779	0.00413354	0.0331951	1.31452	Extended synaptotagmin-2	Extended synaptotagmin-2 [Medicago truncatula] gi|357507239|ref|XP_003623908.1|	GO:0005515
Lj1g3v2634000	350.032	2.74636	0.457686	6.00053	1.96673e-09	1.18608e-07	1.25819		Ripening-related protein [Medicago truncatula] gi|357502141|ref|XP_003621359.1|
Lj1g3v2635080	496.666	5.53536	0.298859	18.5216	1.38155e-76	1.97987e-73	1.05338		Ripening-related protein 1 [Theobroma cacao] gi|508704098|gb|EOX95994.1|
Lj1g3v2661410	8288.22	-0.63967	0.201914	-3.16803	0.00153474	0.0122977	1.7659	Protein kinase; U box	Protein kinase; U box [Medicago truncatula] gi|87240964|gb|ABD32822.1|	GO:0005524,GO:0004672,GO:0006468,GO:0004842,GO:0016567
Lj1g3v2740250	356.478	1.01994	0.149422	6.82594	8.73541e-12	1.30796e-09	0.691541		PREDICTED: alpha-13/16-mannosyltransferase ALG2-like [Cicer arietinum] gi|502131421|ref|XP_004500980.1|
Lj1g3v2765520	4838.46	-1.15527	0.151946	-7.60317	2.88965e-14	2.71233e-12	1.52025	FK506-binding protein 4-like	PREDICTED: FK506-binding protein 4-like [Cicer arietinum] gi|502105398|ref|XP_004492796.1|	GO:0030001,GO:0046872
Lj1g3v2766530	12.0021	-1.59927	0.435588	-3.67153	0.000241104	0.0073747	0.531281		NoHit
Lj1g3v2766550	53.1372	-2.30475	0.339888	-6.78091	1.19425e-11	2.0873e-09	0.575801		AraC family transcriptional regulator [Lachnospiraceae bacterium 6_1_63FAA] gi|490331500|ref|WP_004220922.1|
Lj1g3v2807930	430.895	-1.02983	0.281249	-3.66165	0.000250601	0.00380026	1.23405	Zinc finger, RING-type	Zinc finger RING-type [Medicago truncatula] gi|87162786|gb|ABD28581.1|	GO:0005515,GO:0008270
Lj1g3v2808120	12378.5	-0.527258	0.186387	-2.82883	0.00467185	0.0295513	1.73201	Protein LUTEIN DEFICIENT 5, chloroplastic-like	PREDICTED: protein LUTEIN DEFICIENT 5 chloroplastic-like [Cicer arietinum] gi|502105485|ref|XP_004492816.1|	GO:0005506,GO:0016705,GO:0020037,GO:0055114	lja00906,lja01100,lja01110	K15747
Lj1g3v2809300	2674.41	-0.372705	0.122368	-3.04578	0.0023208	0.0263127	0.989352		PREDICTED: CBS domain-containing protein CBSX6-like [Glycine max] gi|356531916|ref|XP_003534522.1|
Lj1g3v2809340	1333.81	-0.393472	0.145906	-2.69674	0.00700217	0.0464705	1.41051	Leucine-rich repeat receptor-like protein	leucine-rich repeat receptor-like protein [Lotus japonicus] gi|336088213|dbj|BAK39955.1|	GO:0005515
Lj1g3v2823880	28.835	1.59222	0.412675	3.85828	0.000114188	0.00361613	0.596251	Probable WRKY transcription factor 2-like	PREDICTED: probable WRKY transcription factor 2-like [Glycine max] gi|356530021|ref|XP_003533583.1|	GO:0003700,GO:0006355,GO:0043565	lja04626	K18835
Lj1g3v2837050	608.455	1.25786	0.234497	5.36409	8.13575e-08	4.3913e-06	0.975029	Aspartic proteinase-like protein 2-like	PREDICTED: aspartic proteinase-like protein 2-like [Cicer arietinum] gi|502105620|ref|XP_004492847.1|	GO:0004190,GO:0006508
Lj1g3v2841280	2671.72	-1.18474	0.269999	-4.38795	1.14421e-05	0.00033772	1.00492	Phospholipase A1	Phospholipase A1 [Medicago truncatula] gi|357507845|ref|XP_003624211.1|	GO:0006629,GO:0008374	lja00564,lja00592,lja01100,lja01110	K22389
Lj1g3v2862520	753.881	-0.69727	0.16967	-4.10955	3.96425e-05	0.000624532	1.67335	LETM1 and EF-hand domain-containing protein 1, mitochondrial-like	PREDICTED: LETM1 and EF-hand domain-containing protein 1 mitochondrial-like [Glycine max] gi|356566963|ref|XP_003551694.1|	GO:0005509
Lj1g3v2862630	2140.68	-0.826069	0.161834	-5.10442	3.31803e-07	1.12003e-05	1.41051	LETM1 and EF-hand domain-containing protein 1, mitochondrial-like	PREDICTED: LETM1 and EF-hand domain-containing protein 1 mitochondrial-like [Glycine max] gi|356566963|ref|XP_003551694.1|	GO:0043022		K17800
Lj1g3v2896180	73.3943	1.57999	0.384842	4.10557	4.03326e-05	0.00151604	0.607042	UDP-glycosyltransferase 74E1-like	PREDICTED: UDP-glycosyltransferase 74E1-like [Glycine max] gi|356546201|ref|XP_003541519.1|	GO:0008152,GO:0016758		K13691
Lj1g3v2896190	26.6251	2.56414	0.42023	6.10174	1.04917e-09	1.35043e-07	0.575801	UDP-glycosyltransferase 74E1-like	PREDICTED: UDP-glycosyltransferase 74E1-like [Glycine max] gi|356546201|ref|XP_003541519.1|	GO:0008152,GO:0016758		K13691
Lj1g3v2922980	1479.56	-0.688087	0.152004	-4.52677	5.98921e-06	0.000132446	1.53128		PREDICTED: LRR receptor-like serine/threonine-protein kinase GSO1-like [Vitis vinifera] gi|359476165|ref|XP_002283141.2|
Lj1g3v2940700	47.4304	3.20873	0.437085	7.3412	2.11692e-13	4.30625e-11	0.610382		PREDICTED: tyrosine-protein phosphatase 3-like [Cicer arietinum] gi|502090004|ref|XP_004489090.1|			K23573
Lj1g3v2941830	10027	0.472334	0.128543	3.67453	0.000238287	0.0026728	1.81739	Thioredoxin	thioredoxin [Arabidopsis thaliana] gi|21595244|gb|AAM66084.1|	GO:0045454,GO:0006662,GO:0015035		K03671
Lj1g3v2952280	251.66	2.37486	0.455182	5.21739	1.81462e-07	1.36068e-05	0.617943	Ethylene-responsive transcription factor WRI1-like	PREDICTED: ethylene-responsive transcription factor WRI1-like [Glycine max] gi|356529949|ref|XP_003533548.1|	GO:0003700,GO:0006355,GO:0003677,GO:0007275
Lj1g3v2952290	61.1284	2.69291	0.458315	5.87566	4.21155e-09	4.58106e-07	0.610382	AP2-like ethylene-responsive transcription factor	AP2-like ethylene-responsive transcription factor [Medicago truncatula] gi|357501657|ref|XP_003621117.1|	GO:0003700,GO:0006355,GO:0007275
Lj1g3v2953570	743.831	1.16676	0.338718	3.44465	0.000571808	0.0092103	0.954276	2-aminoethanethiol dioxygenase-like	PREDICTED: 2-aminoethanethiol dioxygenase-like [Glycine max] gi|356531790|ref|XP_003534459.1|	GO:0016702,GO:0055114		K23953
Lj1g3v2954760	1916.66	-1.86754	0.238819	-7.8199	5.28637e-15	7.81766e-13	1.00492		PREDICTED: quinohaemoprotein ethanol dehydrogenase type-1-like [Glycine max] gi|356529945|ref|XP_003533546.1|
Lj1g3v2965880	29.94	-1.23794	0.41969	-2.94966	0.00318119	0.0481076	0.610382	ATP-dependent zinc metalloprotease FTSH 6, chloroplastic-like	PREDICTED: ATP-dependent zinc metalloprotease FTSH 6 chloroplastic-like [Glycine max] gi|356568662|ref|XP_003552529.1|	GO:0004222,GO:0005524,GO:0006508		K03798
Lj1g3v2975930	90.1811	-3.28067	0.466607	-7.03091	2.05184e-12	3.77286e-10	0.609314		Gb:AAC24089.1 [Theobroma cacao] gi|508711578|gb|EOY03475.1|
Lj1g3v2975950	1016.13	-2.2044	0.360954	-6.10715	1.01423e-09	4.70045e-08	1.77839	Starch synthase IIb precursor	starch synthase IIb precursor [Lotus japonicus] gi|221063676|gb|ACL98482.1|	GO:0004373	lja00500,lja01100,lja01110	K00703
Lj1g3v2995600	722.901	-1.38807	0.297429	-4.66689	3.05795e-06	6.91486e-05	1.67335		PREDICTED: cyclic nucleotide-gated ion channel 2-like [Glycine max] gi|356568702|ref|XP_003552549.1|
Lj1g3v2995610	138.539	-1.442	0.335101	-4.30319	1.68358e-05	0.000501346	0.916436		PREDICTED: cyclic nucleotide-gated ion channel 2-like [Cicer arietinum] gi|502101741|ref|XP_004491863.1|
Lj1g3v2996630	31.6126	1.32517	0.351591	3.76906	0.000163866	0.00491434	0.596251	Serine-rich adhesin for platelets-like	PREDICTED: serine-rich adhesin for platelets-like [Cicer arietinum] gi|502091094|ref|XP_004489440.1|	GO:0005516
Lj1g3v2996640	1048.79	-0.607977	0.129674	-4.68851	2.75207e-06	6.96617e-05	1.49094	Chaperone protein ClpB3, chloroplastic-like isoform X2	PREDICTED: chaperone protein ClpB3 chloroplastic-like isoform X1 [Cicer arietinum] gi|502101806|ref|XP_004491878.1|	GO:0005524,GO:0005737,GO:0009408,GO:0016485,GO:0019538		K03695
Lj1g3v3008790	5152.33	1.00218	0.152724	6.56201	5.30868e-11	3.35807e-09	1.54753	Biotin carboxyl carrier protein subunit	biotin carboxyl carrier protein subunit [Glycine max] gi|351721795|ref|NP_001235174.1|	GO:0003989,GO:0006633,GO:0009317	lja00061,lja00620,lja00640,lja01100,lja01110,lja01200,lja01212	K02160
Lj1g3v3019860	5082.49	-1.25474	0.39739	-3.15745	0.00159155	0.0150527	1.41051	Probable calcium-binding protein CML45-like	PREDICTED: probable calcium-binding protein CML45-like [Glycine max] gi|356531760|ref|XP_003534444.1|	GO:0005509
Lj1g3v3021010	49.695	1.27249	0.34308	3.70902	0.000208061	0.00612891	0.575801		unknown [Lotus japonicus] gi|388512485|gb|AFK44304.1|
Lj1g3v3023740	1308.35	-0.646953	0.238888	-2.70819	0.0067652	0.047663	1.31452	Ninja-family protein AFP2-like	PREDICTED: ninja-family protein AFP2-like [Glycine max] gi|356526505|ref|XP_003531858.1|	GO:0007165
Lj1g3v3041520	125.286	1.52903	0.284111	5.38181	7.37388e-08	4.25623e-06	0.916814	PI-PLC X domain-containing protein At5g67130-like	PREDICTED: PI-PLC X domain-containing protein At5g67130-like [Glycine max] gi|356567107|ref|XP_003551764.1|	GO:0006629,GO:0008081
Lj1g3v3041530	80.5471	1.34488	0.335587	4.00755	6.1353e-05	0.00213613	0.609314	PI-PLC X domain-containing protein At5g67130-like	PREDICTED: PI-PLC X domain-containing protein At5g67130-like [Glycine max] gi|356567109|ref|XP_003551765.1|	GO:0006629,GO:0008081
Lj1g3v3063870	3434.01	-0.56227	0.134079	-4.19357	2.74602e-05	0.000487968	1.54753	DSBA-like thioredoxin domain containing protein	DSBA-like thioredoxin domain containing protein [Medicago truncatula] gi|357502469|ref|XP_003621523.1|	GO:0015035
Lj1g3v3090480	51722.9	-1.22116	0.192557	-6.3418	2.27097e-10	1.18603e-08	1.7659		PREDICTED: sodium-coupled neutral amino acid transporter 2-like [Glycine max] gi|356526579|ref|XP_003531894.1|			K14207
Lj1g3v3101560	1623.74	0.850574	0.294855	2.88472	0.00391765	0.0319793	1.31452	Bzip transcription factor bZIP73A	bZIP transcription factor bZIP73A [Glycine max] gi|351724609|ref|NP_001235016.1|	GO:0003700,GO:0006355,GO:0043565
Lj1g3v3101570	13143.9	-0.59234	0.129753	-4.56513	4.99174e-06	0.000102432	1.73201	6-phosphogluconate dehydrogenase, decarboxylating-like isoform 3	PREDICTED: 6-phosphogluconate dehydrogenase decarboxylating-like isoform 3 [Glycine max] gi|356526585|ref|XP_003531897.1|	GO:0004616,GO:0006098,GO:0055114,GO:0016491	lja00030,lja00480,lja01100,lja01110,lja01200	K00033
Lj1g3v3103900	19845.9	0.986268	0.294884	3.3446	0.000824022	0.00737228	1.81739	Proline dehydrogenase	proline dehydrogenase [Medicago sativa] gi|48525716|gb|AAT45084.1|	GO:0004657,GO:0006562	lja00330,lja01100,lja01110	K00318
Lj1g3v3137680	395.412	-1.43998	0.43999	-3.27276	0.00106501	0.0149224	0.954276	Auxin-induced protein 5NG4-like	Auxin-induced protein 5NG4 [Medicago truncatula] gi|357461561|ref|XP_003601062.1|	GO:0016021,GO:0022857,GO:0016020
Lj1g3v3137860	902.336	-1.01732	0.176644	-5.75915	8.45378e-09	4.04478e-07	1.41051		60S ribosomal protein L23 [Medicago truncatula] gi|357455843|ref|XP_003598202.1|
Lj1g3v3137960	943.899	0.586132	0.161544	3.62831	0.000285288	0.00331503	1.65549	SAM domain family protein	SAM domain family protein [Medicago truncatula] gi|357502717|ref|XP_003621647.1|	GO:0005515
Lj1g3v3171150	439.325	0.567606	0.181618	3.12527	0.00177639	0.0221542	0.954276	Coiled-coil domain-containing protein MTMR15	Coiled-coil domain-containing protein MTMR15 [Medicago truncatula] gi|357502889|ref|XP_003621733.1|	GO:0016788,GO:0004518,GO:0036297		K15363
Lj1g3v3182280	8699.79	-1.92096	0.246008	-7.80854	5.78542e-15	4.78038e-13	1.81739	Glucose-6-phosphate 1-dehydrogenase, chloroplastic-like	PREDICTED: glucose-6-phosphate 1-dehydrogenase chloroplastic-like [Glycine max] gi|356499687|ref|XP_003518668.1|	GO:0004345,GO:0006006,GO:0055114,GO:0050661	lja00030,lja00480,lja01100,lja01110,lja01200	K00036
Lj1g3v3182350	181.429	4.71965	0.388111	12.1606	5.04008e-34	2.57493e-31	0.802017		hydroxyproline-rich glycoprotein family protein [Arabidopsis thaliana] gi|15231224|ref|NP_190814.1|
Lj1g3v3217930	394.785	0.695784	0.150737	4.61589	3.91413e-06	0.000110943	1.23405		NoHit
Lj1g3v3218010	1882.93	0.260204	0.093113	2.79449	0.00519809	0.0393405	1.31452	WUSCHEL-related homeobox 13-like isoform X1	PREDICTED: WUSCHEL-related homeobox 13-like isoform X1 [Cicer arietinum] gi|502102505|ref|XP_004492096.1|	GO:0003677
Lj1g3v3234450	1988.83	-1.00114	0.305723	-3.27467	0.00105784	0.0142619	1.00492		Uncharacterized protein isoform 1 [Theobroma cacao] gi|508726246|gb|EOY18143.1|
Lj1g3v3257740	1808.17	-0.454545	0.0820067	-5.54279	2.97695e-08	1.34628e-06	1.31452		Uncharacterized protein TCM_019359 [Theobroma cacao] gi|508712195|gb|EOY04092.1|
Lj1g3v3267760	84.9967	-1.33179	0.431179	-3.08872	0.0020102	0.0322237	0.665151		Uncharacterized protein TCM_019359 [Theobroma cacao] gi|508712195|gb|EOY04092.1|
Lj1g3v3268790	116.74	-1.50212	0.441453	-3.40268	0.00066728	0.0147397	0.607042		Uncharacterized protein TCM_019359 [Theobroma cacao] gi|508712195|gb|EOY04092.1|
Lj1g3v3289940	23.3558	-1.35341	0.389372	-3.47588	0.000509173	0.0124696	0.575801		PREDICTED: probable receptor-like protein kinase At1g67000-like [Cicer arietinum] gi|502106780|ref|XP_004493053.1|
Lj1g3v3289990	251.002	-0.766458	0.262707	-2.91753	0.00352811	0.0473672	0.691541		50S ribosomal protein related protein [Arabidopsis thaliana] gi|15237299|ref|NP_197124.1|
Lj1g3v3310060	1316.67	-0.935378	0.124488	-7.51377	5.74463e-14	5.58919e-12	1.41051		Uncharacterized protein isoform 1 [Theobroma cacao] gi|508712271|gb|EOY04168.1|
Lj1g3v3315220	679.986	0.313632	0.110068	2.84944	0.00437959	0.0291167	1.65549		Uncharacterized protein isoform 1 [Theobroma cacao] gi|508712294|gb|EOY04191.1|
Lj1g3v3317320	1171.42	-0.284827	0.0870398	-3.27237	0.00106649	0.0110364	1.41051	ATP-dependent RNA helicase DHX8	PREDICTED: ATP-dependent RNA helicase DHX8 [Glycine max] gi|356502628|ref|XP_003520120.1|	GO:0004386,GO:0003676,GO:0005524,GO:0008026	lja03040	K12818
Lj1g3v3317390	15162	1.44022	0.282771	5.09325	3.5197e-07	9.65669e-06	1.7659		PREDICTED: LOB domain-containing protein 41-like [Glycine max] gi|356569068|ref|XP_003552728.1|
Lj1g3v3317470	302.869	1.49958	0.316085	4.74423	2.09301e-06	7.17858e-05	1.09458	Cytokinin hydroxylase-like	PREDICTED: cytokinin hydroxylase-like [Glycine max] gi|356527482|ref|XP_003532338.1|	GO:0005506,GO:0016705,GO:0020037,GO:0055114	lja00908,lja01100,lja01110	K10717
Lj1g3v3328600	296.397	-0.90497	0.223831	-4.0431	5.275e-05	0.00133896	0.916436		PREDICTED: LOW QUALITY PROTEIN: synaptonemal complex protein 1-like [Cicer arietinum] gi|502095102|ref|XP_004490374.1|
Lj1g3v3329130	31496.1	-0.893393	0.159106	-5.61507	1.96487e-08	6.92176e-07	1.81739	Transaldolase-like	PREDICTED: transaldolase-like [Cicer arietinum] gi|502090152|ref|XP_004489137.1|	GO:0005975,GO:0003824,GO:0004801,GO:0005737,GO:0006098	lja00030,lja01100,lja01110,lja01200,lja01230	K00616
Lj1g3v3329380	797.78	0.801199	0.179783	4.45649	8.33132e-06	0.000180692	1.49094	Probable methyltransferase PMT19-like	PREDICTED: probable methyltransferase PMT19-like [Glycine max] gi|356567298|ref|XP_003551858.1|	GO:0008168
Lj1g3v3329610	1461.32	-0.797222	0.261293	-3.05107	0.00228029	0.0186431	1.53128	U-box domain-containing protein	U-box domain-containing protein [Medicago truncatula] gi|357501435|ref|XP_003621006.1|	GO:0004842,GO:0016567,GO:0005488,GO:0008270
Lj1g3v3329640	1985.38	-1.06802	0.129664	-8.23687	1.76781e-16	2.06595e-14	1.41051		PREDICTED: pirin-like protein-like [Glycine max] gi|356569117|ref|XP_003552752.1|			K06911
Lj1g3v3329680	5112.04	-0.352963	0.124488	-2.83531	0.00457805	0.0320322	1.53128	Signal peptide peptidase-like 2B-like	PREDICTED: signal peptide peptidase-like 2B-like [Glycine max] gi|356527443|ref|XP_003532320.1|	GO:0004190,GO:0016021		K09597
Lj1g3v3330000	23.6368	1.15349	0.384287	3.00164	0.00268529	0.0425573	0.610382	Probable flavin-containing monooxygenase 1	PREDICTED: probable flavin-containing monooxygenase 1 [Vitis vinifera] gi|225428153|ref|XP_002278651.1|	GO:0016491,GO:0055114,GO:0004499,GO:0050660,GO:0050661		K00485
Lj1g3v3330050	2028.52	-1.82461	0.344881	-5.29054	1.21956e-07	4.5254e-06	1.41051	Class Ia chitinase	class Ia chitinase [Galega orientalis] gi|33414052|gb|AAP03088.1|	GO:0004568,GO:0006032,GO:0016998,GO:0008061,GO:0005975	lja00520,lja01100,lja04016	K20547
Lj1g3v3330510	1411.54	-0.931374	0.224624	-4.14637	3.37793e-05	0.000586386	1.53128	Phospholipase-like protein (PEARLI 4) family	phospholipase-like protein (PEARLI 4) family [Arabidopsis thaliana] gi|18398247|ref|NP_565397.1|	GO:0003682,GO:0007064,GO:0010468
Lj1g3v3330560	1206.63	-1.24421	0.397196	-3.13248	0.00173337	0.0217713	0.954276	Baculoviral IAP repeat-containing protein	Baculoviral IAP repeat-containing protein [Medicago truncatula] gi|357467533|ref|XP_003604051.1|	GO:0004842,GO:0005634,GO:0016567,GO:0031347		K19042
Lj1g3v3342760	943.756	0.500728	0.187868	2.66531	0.00769163	0.0441536	1.65549	MYB domain class transcription factor	MYB domain class transcription factor [Theobroma cacao] gi|508705798|gb|EOX97694.1|	GO:0003677		K09422
Lj1g3v3343930	1928.88	-0.300003	0.0804832	-3.72752	0.000193374	0.00258741	1.53128	5'-methylthioadenosine nucleosidase	5'-methylthioadenosine nucleosidase [Lupinus luteus] gi|206748343|gb|ACI22358.1|	GO:0003824,GO:0009116	lja00270,lja01100	K01244
Lj1g3v3343950	1040.53	-1.63323	0.165916	-9.84374	7.29504e-23	1.20981e-20	1.49094	SnRK2 calcium sensor	SnRK2 calcium sensor [Medicago truncatula] gi|357467475|ref|XP_003604022.1|	GO:0005509
Lj1g3v3353990	566.02	-1.31039	0.444429	-2.94848	0.00319342	0.0347259	0.954276	Auxin-induced protein 10A5-like	PREDICTED: auxin-induced protein 10A5-like [Glycine max] gi|356517873|ref|XP_003527610.1|	GO:0009733	lja04075	K14488
Lj1g3v3354010	268.627	-1.43185	0.401013	-3.57059	0.000356177	0.00650752	0.916436	Auxin-induced protein 6B	Auxin-induced protein 6B [Medicago truncatula] gi|357467463|ref|XP_003604016.1|	GO:0009733	lja04075	K14488
Lj1g3v3354070	2520.52	0.299232	0.105305	2.84157	0.00448916	0.0334744	1.41051	RING finger and CHY zinc finger domain-containing protein 1-like	PREDICTED: RING finger and CHY zinc finger domain-containing protein 1-like [Glycine max] gi|356555553|ref|XP_003546095.1|	GO:0008270,GO:0016567,GO:0005515	lja04120	K10144
Lj1g3v3354080	696.824	4.4291	0.379203	11.68	1.61229e-31	3.54301e-29	1.67335		PREDICTED: gelsolin-related protein of 125 kDa-like [Cicer arietinum] gi|502151161|ref|XP_004508308.1|
Lj1g3v3354480	3705.63	-1.66145	0.335003	-4.95951	7.06694e-07	2.05223e-05	1.53128	Arginine decarboxylase	arginine decarboxylase [Lotus japonicus] gi|34495199|emb|CAE02645.1|	GO:0006527,GO:0008295,GO:0008792,GO:0003824	lja00330,lja01100	K01583
Lj1g3v3354490	932.866	-1.61053	0.418585	-3.84755	0.000119303	0.00256496	0.954276	Arginine decarboxylase	arginine decarboxylase [Lotus japonicus] gi|34495199|emb|CAE02645.1|	GO:0003824,GO:0006527,GO:0008295,GO:0008792	lja00330,lja01100	K01583
Lj1g3v3358610	4342.01	-0.326608	0.106397	-3.06971	0.00214266	0.0178791	1.52025	Codeine O-demethylase-like	PREDICTED: codeine O-demethylase-like [Glycine max] gi|356508202|ref|XP_003522848.1|	GO:0016491,GO:0055114
Lj1g3v3384550	13269.4	-0.407986	0.147857	-2.75934	0.0057919	0.0342333	1.7659	Glucose-1-phosphate adenylyltransferase large subunit 1-like	PREDICTED: glucose-1-phosphate adenylyltransferase large subunit 1-like [Glycine max] gi|356517038|ref|XP_003527197.1|	GO:0005978,GO:0008878,GO:0009058,GO:0016779	lja00500,lja00520,lja01100,lja01110	K00975
Lj1g3v3384600	685.167	-1.3527	0.459733	-2.94236	0.00325718	0.0229771	1.65549	Heavy metal-associated isoprenylated plant protein 26-like	PREDICTED: heavy metal-associated isoprenylated plant protein 26-like [Cicer arietinum] gi|502130658|ref|XP_004500726.1|	GO:0030001,GO:0046872
Lj1g3v3385800	2096.16	-0.854761	0.189453	-4.51173	6.43006e-06	0.000140865	1.53128	Glutamate-gated kainate-type ion channel receptor subunit GluR5	Glutamate-gated kainate-type ion channel receptor subunit GluR5 [Medicago truncatula] gi|357467129|ref|XP_003603849.1|	GO:0004930,GO:0007186,GO:0016021,GO:0004970,GO:0016020		K05387
Lj1g3v3385900	1716.28	0.371653	0.111489	3.33355	0.000857439	0.0116463	1.0532		GI13790 [Drosophila mojavensis] gi|195129067|ref|XP_002008980.1|
Lj1g3v3391180	3295.95	-0.278507	0.105283	-2.64532	0.00816131	0.0488238	1.53128	Dolichyl-diphosphooligosaccharide--protein glycosyltransferase subunit 1A-like	PREDICTED: dolichyl-diphosphooligosaccharide--protein glycosyltransferase subunit 1A-like [Cicer arietinum] gi|502130990|ref|XP_004500838.1|	GO:0004579,GO:0005783,GO:0006486,GO:0016021	lja00510,lja00513,lja01100,lja04141	K12666
Lj1g3v3404520	5072.38	-0.244707	0.0783371	-3.12377	0.00178553	0.0153837	1.53128	Phosphatidylinositol 4-kinase alpha-like isoform 1	PREDICTED: phosphatidylinositol 4-kinase alpha-like isoform 1 [Glycine max] gi|356508450|ref|XP_003522970.1|	GO:0046854,GO:0048015,GO:0016301,GO:0005488	lja00562,lja01100,lja04070	K00888
Lj1g3v3438940	23495.7	0.699522	0.182744	3.82789	0.000129249	0.00164263	1.7659	Pectin methylesterase	pectin methylesterase [Sesbania rostrata] gi|20269071|emb|CAD29733.1|	GO:0004857,GO:0005618,GO:0030599,GO:0042545	lja00040,lja01100	K01051
Lj1g3v3441370	779.44	-0.456943	0.141975	-3.21847	0.00128876	0.0122553	1.49094	Probable glutathione S-transferase	probable glutathione S-transferase [Glycine max] gi|351727399|ref|NP_001238439.1|	GO:0005515	lja00480,lja01100	K00799
Lj1g3v3441490	1574.52	-0.79068	0.222107	-3.5599	0.000370995	0.00601889	1.0532	Glutathione S-transferase GST 8	glutathione S-transferase GST 8 [Glycine max] gi|351726820|ref|NP_001238675.1|	GO:0005515	lja00480,lja01100	K00799
Lj1g3v3442640	19339.5	-0.805183	0.28068	-2.86869	0.00412179	0.0315092	1.41051		PREDICTED: non-specific lipid-transfer protein-like [Cicer arietinum] gi|502103829|ref|XP_004492374.1|
Lj1g3v3443850	17.7763	1.76341	0.445536	3.95796	7.55921e-05	0.00419456	0.331899	Wall-associated receptor kinase-like 20-like	PREDICTED: wall-associated receptor kinase-like 20-like [Glycine max] gi|356520931|ref|XP_003529113.1|	GO:0005524,GO:0004672,GO:0006468
Lj1g3v3444270	4691.61	-0.561247	0.136435	-4.11366	3.89437e-05	0.000712781	1.41051	Transcription factor bHLH155-like	PREDICTED: transcription factor bHLH155-like [Cicer arietinum] gi|502179450|ref|XP_004516433.1|	GO:0046983
Lj1g3v3458530	424.698	-0.868136	0.239772	-3.62067	0.000293841	0.00427744	1.25819	Probable protein phosphatase 2C 4-like	PREDICTED: probable protein phosphatase 2C 4-like [Glycine max] gi|356523147|ref|XP_003530203.1|	GO:0003824,GO:0004722,GO:0006470		K01102
Lj1g3v3477220	276.433	1.04019	0.361445	2.87788	0.00400357	0.0431944	0.889712		Uncharacterized protein TCM_002274 [Theobroma cacao] gi|508701515|gb|EOX93411.1|
Lj1g3v3478240	321.656	-1.53129	0.182849	-8.37463	5.53986e-17	1.35158e-14	0.691541	Male sterility 5 family protein	Male sterility 5 family protein [Medicago truncatula] gi|357505367|ref|XP_003622972.1|	GO:0005515
Lj1g3v3542670	378.974	-1.52395	0.237503	-6.41654	1.3941e-10	1.3302e-08	0.954276		PREDICTED: 1-aminocyclopropane-1-carboxylate oxidase homolog 1-like [Glycine max] gi|356527374|ref|XP_003532286.1|
Lj1g3v3542680	456.067	-2.19037	0.442014	-4.95544	7.21673e-07	2.83012e-05	1.09458	1-aminocyclopropane-1-carboxylate oxidase homolog 1-like	PREDICTED: 1-aminocyclopropane-1-carboxylate oxidase homolog 1-like [Cicer arietinum] gi|502165316|ref|XP_004513523.1|	GO:0016491,GO:0055114
Lj1g3v3555800	49458	-0.872982	0.135696	-6.43339	1.24792e-10	8.26572e-09	1.41051	Cytochrome P450 monooxygenase	cytochrome P450 monooxygenase [Glycyrrhiza uralensis] gi|197209782|dbj|BAG68930.1|	GO:0016705,GO:0055114,GO:0005506,GO:0020037	lja00909,lja01110	K15814
Lj1g3v3557070	982.255	-0.289028	0.0937643	-3.08249	0.00205276	0.0152906	1.77839	Oleoyl-acyl carrier protein thioesterase 1, chloroplastic-like	PREDICTED: oleoyl-acyl carrier protein thioesterase 1 chloroplastic-like [Cicer arietinum] gi|502100391|ref|XP_004491706.1|	GO:0006633,GO:0016790	lja00061	K10782
Lj1g3v3559210	639.116	0.757145	0.206604	3.66471	0.000247614	0.00336571	1.41051	Probable receptor-like protein kinase At5g47070-like	PREDICTED: probable receptor-like protein kinase At5g47070-like [Glycine max] gi|356522988|ref|XP_003530124.1|	GO:0004672,GO:0006468,GO:0005524
Lj1g3v3580300	7842.69	1.55161	0.424348	3.65645	0.000255734	0.00324531	1.53128		legume-specific protein [Aeschynomene evenia] gi|426207824|gb|AFY13551.1|
Lj1g3v3580310	301.895	1.75703	0.450758	3.89794	9.70135e-05	0.00193316	1.09458		F-box/LRR-repeat protein [Medicago truncatula] gi|357491185|ref|XP_003615880.1|
Lj1g3v3580610	8565.43	-0.331038	0.0830478	-3.98612	6.71624e-05	0.00112962	1.41051	70 kDa peptidyl-prolyl isomerase-like	PREDICTED: 70 kDa peptidyl-prolyl isomerase-like [Glycine max] gi|356527318|ref|XP_003532258.1|	GO:0005515,GO:0006457		K09571
Lj1g3v3596030	287.297	-1.55948	0.37251	-4.18642	2.83384e-05	0.000992694	0.691541	Probable sodium/metabolite cotransporter BASS3, chloroplastic-like	PREDICTED: probable sodium/metabolite cotransporter BASS3 chloroplastic-like [Cicer arietinum] gi|502103317|ref|XP_004492253.1|	GO:0016020		K03453
Lj1g3v3608310	781.278	-0.414127	0.131584	-3.14724	0.00164817	0.0136497	1.65549		Histone H3 K4-specific methyltransferase SET7/9 family protein [Theobroma cacao] gi|508704657|gb|EOX96553.1|
Lj1g3v3631760	678.469	-2.42857	0.281456	-8.62859	6.21156e-18	1.18915e-15	0.954276	Cytokinin induced message	cytokinin induced message [Glycine max] gi|351726379|ref|NP_001238660.1|	GO:0005576,GO:0019953
Lj1g3v3642190	34.2724	3.25892	0.43821	7.43689	1.03083e-13	2.20386e-11	0.596251		Myb protein [Medicago truncatula] gi|357504237|ref|XP_003622407.1|
Lj1g3v3642200	21629.8	-1.27797	0.181803	-7.02941	2.07407e-12	1.72849e-10	1.41051	Protein SRG1-like	PREDICTED: protein SRG1-like [Cicer arietinum] gi|502102719|ref|XP_004492163.1|	GO:0016491,GO:0055114
Lj1g3v3646450	516.307	1.12243	0.223835	5.01455	5.31581e-07	1.92447e-05	1.23405		DNAJ heat shock N-terminal domain-containing protein [Theobroma cacao] gi|508710576|gb|EOY02473.1|
Lj1g3v3646580	2801.74	-0.889319	0.240791	-3.69331	0.00022135	0.00309137	1.41051		PREDICTED: girdin-like [Cicer arietinum] gi|502181204|ref|XP_004516762.1|
Lj1g3v3648750	4283.38	-0.525578	0.107447	-4.89153	1.00056e-06	2.83012e-05	1.52025		PREDICTED: altered inheritance of mitochondria protein 32-like [Cicer arietinum] gi|502090459|ref|XP_004489235.1|
Lj1g3v3690280	1149.76	-0.348425	0.0949665	-3.66893	0.000243569	0.00442203	1.00492		PREDICTED: surfeit locus protein 2-like [Glycine max] gi|356559663|ref|XP_003548118.1|
Lj1g3v3704970	3022.2	-0.426934	0.148043	-2.88385	0.00392842	0.0320312	1.31452	Diaminopimelate epimerase, chloroplastic-like	PREDICTED: diaminopimelate epimerase chloroplastic-like [Glycine max] gi|356572353|ref|XP_003554333.1|	GO:0008837,GO:0009089,GO:0005737	lja00300,lja01100,lja01110,lja01230	K01778
Lj1g3v3705050	141.968	0.683536	0.214827	3.1818	0.00146364	0.0197279	0.916436		NoHit
Lj1g3v3705080	182.608	0.61923	0.202707	3.0548	0.00225209	0.0303208	0.806958		PREDICTED: histone deacetylase 14-like [Solanum lycopersicum] gi|460365160|ref|XP_004228472.1|
Lj1g3v3718130	1325.86	-0.61665	0.167056	-3.69127	0.000223141	0.00310571	1.41051	Cc-nbs-lrr resistance protein	Cc-nbs-lrr resistance protein [Medicago truncatula] gi|357494411|ref|XP_003617494.1|	GO:0005515,GO:0007165,GO:0043531
Lj1g3v3752730	45.4117	-1.54614	0.360549	-4.28829	1.80057e-05	0.000753399	0.609314	F-box/kelch-repeat protein At3g06240-like	PREDICTED: F-box/kelch-repeat protein At3g06240-like [Glycine max] gi|356558779|ref|XP_003547680.1|	GO:0005515
Lj1g3v3753740	144.007	-2.15771	0.445793	-4.84017	1.29731e-06	5.57723e-05	0.916436	F-box/kelch-repeat protein At3g06240-like	PREDICTED: F-box/kelch-repeat protein At3g06240-like [Glycine max] gi|356558779|ref|XP_003547680.1|	GO:0005515
Lj1g3v3753750	61.1445	-2.01812	0.46096	-4.37808	1.19731e-05	0.000492176	0.665151		fructose-16-bisphosphatase [Wolbachia endosymbiont strain TRS of Brugia malayi] gi|58584392|ref|YP_197965.1|
Lj1g3v3753760	72.4558	-1.7456	0.465067	-3.75344	0.000174421	0.0047155	0.665151		PREDICTED: F-box/kelch-repeat protein At3g06240-like [Glycine max] gi|356571461|ref|XP_003553895.1|
Lj1g3v3768310	2018.79	4.05866	0.227939	17.8059	6.35768e-71	7.88946e-68	1.00492		LHT-type plant amino acid transporter 1.2 [Lotus japonicus] gi|332713917|gb|AEE98384.1|
Lj1g3v3768320	517.523	-0.777181	0.183778	-4.22892	2.3482e-05	0.00057345	1.09458	Oxidoreductase aldo/keto reductase family	Oxidoreductase aldo/keto reductase family [Medicago truncatula] gi|357519231|ref|XP_003629904.1|	GO:0016021
Lj1g3v3833580	9.35237	-1.42636	0.445722	-3.20011	0.00137376	0.0395252	0.345276		GRF zinc finger containing protein [Medicago truncatula] gi|357447017|ref|XP_003593784.1|
Lj1g3v3833760	9563.85	-2.11484	0.376069	-5.62355	1.87069e-08	6.79732e-07	1.7659	Germin-like protein subfamily 1 member	Germin-like protein subfamily 1 member [Medicago truncatula] gi|357468889|ref|XP_003604729.1|	GO:0045735,GO:0030145
Lj1g3v3833870	7611.81	-2.19277	0.346653	-6.32556	2.52318e-10	1.60336e-08	1.41051	Germin-like protein subfamily 1 member 18-like	PREDICTED: germin-like protein subfamily 1 member 18-like [Cicer arietinum] gi|502165338|ref|XP_004513533.1|	GO:0030145,GO:0045735
Lj1g3v3833880	3540.84	-2.35337	0.404821	-5.81336	6.12299e-09	2.7478e-07	1.54753	Germin-like protein subfamily 1 member	Germin-like protein subfamily 1 member [Medicago truncatula] gi|357468889|ref|XP_003604729.1|	GO:0030145,GO:0045735
Lj1g3v3833920	1572.13	-1.24924	0.245553	-5.08745	3.62915e-07	1.28757e-05	1.31452	Brain protein 44-like protein-like	PREDICTED: brain protein 44-like protein-like [Glycine max] gi|356571499|ref|XP_003553914.1|	GO:0005743,GO:0006850		K22138
Lj1g3v3834120	857.606	-0.385006	0.122728	-3.13706	0.0017065	0.0214787	0.954276	Probable inactive leucine-rich repeat receptor-like protein kinase At3g03770-like	PREDICTED: probable inactive leucine-rich repeat receptor-like protein kinase At3g03770-like [Glycine max] gi|356570123|ref|XP_003553240.1|	GO:0004672,GO:0006468,GO:0005515,GO:0005524
Lj1g3v3834320	2178.03	-1.04035	0.204975	-5.07548	3.86525e-07	1.96192e-05	0.878811	Uridine kinase-like protein 1, chloroplastic-like	PREDICTED: uridine kinase-like protein 1 chloroplastic-like [Glycine max] gi|356558725|ref|XP_003547653.1|	GO:0005524,GO:0008152,GO:0016301,GO:0004849,GO:0044206,GO:0009116	lja00240,lja01100	K00876
Lj1g3v3835580	1915.23	-0.598275	0.20218	-2.95912	0.0030852	0.0263163	1.31452		Major facilitator superfamily protein isoform 1 [Theobroma cacao] gi|508710932|gb|EOY02829.1|
Lj1g3v3846930	81.4615	0.904159	0.303151	2.98254	0.0028587	0.0459688	0.584811	Serpin-ZX-like	PREDICTED: serpin-ZX-like [Glycine max] gi|356510338|ref|XP_003523896.1|	GO:0005615
Lj1g3v3847480	626.984	1.14969	0.238087	4.82886	1.37319e-06	4.47629e-05	1.23405		PREDICTED: lysine histidine transporter-like 8-like partial [Cicer arietinum] gi|502141021|ref|XP_004504412.1|
Lj1g3v3848510	730.832	-1.07525	0.239827	-4.48341	7.34585e-06	0.000147644	1.65549		NoHit
Lj1g3v3892190	23985.7	-1.49194	0.395844	-3.76901	0.000163894	0.00196101	1.81739	Glycerophosphodiester phosphodiesterase GDE1-like	PREDICTED: glycerophosphodiester phosphodiesterase GDE1-like [Cicer arietinum] gi|502106611|ref|XP_004492997.1|	GO:0006629,GO:0008081	lja00564	K18696
Lj1g3v3902620	818.434	-0.473	0.171742	-2.75413	0.00588486	0.0360505	1.67335	CONSTANS-like protein	CONSTANS-like protein [Medicago truncatula] gi|281185543|gb|ADA54554.1|	GO:0005622,GO:0008270
Lj1g3v3903110	14447.3	-0.455573	0.117091	-3.89078	9.99223e-05	0.00132162	1.7659		mitochondrial phosphate transporter [Lotus japonicus] gi|18150857|dbj|BAB83689.1|			K15102
Lj1g3v3904350	4762.13	-0.461292	0.119654	-3.85521	0.000115628	0.0018031	1.41051	RING finger protein 10-like	PREDICTED: RING finger protein 10-like [Glycine max] gi|356571636|ref|XP_003553982.1|	GO:0046872,GO:0005515,GO:0008270
Lj1g3v3904490	8331.94	-0.375259	0.132781	-2.82615	0.00471115	0.0292841	1.7659	Ubiquinol-cytochrome c reductase iron-sulfur subunit	Ubiquinol-cytochrome c reductase iron-sulfur subunit [Medicago truncatula] gi|357508447|ref|XP_003624512.1|	GO:0016491,GO:0051537,GO:0055114,GO:0016679,GO:0008121,GO:0016020	lja00190,lja01100	K00411
Lj1g3v3918150	502.603	-0.820462	0.243283	-3.37245	0.000745016	0.0111191	0.975029	Calcium-binding mitochondrial carrier protein SCaMC-1-like	PREDICTED: calcium-binding mitochondrial carrier protein SCaMC-1-like [Glycine max] gi|356571647|ref|XP_003553987.1|	GO:0005509,GO:0055085		K14684
Lj1g3v3930310	1600.33	-0.534905	0.167795	-3.18785	0.00143337	0.018054	1.00492	Nudix hydrolase 12, mitochondrial-like isoform X2	PREDICTED: nudix hydrolase 12 mitochondrial-like isoform X2 [Cicer arietinum] gi|502106928|ref|XP_004493101.1|	GO:0016787		K07766
Lj1g3v3943540	392.746	0.554825	0.16307	3.40237	0.000668047	0.0104185	0.954276		AT5g13880/MAC12_16 [Arabidopsis thaliana] gi|15215582|gb|AAK91336.1|
Lj1g3v3946000	1612.37	-0.903434	0.195417	-4.62311	3.78029e-06	0.000122851	1.0532	Aquaporin SIP1-2	Aquaporin SIP1-2 [Medicago truncatula] gi|357508577|ref|XP_003624577.1|	GO:0005215,GO:0006810,GO:0016020		K09875
Lj1g3v3964670	1041.18	0.541741	0.169519	3.19575	0.00139467	0.0130814	1.49094	Phytosulfokine receptor 1-like	PREDICTED: phytosulfokine receptor 1-like [Glycine max] gi|356570241|ref|XP_003553298.1|	GO:0005515
Lj1g3v3964680	3331.38	0.322088	0.120809	2.6661	0.00767367	0.0468035	1.53128		PREDICTED: short-chain type dehydrogenase/reductase-like [Cicer arietinum] gi|502109443|ref|XP_004493647.1|		lja00061,lja00780,lja01100,lja01110,lja01212	K00059
Lj1g3v3975270	4820.15	0.655772	0.198725	3.2999	0.00096718	0.00982057	1.49108		Uncharacterized protein isoform 1 [Theobroma cacao] gi|508718698|gb|EOY10595.1|
Lj1g3v3975480	219.022	2.0635	0.414718	4.97566	6.50246e-07	4.25689e-05	0.617943	Hydroxycinnamoyl-Coenzyme A shikimate/quinate hydroxycinnamoyltransferase-like	PREDICTED: hydroxycinnamoyl-Coenzyme A shikimate/quinate hydroxycinnamoyltransferase-like [Glycine max] gi|356560897|ref|XP_003548723.1|	GO:0016747	lja00940,lja00941,lja00945,lja01100,lja01110	K13065
Lj1g3v3975490	49.5296	1.63993	0.452948	3.62058	0.000293947	0.00723889	0.665151	Anthranilate N-benzoyltransferase protein	Anthranilate N-benzoyltransferase protein [Medicago truncatula] gi|357508721|ref|XP_003624649.1|	GO:0016747	lja00940,lja00941,lja00945,lja01100,lja01110	K13065
Lj1g3v3975580	6019.35	-1.28017	0.298317	-4.29129	1.77636e-05	0.000367835	1.41051	Ankyrin repeat domain-containing protein	Ankyrin repeat domain-containing protein [Medicago truncatula] gi|357508731|ref|XP_003624654.1|	GO:0005515
Lj1g3v3975740	1619.11	4.28281	0.431704	9.9207	3.38386e-23	5.55983e-21	1.53128	Blue copper protein-like	PREDICTED: blue copper protein-like [Cicer arietinum] gi|502107683|ref|XP_004493343.1|	GO:0009055
Lj1g3v3975850	1470.32	-1.07173	0.221722	-4.83367	1.34041e-06	4.13676e-05	1.31452	Ankyrin repeat and protein kinase domain-containing protein 1-like	PREDICTED: ankyrin repeat and protein kinase domain-containing protein 1-like [Fragaria vesca subsp. vesca] gi|470103946|ref|XP_004288386.1|	GO:0005515
Lj1g3v3975870	7715.67	1.28533	0.460897	2.78877	0.00529094	0.0320418	1.7659		O-sialoglycoprotein endopeptidase [[Eubacterium] gi|490935662|ref|WP_004797500.1|
Lj1g3v3979310	2684.57	-0.421791	0.0893135	-4.72259	2.32861e-06	5.9423e-05	1.53128	BTB/POZ and MATH domain-containing protein 4-like	PREDICTED: BTB/POZ and MATH domain-containing protein 4-like [Glycine max] gi|356571773|ref|XP_003554047.1|	GO:0005515		K10523
Lj1g3v3981490	2008.42	0.919098	0.138442	6.63886	3.16125e-11	2.38672e-09	1.31452		Uncharacterized protein TCM_025809 [Theobroma cacao] gi|508718550|gb|EOY10447.1|
Lj1g3v3981500	252.164	1.26297	0.363144	3.47787	0.000505409	0.00997593	0.763189		Uncharacterized protein TCM_025809 [Theobroma cacao] gi|508718550|gb|EOY10447.1|
Lj1g3v4002580	80.388	2.07709	0.464441	4.47224	7.74062e-06	0.000371305	0.607042	Peroxidase 44-like	PREDICTED: peroxidase 44-like [Cicer arietinum] gi|502107324|ref|XP_004493228.1|	GO:0004601,GO:0006979,GO:0020037,GO:0055114	lja00940,lja01100,lja01110	K00430
Lj1g3v4027100	1462.14	-0.371641	0.0871883	-4.26251	2.02144e-05	0.000520324	1.0532		PREDICTED: dentin sialophosphoprotein-like [Cicer arietinum] gi|502107463|ref|XP_004493271.1|
Lj1g3v4027110	134.599	-1.15515	0.334522	-3.45315	0.000554087	0.00951135	0.889712		CRAL-TRIO domain-containing protein [Medicago truncatula] gi|357509005|ref|XP_003624791.1|
Lj1g3v4027130	814.849	-0.294957	0.0951026	-3.10146	0.00192567	0.0152527	1.67335	COP9 signalosome complex subunit	COP9 signalosome complex subunit [Medicago truncatula] gi|357509011|ref|XP_003624794.1|	GO:0005515		K12176
Lj1g3v4047190	748.76	2.60541	0.462029	5.63907	1.70972e-08	7.27669e-07	1.49094	Cysteine proteinase	cysteine proteinase [Lotus japonicus] gi|144905108|dbj|BAF56428.1|	GO:0008234,GO:0006508
Lj1g3v4047250	1862.63	2.575	0.461427	5.58052	2.398e-08	1.39964e-06	1.00492	Cysteine proteinase	cysteine proteinase [Lotus japonicus] gi|144905108|dbj|BAF56428.1|	GO:0006508,GO:0008234
Lj1g3v4047270	1438.25	2.22619	0.463982	4.798	1.60259e-06	6.17277e-05	1.00492	Cysteine proteinase	cysteine proteinase [Lotus japonicus] gi|144905108|dbj|BAF56428.1|	GO:0006508,GO:0008234
Lj1g3v4048430	598.083	1.43145	0.241049	5.93841	2.87807e-09	1.95835e-07	1.05338		PREDICTED: metacaspase-9-like [Cicer arietinum] gi|502107496|ref|XP_004493282.1|			K22684
Lj1g3v4058510	397.573	0.539634	0.156791	3.44173	0.000577997	0.00756946	1.23405		PREDICTED: protein PHYTOCHROME KINASE SUBSTRATE 4-like [Cicer arietinum] gi|502107530|ref|XP_004493292.1|
Lj1g3v4058680	2037.64	0.509831	0.104202	4.89272	9.94541e-07	2.79707e-05	1.53128	Probable S-acyltransferase At3g56930-like isoform X1	PREDICTED: probable S-acyltransferase At3g56930-like isoform X1 [Cicer arietinum] gi|502107536|ref|XP_004493294.1|	GO:0008270		K16675
Lj1g3v4080590	227.714	1.35418	0.276482	4.8979	9.68675e-07	4.39206e-05	0.889712		catabolite repression protein creC [Arthroderma otae CBS 113480] gi|296823076|ref|XP_002850387.1|
Lj1g3v4081850	1783.51	0.424662	0.134274	3.16265	0.00156341	0.0156552	1.31452	Cysteine proteinase inhibitor 12-like	PREDICTED: cysteine proteinase inhibitor 12-like [Cicer arietinum] gi|502107626|ref|XP_004493324.1|	GO:0004869
Lj1g3v4081860	13228.5	-0.279567	0.101993	-2.74105	0.00612432	0.0349309	1.81739	P-coumaroyl-shikimate 3'-hydroxylase	p-coumaroyl-shikimate 3'-hydroxylase [Trifolium pratense] gi|260751188|gb|ACX48910.1|	GO:0016705,GO:0055114,GO:0005506,GO:0020037	lja00940,lja00941,lja00945,lja01100,lja01110	K09754
Lj1g3v4081880	64.0489	-1.15302	0.38789	-2.97255	0.00295337	0.0456104	0.610382		PREDICTED: DNA-3-methyladenine glycosylase 1-like isoform X1 [Cicer arietinum] gi|502131517|ref|XP_004501010.1|
Lj1g3v4093220	1130.87	0.453141	0.154282	2.9371	0.00331293	0.0279286	1.31452	Two-component response regulator ARR1	Two-component response regulator ARR1 [Medicago truncatula] gi|357509257|ref|XP_003624917.1|	GO:0003677
Lj1g3v4104820	2070.4	-0.535219	0.12902	-4.14834	3.34901e-05	0.00058327	1.53128	ABC transporter C family member 10-like	PREDICTED: ABC transporter C family member 10-like [Cicer arietinum] gi|502119079|ref|XP_004496497.1|	GO:0005524,GO:0016887,GO:0006810,GO:0016021,GO:0042626,GO:0055085	lja02010	K05666
Lj1g3v4107170	594.874	3.32731	0.218333	15.2396	1.93015e-52	1.44505e-49	1.09458	F-box protein At2g32560-like	PREDICTED: F-box protein At2g32560-like [Glycine max] gi|356571927|ref|XP_003554122.1|	GO:0005515
Lj1g3v4118220	1418.77	1.24786	0.195041	6.39796	1.57464e-10	1.11189e-08	1.31452	F-box protein At2g26850-like	PREDICTED: F-box protein At2g26850-like [Glycine max] gi|356503381|ref|XP_003520488.1|	GO:0005515
Lj1g3v4139430	80.4167	3.0488	0.380365	8.01546	1.09727e-15	2.86254e-13	0.584811		Lachrymatory-factor synthase [Medicago truncatula] gi|357492545|ref|XP_003616561.1|
Lj1g3v4139590	2063.28	0.460603	0.129982	3.54358	0.000394728	0.00733229	0.878811		Uncharacterized protein TCM_042601 [Theobroma cacao] gi|508726003|gb|EOY17900.1|
Lj1g3v4139610	2316.7	-0.373604	0.102192	-3.65589	0.000256295	0.00460935	1.00492		PREDICTED: mitochondrial substrate carrier family protein Q-like [Glycine max] gi|356568612|ref|XP_003552504.1|		lja04146	K13354
Lj1g3v4140630	922.676	-1.56031	0.376036	-4.14936	3.33401e-05	0.000623692	1.41051	Alpha-glucosidase yihQ-like	PREDICTED: alpha-glucosidase yihQ-like [Glycine max] gi|356504690|ref|XP_003521128.1|	GO:0003824,GO:0005975,GO:0030246,GO:0004553
Lj1g3v4141670	686.859	0.890909	0.222318	4.00736	6.14005e-05	0.000995944	1.49094		Polyphenol oxidase A1 chloroplastic [Triticum urartu] gi|473904579|gb|EMS49290.1|
Lj1g3v4144870	69.3847	-1.55273	0.400525	-3.87675	0.000105862	0.00335008	0.607042	Phosphatidylinositol-4-phosphate 5-kinase 4-like	PREDICTED: phosphatidylinositol-4-phosphate 5-kinase 4-like [Glycine max] gi|356504698|ref|XP_003521132.1|	GO:0016307,GO:0046488
Lj1g3v4154900	17757.2	-1.34985	0.122104	-11.0549	2.07586e-28	3.80943e-26	1.81739	Ferredoxin-dependent glutamate synthase 1, chloroplastic-like isoform X1	PREDICTED: ferredoxin-dependent glutamate synthase 1 chloroplastic-like isoform X1 [Cicer arietinum] gi|502108182|ref|XP_004493407.1|	GO:0003824,GO:0006807,GO:0015930,GO:0055114,GO:0006537,GO:0016638,GO:0008152,GO:0016491	lja00630,lja00910	K00284
Lj1g3v4158130	205.649	-0.972008	0.264004	-3.68179	0.000231602	0.00457321	0.916436	Embryo-abundant protein EMB	embryo-abundant protein EMB [Arachis hypogaea] gi|194466103|gb|ACF74282.1|	GO:0008152,GO:0008168
Lj1g3v4192290	2923.18	-0.96152	0.247072	-3.89166	9.95587e-05	0.00159659	1.41051	UDP-sulfoquinovose synthase	UDP-sulfoquinovose synthase [Medicago truncatula] gi|357509541|ref|XP_003625059.1|	GO:0003824,GO:0050662	lja00520,lja00561,lja01100	K06118
Lj1g3v4202380	800.53	-0.517255	0.177116	-2.92043	0.00349548	0.0263084	1.49094		PREDICTED: triacylglycerol lipase SDP1-like [Glycine max] gi|356504736|ref|XP_003521151.1|
Lj1g3v4215510	9572.6	-1.05157	0.404834	-2.59753	0.00938975	0.0495518	1.73201		PREDICTED: polyadenylate-binding protein-interacting protein 2-like [Glycine max] gi|356504748|ref|XP_003521157.1|
Lj1g3v4226900	520.656	0.958438	0.274101	3.49665	0.000471132	0.0077555	0.975029	Glycerol-3-phosphate dehydrogenase	PREDICTED: glycerol-3-phosphate dehydrogenase [NAD(P)+] gi|356572006|ref|XP_003554161.1|	GO:0004367,GO:0006072,GO:0009331,GO:0055114,GO:0016616,GO:0046168,GO:0051287,GO:0005975,GO:0016491	lja00564,lja01110	K00006
Lj1g3v4241070	229.226	1.34516	0.362761	3.70812	0.000208808	0.00419456	0.916436	Heat stress transcription factor B-3-like	PREDICTED: LOW QUALITY PROTEIN: heat stress transcription factor B-3-like [Cicer arietinum] gi|502108702|ref|XP_004493479.1|	GO:0003700,GO:0005634,GO:0006355,GO:0043565
Lj1g3v4241120	3593.15	-0.428735	0.136744	-3.13532	0.00171667	0.015057	1.52025		predicted protein [Physcomitrella patens subsp. patens] gi|168026203|ref|XP_001765622.1|
Lj1g3v4287690	2264.6	-0.315485	0.1096	-2.87853	0.00399538	0.0434806	0.878811	Adenylosuccinate synthetase 2, chloroplastic-like	PREDICTED: adenylosuccinate synthetase 2 chloroplastic-like [Glycine max] gi|356572048|ref|XP_003554182.1|	GO:0004019,GO:0005525,GO:0006164	lja00230,lja00250,lja01100	K01939
Lj1g3v4288970	3478.96	0.471379	0.0977524	4.82218	1.41998e-06	4.10734e-05	1.41051	Zinc finger A20 and AN1 domain-containing stress-associated protein 8-like isoform X1	PREDICTED: zinc finger A20 and AN1 domain-containing stress-associated protein 8-like isoform X1 [Cicer arietinum] gi|502108965|ref|XP_004493535.1|	GO:0003677,GO:0008270
Lj1g3v4315330	1207.97	-0.72705	0.23153	-3.1402	0.00168834	0.0205492	1.00492	Polygalacturonase inhibitor-like	PREDICTED: polygalacturonase inhibitor-like [Glycine max] gi|356572074|ref|XP_003554195.1|	GO:0005515
Lj1g3v4317450	622.28	0.530808	0.169954	3.12325	0.00178867	0.0182978	1.23405	Mitochondrial transcription termination factor family protein	mitochondrial transcription termination factor family protein [Arabidopsis thaliana] gi|15240177|ref|NP_196299.1|	GO:0003690,GO:0006355
Lj1g3v4317520	329.273	1.415	0.312155	4.533	5.81508e-06	0.000200879	0.916436	Transcription repressor KAN1-like isoform X1	PREDICTED: transcription repressor KAN1-like isoform X1 [Cicer arietinum] gi|502109125|ref|XP_004493572.1|	GO:0003677
Lj1g3v4317560	137.707	0.897103	0.233551	3.84115	0.000122461	0.00271823	0.916436		Uncharacterized protein TCM_024889 [Theobroma cacao] gi|508717574|gb|EOY09471.1|
Lj1g3v4327760	161.379	2.26831	0.416796	5.44224	5.26134e-08	3.2555e-06	0.889712	Cysteine/histidine-rich C1 domain-containing protein	cysteine/histidine-rich C1 domain-containing protein [Arabidopsis thaliana] gi|15226210|ref|NP_180334.1|	GO:0005515,GO:0008270
Lj1g3v4339020	30.7471	2.23692	0.418481	5.34533	9.02536e-08	7.57688e-06	0.596251		chitin synthase B [Aspergillus niger CBS 513.88] gi|145242142|ref|XP_001393717.1|
Lj1g3v4350060	659.135	-1.86803	0.245777	-7.60053	2.94918e-14	2.55478e-12	1.65549	Homeobox-leucine zipper protein HAT14-like	PREDICTED: homeobox-leucine zipper protein HAT14-like [Glycine max] gi|356530687|ref|XP_003533912.1|	GO:0005634,GO:0003677,GO:0003700,GO:0006355,GO:0043565		K09338
Lj1g3v4372220	551.93	-0.549825	0.138203	-3.9784	6.93812e-05	0.00145443	1.09458		Uncharacterized protein TCM_024954 [Theobroma cacao] gi|508717646|gb|EOY09543.1|
Lj1g3v4432110	389.583	-1.0112	0.232338	-4.35226	1.34744e-05	0.00049674	0.740967		Uncharacterized protein TCM_004399 [Theobroma cacao] gi|508702891|gb|EOX94787.1|
Lj1g3v4434230	342.561	-1.75589	0.243132	-7.22195	5.12461e-13	5.13393e-11	1.23405	Patatin group A-3-like	PREDICTED: LOW QUALITY PROTEIN: patatin group A-3-like [Glycine max] gi|356572190|ref|XP_003554253.1|	GO:0006629,GO:0008152
Lj1g3v4434270	10216.8	-1.25521	0.225901	-5.55646	2.75293e-08	9.40406e-07	1.81739	Ent-copalyl diphosphate synthase, chloroplastic-like	PREDICTED: ent-copalyl diphosphate synthase chloroplastic-like [Glycine max] gi|356503551|ref|XP_003520571.1|	GO:0000287,GO:0010333,GO:0016829,GO:0008152	lja00904,lja01100,lja01110	K04120
Lj1g3v4446580	465.464	0.592455	0.157889	3.75235	0.000175187	0.00281636	1.25819		Uncharacterized protein TCM_004330 [Theobroma cacao] gi|508702822|gb|EOX94718.1|
Lj1g3v4446660	351.864	-0.661105	0.21233	-3.11358	0.00184833	0.0234013	0.916436	F-box/kelch-repeat protein SKIP30-like	PREDICTED: F-box/kelch-repeat protein SKIP30-like [Glycine max] gi|356504941|ref|XP_003521251.1|	GO:0005515
Lj1g3v4446700	218.096	-0.65871	0.176911	-3.7234	0.000196561	0.00409078	0.889712	Galactose oxidase/kelch repeat superfamily protein	Galactose oxidase/kelch repeat superfamily protein [Theobroma cacao] gi|508702814|gb|EOX94710.1|	GO:0005515
Lj1g3v4446910	1753.63	1.23166	0.408478	3.01525	0.00256764	0.0205178	1.53128	Sulfate transporter 3.1-like	PREDICTED: sulfate transporter 3.1-like [Glycine max] gi|356504955|ref|XP_003521258.1|	GO:0008272,GO:0009507,GO:0015116,GO:0008271,GO:0016020,GO:0055085,GO:0016021		K17471
Lj1g3v4447110	2207.54	-1.1516	0.195458	-5.89181	3.81989e-09	1.95164e-07	1.41051	Calcium-transporting ATPase 12, plasma membrane-type-like	PREDICTED: calcium-transporting ATPase 12 plasma membrane-type-like [Glycine max] gi|356570602|ref|XP_003553474.1|	GO:0000166,GO:0046872,GO:0016021,GO:0005388,GO:0005524,GO:0016020,GO:0070588		K01537
Lj1g3v4450490	1018.36	-0.736712	0.205392	-3.58686	0.000334681	0.00414047	1.49094	RecName: Full=Auxin-induced protein 22E; AltName: Full=Indole-3-acetic acid-induced protein ARG14_x0001_gi|2224733|dbj|BAA20849.1| Aux22e	RecName: Full Auxin-induced protein 22E; AltName: Full Indole-3-acetic acid-induced protein ARG14_x0001_gi|2224733|dbj|BAA20849.1| Aux22e [Vigna radiata] gi|11131105|sp|O24543.1|AX22E_PHAAU	GO:0005515,GO:0005634,GO:0006355	lja04075	K14484
Lj1g3v4451550	397.952	0.923025	0.207994	4.43775	9.09028e-06	0.000223543	1.25819	Phospholipase A1-Igamma2, chloroplastic-like isoform X2	PREDICTED: phospholipase A1-Igamma2 chloroplastic-like isoform X2 [Cicer arietinum] gi|502109887|ref|XP_004493750.1|	GO:0006629
Lj1g3v4483370	407.687	0.832515	0.251677	3.30786	0.000940106	0.0135847	0.954276	Transcriptional regulator SUPERMAN-like	PREDICTED: transcriptional regulator SUPERMAN-like [Cicer arietinum] gi|502115063|ref|XP_004495117.1|	GO:0046872,GO:0003676
Lj1g3v4483420	60.0614	-1.30709	0.376676	-3.47006	0.000520348	0.0125346	0.584811		PREDICTED: LOB domain-containing protein 16-like [Glycine max] gi|356572251|ref|XP_003554283.1|			K13944
Lj1g3v4483640	342.118	1.43564	0.291461	4.92566	8.40768e-07	3.23988e-05	1.09458	Ethylene-responsive transcription factor 15-like	PREDICTED: ethylene-responsive transcription factor 15-like [Glycine max] gi|356503610|ref|XP_003520600.1|	GO:0003700,GO:0006355,GO:0003677	lja04016,lja04075	K14516
Lj1g3v4483780	4399.72	-1.33049	0.362853	-3.66675	0.00024565	0.00315492	1.52025	Phosphate transporter	phosphate transporter [Lotus japonicus] gi|92109218|dbj|BAE93352.1|	GO:0005315,GO:0006817,GO:0016021,GO:0022857,GO:0055085		K08176
Lj1g3v4515400	1719.13	-0.441738	0.14056	-3.1427	0.00167395	0.0156285	1.41051	U-box domain-containing protein 3-like	PREDICTED: U-box domain-containing protein 3-like [Glycine max] gi|356572260|ref|XP_003554287.1|	GO:0004842,GO:0016567,GO:0005515,GO:0005488
Lj1g3v4515470	632.709	2.35634	0.393446	5.98897	2.11169e-09	1.42246e-07	1.09458	NAC domain-containing protein 21/22-like	PREDICTED: NAC domain-containing protein 21/22-like [Cicer arietinum] gi|502110053|ref|XP_004493788.1|	GO:0003677,GO:0006355
Lj1g3v4515820	328.6	3.73794	0.442494	8.44745	2.97733e-17	5.71672e-15	0.916436	Peptide transporter PTR3-A	Peptide transporter PTR3-A [Medicago truncatula] gi|357510113|ref|XP_003625345.1|	GO:0005215,GO:0006810,GO:0016020		K14638
Lj1g3v4515840	94.6017	1.10118	0.345998	3.18262	0.00145949	0.0249741	0.665151	Peptide transporter PTR3-A-like	PREDICTED: peptide transporter PTR3-A-like [Glycine max] gi|356503633|ref|XP_003520611.1|	GO:0005215,GO:0006810,GO:0016020		K14638
Lj1g3v4515850	109.532	1.8982	0.361657	5.24861	1.53248e-07	1.18702e-05	0.607042	Peptide transporter PTR3-A	Peptide transporter PTR3-A [Medicago truncatula] gi|357510127|ref|XP_003625352.1|	GO:0005215,GO:0006810,GO:0016020		K14638
Lj1g3v4528450	3406.53	-1.18654	0.112955	-10.5045	8.23516e-26	1.59021e-23	1.53128	Pleiotropic drug resistance protein	Pleiotropic drug resistance protein [Medicago truncatula] gi|357510223|ref|XP_003625400.1|	GO:0016020,GO:0005524,GO:0016887
Lj1g3v4528740	447.052	-0.938399	0.307106	-3.05562	0.00224592	0.0214578	1.25819	Flavin-containing monooxygenase YUCCA8-like	PREDICTED: flavin-containing monooxygenase YUCCA8-like [Glycine max] gi|356572315|ref|XP_003554314.1|	GO:0016491,GO:0055114,GO:0004499,GO:0050660,GO:0050661	lja00380,lja01100	K11816
Lj1g3v4538800	664.397	0.442367	0.147684	2.99536	0.00274119	0.0201222	1.67335		Fgenesh protein [Medicago truncatula] gi|357459313|ref|XP_003599937.1|
Lj1g3v4549010	71.7304	1.03941	0.279868	3.71392	0.000204072	0.00597534	0.584811	Transcription factor PIF1-like isoform X1	PREDICTED: transcription factor PIF1-like isoform X1 [Cicer arietinum] gi|502110344|ref|XP_004493858.1|	GO:0005515		K21435
Lj1g3v4551290	2784.93	1.50586	0.213353	7.05808	1.68816e-12	1.31205e-10	1.53128		PREDICTED: UNC93-like protein 3-like [Cicer arietinum] gi|502110485|ref|XP_004493891.1|
Lj1g3v4554680	3189.79	-0.951412	0.264252	-3.6004	0.000317727	0.00441285	1.31452	Soluble inorganic pyrophosphatase	Soluble inorganic pyrophosphatase [Medicago truncatula] gi|357440503|ref|XP_003590529.1|	GO:0000287,GO:0004427,GO:0005737,GO:0006796	lja00190	K01507
Lj1g3v4554740	89.0932	1.38133	0.432363	3.19484	0.0013991	0.0258886	0.609314	Auxin-induced protein 5NG4	Auxin-induced protein 5NG4 [Medicago truncatula] gi|357440473|ref|XP_003590514.1|	GO:0016021,GO:0022857,GO:0016020
Lj1g3v4578360	64.072	3.22037	0.42236	7.6247	2.44602e-14	5.56233e-12	0.609314		PREDICTED: leptin receptor overlapping transcript-like 1-like [Ornithorhynchus anatinus] gi|345308990|ref|XP_001513788.2|
Lj1g3v4578460	347.883	-2.11896	0.452687	-4.68084	2.85709e-06	8.3501e-05	1.25819	Exocyst subunit exo70 family protein H4	Exocyst subunit exo70 family protein H4 [Theobroma cacao] gi|508715738|gb|EOY07635.1|	GO:0000145,GO:0006887		K07195
Lj1g3v4578610	315.086	-1.24213	0.398672	-3.11567	0.00183527	0.0183672	1.25819	Endoplasmic reticulum-type calcium-transporting ATPase	Endoplasmic reticulum-type calcium-transporting ATPase [Medicago truncatula] gi|357510473|ref|XP_003625525.1|	GO:0016021
Lj1g3v4578710	8064.99	0.213451	0.0746274	2.86022	0.00423353	0.0267972	1.7659	Serine/arginine-rich splicing factor RS2Z32-like isoform X4	PREDICTED: serine/arginine-rich splicing factor RS2Z32-like isoform X1 [Cicer arietinum] gi|502110926|ref|XP_004493914.1|	GO:0003676,GO:0008270,GO:0000166	lja03040	K12896
Lj1g3v4578790	2184.33	0.302208	0.0975668	3.09745	0.00195193	0.0227485	1.00492		Uncharacterized protein isoform 1 [Theobroma cacao] gi|508715781|gb|EOY07678.1|			K18732
Lj1g3v4579400	828.876	1.68555	0.254446	6.62438	3.48704e-11	2.11239e-09	1.65549	NAC domain transcription factor	NAC domain transcription factor [Medicago truncatula] gi|357510635|ref|XP_003625606.1|	GO:0003677,GO:0006355
Lj1g3v4580630	255.19	-1.20345	0.253334	-4.75044	2.02972e-06	0.000104059	0.691541		PREDICTED: cytokinin riboside 5'-monophosphate phosphoribohydrolase LOG3-like [Glycine max] gi|356572448|ref|XP_003554380.1|			K22522
Lj1g3v4590710	153.381	-1.56384	0.39843	-3.92501	8.67266e-05	0.0020756	0.889712		PREDICTED: phenylalanine ammonia-lyase 2-like isoform X1 [Cicer arietinum] gi|502118418|ref|XP_004496257.1|
Lj1g3v4590760	26381.4	-1.25268	0.431575	-2.90258	0.003701	0.0244469	1.73201	Phenylalanine ammonia-lyase	phenylalanine ammonia-lyase [Lotus japonicus] gi|118142392|dbj|BAF36971.1|	GO:0016841,GO:0003824,GO:0005737,GO:0006559	lja00360,lja00940,lja01100,lja01110	K10775
Lj1g3v4591160	114.671	-1.29794	0.389545	-3.33194	0.000862429	0.0131417	0.916436	Auxin-induced protein 10A5-like	PREDICTED: auxin-induced protein 10A5-like [Glycine max] gi|356503722|ref|XP_003520653.1|	GO:0009733	lja04075	K14488
Lj1g3v4616540	985.967	-0.430987	0.111142	-3.87782	0.000105399	0.00230728	0.954276		Uncharacterized protein isoform 1 [Theobroma cacao] gi|508716062|gb|EOY07959.1|
Lj1g3v4636600	560.341	0.431453	0.12656	3.40908	0.000651826	0.0102444	0.954276	ACT-like superfamily protein isoform 1	ACT-like superfamily protein isoform 1 [Theobroma cacao] gi|508716051|gb|EOY07948.1|	GO:0008152,GO:0016597
Lj1g3v4657800	1469.18	-0.472354	0.165288	-2.85776	0.00426642	0.030293	1.53128	Embryo-specific protein	Embryo-specific protein [Medicago truncatula] gi|357444229|ref|XP_003592392.1|	GO:0005515
Lj1g3v4668060	100181	-0.768009	0.263931	-2.90988	0.00361566	0.0236732	1.7659	Water-selective transport intrinsic membrane protein 1	water-selective transport intrinsic membrane protein 1 [Lotus japonicus] gi|9082285|gb|AAF82790.1|AF275315_1	GO:0005215,GO:0006810,GO:0016020		K09873
Lj1g3v4690450	621.518	1.1318	0.277924	4.07236	4.654e-05	0.000930414	1.23405	UDP-glycosyltransferase 73C3-like	PREDICTED: UDP-glycosyltransferase 73C3-like [Glycine max] gi|356567134|ref|XP_003551776.1|	GO:0008152,GO:0016758	lja00908,lja01110	K13496
Lj1g3v4691550	2184.94	1.31975	0.314946	4.19041	2.78453e-05	0.0007147	1.00492	Flavonol synthase/flavanone 3-hydroxylase	Flavonol synthase/flavanone 3-hydroxylase [Medicago truncatula] gi|357510917|ref|XP_003625747.1|	GO:0016491,GO:0055114
Lj1g3v4691580	428.21	-1.03678	0.197367	-5.25308	1.49573e-07	6.92467e-06	1.09458	Probable allantoin permease-like	PREDICTED: probable allantoin permease-like [Cicer arietinum] gi|502111579|ref|XP_004494100.1|	GO:0005215,GO:0016020,GO:0055085		K03457
Lj1g3v4692870	307.112	1.11345	0.291869	3.81488	0.000136247	0.00370794	0.691541		PREDICTED: probable glycosyltransferase At5g03795-like [Cicer arietinum] gi|502111648|ref|XP_004494122.1|
Lj1g3v4692980	983.819	0.630131	0.191033	3.29855	0.000971865	0.0138966	0.954276	Sulfite exporter TauE/SafE family protein isoform 2	Sulfite exporter TauE/SafE family protein isoform 2 [Theobroma cacao] gi|508716173|gb|EOY08070.1|	GO:0016021
Lj1g3v4693090	1388.03	-0.473869	0.131044	-3.6161	0.000299079	0.00525051	1.00492	Pyruvate kinase, cytosolic isozyme-like	PREDICTED: pyruvate kinase cytosolic isozyme-like [Glycine max] gi|356505306|ref|XP_003521432.1|	GO:0000287,GO:0004743,GO:0006096,GO:0030955,GO:0003824	lja00010,lja00230,lja00620,lja01100,lja01110,lja01200,lja01230	K00873
Lj1g3v4694440	60289.5	-0.572117	0.182188	-3.14026	0.001688	0.0157164	1.41051	Enolase-like	PREDICTED: enolase-like [Glycine max] gi|356505318|ref|XP_003521438.1|	GO:0000015,GO:0000287,GO:0004634,GO:0006096	lja00010,lja01100,lja01110,lja01200,lja01230,lja03018	K01689
Lj1g3v4697620	391.18	0.552936	0.184713	2.99349	0.00275804	0.0375785	0.740967		pyruvate kinase [Aeropyrum pernix K1] gi|14600753|ref|NP_147274.1|
Lj1g3v4699730	6093.81	0.606724	0.227015	2.67262	0.00752616	0.0407775	1.81739		NoHit
Lj1g3v4699750	3616.07	-0.299144	0.0949298	-3.15121	0.00162595	0.0143724	1.53128	Starch branching enzyme I	starch branching enzyme I [Pisum sativum] gi|1345570|emb|CAA56319.1|	GO:0003824,GO:0005975,GO:0003844,GO:0005978,GO:0043169,GO:0004553	lja00500,lja01100,lja01110	K00700
Lj1g3v4717340	2158.69	1.01359	0.208493	4.86148	1.1651e-06	4.65088e-05	1.00492		Uncharacterized protein TCM_022601 [Theobroma cacao] gi|508716358|gb|EOY08255.1|
Lj1g3v4717370	3583.1	0.273428	0.0917126	2.98136	0.00286975	0.0222461	1.53128		PREDICTED: serine/arginine-rich splicing factor 4-like [Cicer arietinum] gi|502111376|ref|XP_004494037.1|
Lj1g3v4717440	556.198	0.541821	0.179832	3.01294	0.00258732	0.0291517	0.975029	Signal recognition particle 54 kDa protein	Signal recognition particle 54 kDa protein [Medicago truncatula] gi|357511109|ref|XP_003625843.1|	GO:0005525,GO:0006614,GO:0003924,GO:0048500,GO:0008312	lja03060	K03106
Lj1g3v4728960	673.959	1.39241	0.290632	4.79098	1.65972e-06	4.05825e-05	1.67335		Ovate family protein [Arabidopsis thaliana] gi|186505729|ref|NP_001118449.1|
Lj1g3v4729000	907	0.722802	0.240353	3.00725	0.00263625	0.0212997	1.49094		PREDICTED: HVA22-like protein j-like isoform X2 [Cicer arietinum] gi|502112094|ref|XP_004494238.1|			K17338
Lj1g3v4729160	1608.95	-0.504739	0.188365	-2.67958	0.00737152	0.0454489	1.53128	Aspartic proteinase nepenthesin-2-like	PREDICTED: aspartic proteinase nepenthesin-2-like [Glycine max] gi|356503843|ref|XP_003520712.1|	GO:0004190,GO:0006508
Lj1g3v4729260	24018.9	-1.1416	0.418005	-2.73106	0.00631301	0.0364397	1.7659		NoHit
Lj1g3v4729270	21465.8	-1.18517	0.438528	-2.70261	0.00687965	0.043155	1.53128		syringolide-induced protein B13-1-9 [Glycine max] gi|351726220|ref|NP_001237119.1|
Lj1g3v4752710	5121.78	-0.42372	0.154033	-2.75084	0.00594432	0.0395788	1.49108	Transcription factor CCAAT	transcription factor CCAAT [Lotus japonicus] gi|193237557|dbj|BAG50055.1|	GO:0003700,GO:0006355		K08064
Lj1g3v4752850	1316.74	-0.468717	0.106494	-4.40134	1.07585e-05	0.000319648	1.00492		F26K24.5 protein [Theobroma cacao] gi|508716626|gb|EOY08523.1|
Lj1g3v4752940	1426.72	0.349449	0.0955242	3.65823	0.000253968	0.00364327	1.31452		Os11g0568700 [Oryza sativa Japonica Group] gi|297728499|ref|NP_001176613.1|
Lj1g3v4753160	1177.37	0.587559	0.131731	4.4603	8.18464e-06	0.000198426	1.31452		sialate O-acetylesterase [Prevotella sp. oral taxon 299] gi|496519806|ref|WP_009228089.1|
Lj1g3v4753210	680.208	0.467876	0.158169	2.95809	0.00309557	0.0220347	1.67335	Anaphase-promoting complex subunit cdc20-like	PREDICTED: anaphase-promoting complex subunit cdc20-like [Cicer arietinum] gi|502112266|ref|XP_004494277.1|	GO:0005515,GO:0010997,GO:0097027,GO:1904668	lja04120	K03363
Lj1g3v4763590	10.5152	-1.55226	0.432799	-3.58657	0.000335057	0.00962669	0.531281		amidohydrolase [Variovorax paradoxus S110] gi|239813352|ref|YP_002942262.1|
Lj1g3v4763600	3490.44	-1.71392	0.191345	-8.95724	3.32898e-19	4.39206e-17	1.52025		AMP1-like carboxypeptidase [Lotus japonicus] gi|429535563|dbj|BAM72481.1|			K01301
Lj1g3v4764500	568.011	-0.633849	0.17865	-3.54798	0.000388192	0.00662756	0.975029		PREDICTED: zerumbone synthase-like [Cicer arietinum] gi|502112401|ref|XP_004494319.1|
Lj1g3v4764520	348.515	2.36691	0.293061	8.07652	6.66434e-16	9.49074e-14	1.09458	Auxin response factor 2-like	PREDICTED: auxin response factor 2-like [Glycine max] gi|356570939|ref|XP_003553640.1|	GO:0003677,GO:0005634,GO:0006355,GO:0009725,GO:0005515	lja04075	K14486
Lj1g3v4790680	2332.35	-0.427666	0.12847	-3.32891	0.000871862	0.013641	0.878811		Uncharacterized protein TCM_026789 [Theobroma cacao] gi|508719798|gb|EOY11695.1|
Lj1g3v4807400	31992.9	-0.587716	0.119748	-4.90794	9.20357e-07	2.28572e-05	1.7659	Aspartic proteinase 2	aspartic proteinase 2 [Glycine max] gi|351725345|ref|NP_001237345.1|	GO:0004190,GO:0006508,GO:0006629		K08245
Lj1g3v4807580	88.2229	1.33343	0.393475	3.38885	0.000701857	0.0142893	0.665151		Ribosomal protein S12 [Medicago truncatula] gi|357441931|ref|XP_003591243.1|
Lj1g3v4820060	279.538	-1.71318	0.350373	-4.88959	1.01048e-06	5.74109e-05	0.691541		Uncharacterized protein TCM_004966 [Theobroma cacao] gi|508703587|gb|EOX95483.1|
Lj1g3v4830120	1380.94	0.357033	0.10661	3.34897	0.00081113	0.00893011	1.41051	Charged multivesicular body protein 7-like	PREDICTED: charged multivesicular body protein 7-like [Glycine max] gi|356572852|ref|XP_003554579.1|	GO:0007034	lja04144	K15053
Lj1g3v4830130	43.1583	-1.48432	0.362769	-4.09164	4.28336e-05	0.00159139	0.609314	Transcription factor SPATULA	Transcription factor SPATULA [Medicago truncatula] gi|357511583|ref|XP_003626080.1|	GO:0046983	lja04075,lja04712	K12126
Lj1g3v4830280	2827.23	-0.251692	0.0909349	-2.76783	0.00564316	0.0396924	1.41051	Protein transport protein Sec23A-like	PREDICTED: protein transport protein Sec23A-like [Glycine max] gi|356572844|ref|XP_003554575.1|	GO:0006886,GO:0006888,GO:0008270,GO:0030127
Lj1g3v4833890	483.334	1.75224	0.42793	4.09469	4.22736e-05	0.000945962	1.09458	Long chain acyl-CoA synthetase 1-like	PREDICTED: long chain acyl-CoA synthetase 1-like [Glycine max] gi|356505647|ref|XP_003521601.1|	GO:0003824,GO:0008152	lja00061,lja00071,lja01100,lja01212,lja04146	K01897
Lj1g3v4833920	312.323	1.70986	0.45104	3.79093	0.000150086	0.00246676	1.25819		PREDICTED: long chain acyl-CoA synthetase 1-like [Glycine max] gi|356505647|ref|XP_003521601.1|		lja00061,lja00071,lja01100,lja01212,lja04146	K01897
Lj1g3v4836280	219.909	2.02222	0.392017	5.1585	2.4894e-07	1.80541e-05	0.617943	Annotation was added to scaffolds in November 2011~Long-chain-fatty-acid-CoA ligase	Annotation was added to scaffolds in November 2011~Long-chain-fatty-acid-CoA ligase [Medicago truncatula] gi|357511417|ref|XP_003625997.1|	GO:0003824,GO:0008152	lja00061,lja00071,lja01100,lja01212,lja04146	K01897
Lj1g3v4849450	955.546	0.345225	0.122919	2.80857	0.00497622	0.0481076	0.954276	Receptor-like serine/threonine-protein kinase ALE2-like	PREDICTED: receptor-like serine/threonine-protein kinase ALE2-like [Cicer arietinum] gi|502112746|ref|XP_004494430.1|	GO:0004672,GO:0006468,GO:0005524
Lj1g3v4862690	19.858	-1.47676	0.407368	-3.62511	0.000288834	0.0104508	0.410511		40S ribosomal protein S12 [Cryptococcus gattii WM276] gi|321253847|ref|XP_003192872.1|
Lj1g3v4863000	3380.61	0.766893	0.273268	2.80638	0.0050102	0.0362949	1.41051	Heat shock protein DnaJ with tetratricopeptide repeat isoform 1	Heat shock protein DnaJ with tetratricopeptide repeat isoform 1 [Theobroma cacao] gi|508703337|gb|EOX95233.1|	GO:0005515
Lj1g3v4863040	3462.96	-0.441168	0.142423	-3.0976	0.00195097	0.0168439	1.49108	Dnaj homolog subfamily B member 11-like	PREDICTED: dnaJ homolog subfamily B member 11-like [Glycine max] gi|356505618|ref|XP_003521587.1|	GO:0006457,GO:0051082	lja04141	K09517
Lj1g3v4864230	1078.32	0.482955	0.162582	2.97053	0.00297283	0.0435112	0.653217		Uncharacterized protein TCM_004747 [Theobroma cacao] gi|508703300|gb|EOX95196.1|
Lj1g3v4865360	2396.3	0.325796	0.108468	3.0036	0.00266807	0.0211132	1.53128	Kinesin-4-like	PREDICTED: kinesin-4-like [Glycine max] gi|356570984|ref|XP_003553662.1|	GO:0005515,GO:0003777,GO:0007018,GO:0005524,GO:0008017		K10406
Lj1g3v4875740	420.22	0.43126	0.155774	2.7685	0.00563158	0.0436156	1.23405		PREDICTED: serine/threonine-protein phosphatase 7 long form homolog [Cicer arietinum] gi|502086734|ref|XP_004488309.1|
Lj1g3v4897990	11420	-1.69968	0.271031	-6.27116	3.58379e-10	1.80772e-08	1.7659	Ferredoxin-3, chloroplastic-like isoform X1	PREDICTED: ferredoxin-3 chloroplastic-like isoform X1 [Cicer arietinum] gi|502120992|ref|XP_004497151.1|	GO:0009055,GO:0051536,GO:0051537,GO:0022900	lja00195	K02639
Lj1g3v4913220	770.814	-0.374281	0.127659	-2.93188	0.00336916	0.0361529	0.954276	Wee1-like protein kinase-like	PREDICTED: wee1-like protein kinase-like [Cicer arietinum] gi|502112512|ref|XP_004494355.1|	GO:0004672,GO:0005524,GO:0006468		K06632
Lj1g3v4914260	237.232	1.39374	0.304705	4.57407	4.78337e-06	0.000215884	0.691541	Zinc finger protein NUTCRACKER-like	PREDICTED: zinc finger protein NUTCRACKER-like [Glycine max] gi|356572684|ref|XP_003554496.1|	GO:0046872,GO:0003676
Lj1g3v4914270	434.565	1.74985	0.280817	6.23129	4.626e-10	5.1162e-08	0.740967		zinc finger protein [Phaseolus vulgaris] gi|319428678|gb|ADV56701.1|
Lj1g3v4916300	5322.6	0.562291	0.102822	5.4686	4.53615e-08	1.71647e-06	1.53128		PREDICTED: platelet binding protein GspB-like isoform X1 [Cicer arietinum] gi|502112479|ref|XP_004494344.1|
Lj1g3v4918550	225.818	0.826044	0.254519	3.24552	0.00117238	0.0169406	0.889712	F-box protein PP2-B15-like	PREDICTED: F-box protein PP2-B15-like [Glycine max] gi|356505799|ref|XP_003521677.1|	GO:0005515
Lj1g3v4918570	389.383	0.858013	0.254244	3.37476	0.000738803	0.0136637	0.740967		F-box protein PP2-B3 [Medicago truncatula] gi|357511809|ref|XP_003626193.1|
Lj1g3v4918590	36.4434	1.00331	0.323333	3.10304	0.00191546	0.0331951	0.609314	F-box protein PP2-B15	F-box protein PP2-B15 [Medicago truncatula] gi|357511811|ref|XP_003626194.1|	GO:0005515
Lj1g3v4918600	2742.26	0.662305	0.112664	5.87859	4.13772e-09	2.2128e-07	1.31452	F-box/LRR-repeat protein 3-like	PREDICTED: F-box/LRR-repeat protein 3-like [Glycine max] gi|356505803|ref|XP_003521679.1|	GO:0005515,GO:0004857,GO:0005618,GO:0030599,GO:0042545	lja00040,lja01100	K10268,K01051
Lj1g3v4918700	1262.9	0.815811	0.181146	4.50362	6.68056e-06	0.000156504	1.41051	Epoxide hydrolase 2-like	PREDICTED: epoxide hydrolase 2-like [Glycine max] gi|356572960|ref|XP_003554633.1|	GO:0003824
Lj1g3v4921080	1967.07	-0.967835	0.304269	-3.18085	0.00146843	0.0183902	1.00492	Zinc finger protein NUTCRACKER-like	PREDICTED: zinc finger protein NUTCRACKER-like [Glycine max] gi|356576787|ref|XP_003556511.1|	GO:0003676,GO:0046872
Lj1g3v4944910	7448.64	-0.936143	0.342823	-2.73069	0.00632022	0.0370355	1.73201	E3 ubiquitin-protein ligase ATL6-like	PREDICTED: E3 ubiquitin-protein ligase ATL6-like [Cicer arietinum] gi|502113388|ref|XP_004494634.1|	GO:0005515,GO:0008270		K10664
Lj1g3v4954970	98.7761	1.17837	0.300584	3.92028	8.84454e-05	0.0029081	0.607042		Uncharacterized protein TCM_026522 [Theobroma cacao] gi|508719393|gb|EOY11290.1|
Lj1g3v4955040	774.901	1.27838	0.270837	4.7201	2.35727e-06	6.15304e-05	1.49094	Glutathione synthetase	glutathione synthetase [Lotus japonicus] gi|37222544|gb|AAK77663.2|AF279703_1	GO:0004363,GO:0005524,GO:0006750,GO:0016874	lja00270,lja00480,lja01100	K21456
Lj1g3v4955350	22056.9	-0.45894	0.120932	-3.79502	0.000147632	0.00179225	1.81739	Cytosolic CuZn-superoxide dismutase	cytosolic CuZn-superoxide dismutase [Lotus japonicus] gi|32441511|gb|AAP81872.1|	GO:0004784,GO:0055114,GO:0006801,GO:0046872	lja04146	K04565
Lj1g3v4955470	2610.72	-0.300176	0.0720436	-4.16659	3.09189e-05	0.000543444	1.53128	WD repeat-containing protein 48-like isoform X1	PREDICTED: WD repeat-containing protein 48-like isoform X1 [Cicer arietinum] gi|502113479|ref|XP_004494664.1|	GO:0005515		K15361
Lj1g3v4957750	26.7373	1.12483	0.368102	3.05576	0.00224493	0.0385109	0.584811		At1g52320/F19K6_7 [Arabidopsis thaliana] gi|15450411|gb|AAK96499.1|
Lj1g3v4958890	6077.37	-0.746649	0.121719	-6.13422	8.55805e-10	4.10784e-08	1.73201		Auxin-induced protein PCNT115 [Medicago truncatula] gi|357512287|ref|XP_003626432.1|
Lj1g3v4959910	100.633	1.80182	0.420342	4.28655	1.81466e-05	0.000760784	0.607042	Ammonium transporter 3 member 1-like	PREDICTED: ammonium transporter 3 member 1-like [Glycine max] gi|356571182|ref|XP_003553758.1|	GO:0008519,GO:0016020,GO:0072488,GO:0015696		K03320
Lj1g3v4979970	6865.14	-0.626055	0.195605	-3.20062	0.00137133	0.0126036	1.53128	GDP-mannose 3,5-epimerase-like isoform X1	PREDICTED: GDP-mannose 35-epimerase-like isoform X1 [Cicer arietinum] gi|502117369|ref|XP_004495797.1|	GO:0003824,GO:0050662,GO:0047918,GO:0051287	lja00053,lja00520,lja01100,lja01110	K10046
Lj1g3v4996170	623.281	-0.62574	0.133806	-4.67647	2.91862e-06	0.000105769	0.975029		PREDICTED: protein WVD2-like 1-like isoform X4 [Cicer arietinum] gi|502113645|ref|XP_004494714.1|
Lj1g3v4997280	4730.53	-1.04714	0.126469	-8.27984	1.23345e-16	1.46676e-14	1.41051	Flavonol synthase/flavanone 3-hydroxylase	Flavonol synthase/flavanone 3-hydroxylase [Medicago truncatula] gi|357478365|ref|XP_003609468.1|	GO:0016491,GO:0055114
Lj1g3v4998480	2530.77	-0.85377	0.224108	-3.80964	0.000139167	0.00283525	0.989352	Protein PHR1-LIKE 1-like isoform X1	PREDICTED: protein PHR1-LIKE 1-like isoform X1 [Cicer arietinum] gi|502113704|ref|XP_004494732.1|	GO:0003677
Lj1g3v4999550	1048.32	-0.284248	0.0908841	-3.12759	0.00176245	0.0162385	1.41051		Chloroplast J-like domain 1 [Theobroma cacao] gi|508719035|gb|EOY10932.1|
Lj1g3v5010640	406.696	-0.537352	0.197211	-2.72475	0.00643492	0.0481076	1.23405	L-type lectin-domain containing receptor kinase IX.1-like	PREDICTED: L-type lectin-domain containing receptor kinase IX.1-like [Glycine max] gi|356546735|ref|XP_003541778.1|	GO:0004672,GO:0006468,GO:0030246,GO:0005524
Lj1g3v5020770	827.502	0.636554	0.141187	4.50858	6.52615e-06	0.000125302	1.77839		AT hook motif DNA-binding family protein [Theobroma cacao] gi|508719092|gb|EOY10989.1|
Lj1g3v5020830	406.353	0.736352	0.227308	3.23945	0.00119762	0.0199306	0.740967		Uncharacterized protein isoform 1 [Theobroma cacao] gi|508718917|gb|EOY10814.1|
Lj1g3v5020920	2661.17	-0.952358	0.308935	-3.08272	0.0020512	0.0236257	1.00492	U-box domain-containing protein 9-like	PREDICTED: U-box domain-containing protein 9-like [Cicer arietinum] gi|502113800|ref|XP_004494763.1|	GO:0004842,GO:0016567,GO:0005515,GO:0005488
Lj1g3v5021050	361.542	4.73317	0.328168	14.423	3.70748e-47	2.00395e-44	1.23405		PREDICTED: probable receptor-like protein kinase At2g42960-like [Glycine max] gi|356504137|ref|XP_003520855.1|
Lj1g3v5021090	116.999	2.16281	0.368557	5.86833	4.402e-09	3.2946e-07	0.916814		Uncharacterized protein TCM_002943 [Theobroma cacao] gi|508702040|gb|EOX93936.1|
Lj1g3v5021110	48.189	0.991927	0.299006	3.31741	0.000908559	0.0174746	0.665151	Protein kinase-like protein	Protein kinase-like protein [Medicago truncatula] gi|357512441|ref|XP_003626509.1|	GO:0004672,GO:0005524,GO:0006468
Lj1g3v5021180	129.4	0.558227	0.198388	2.81381	0.00489588	0.0489031	0.916814		Replication protein A1-like protein [Medicago truncatula] gi|358343841|ref|XP_003636004.1|
Lj1g3v5033380	3555.02	-0.374465	0.114765	-3.26287	0.00110289	0.0105475	1.54753	Mitochondrial substrate carrier family protein B-like isoform 1	PREDICTED: mitochondrial substrate carrier family protein B-like isoform 1 [Glycine max] gi|356506048|ref|XP_003521800.1|	GO:0055085		K14684
Lj1g3v5034660	1973.88	2.04058	0.194835	10.4734	1.1448e-25	2.18806e-23	1.53128	Triacylglycerol lipase 1	triacylglycerol lipase 1 [Arachis hypogaea] gi|324329841|gb|ADY38373.1|	GO:0006629
Lj1g3v5034810	705.176	-1.69351	0.456439	-3.71026	0.000207048	0.00292375	1.41051		Uncharacterized protein TCM_005150 [Theobroma cacao] gi|508703812|gb|EOX95708.1|
Lj1g3v5034830	322.011	-1.58838	0.386663	-4.10792	3.99235e-05	0.00134185	0.691541		Acid phosphatase/vanadium-dependent haloperoxidase-related protein [Theobroma cacao] gi|508703807|gb|EOX95703.1|
Lj1g3v5035080	2718.17	-0.763701	0.244826	-3.11936	0.00181243	0.017576	1.31452	Auxin response factor 18-like	PREDICTED: auxin response factor 18-like [Glycine max] gi|356504181|ref|XP_003520877.1|	GO:0003677,GO:0005634,GO:0006355,GO:0009725,GO:0005515	lja04075	K14486
Lj1g3v5048260	327.494	0.687911	0.179911	3.82363	0.000131503	0.00223259	1.23405	RAB11B	RAB11B [Lotus japonicus] gi|1370144|emb|CAA98178.1|	GO:0005525,GO:0007264	lja04144	K07904
Lj1g3v5058310	36.1874	1.18526	0.380899	3.11174	0.0018599	0.0324174	0.610382		SAP30-binding protein [Medicago truncatula] gi|357442367|ref|XP_003591461.1|
Lj1g3v5060600	338.692	-0.808679	0.13792	-5.8634	4.53476e-09	2.57068e-07	1.23405	Pentatricopeptide repeat-containing protein	Pentatricopeptide repeat-containing protein [Medicago truncatula] gi|357512639|ref|XP_003626608.1|	GO:0005515		K20291
Lj1g3v5060940	653.14	0.432224	0.13108	3.29741	0.000975813	0.00910901	1.65549	Guanine nucleotide-binding protein subunit gamma 2-like	PREDICTED: guanine nucleotide-binding protein subunit gamma 2-like [Cicer arietinum] gi|502124605|ref|XP_004498598.1|	GO:0004871,GO:0005834,GO:0007186
Lj1g3v5061080	807.775	-1.02561	0.327252	-3.13402	0.00172429	0.0141516	1.65549	Tyrosine-sulfated glycopeptide receptor 1-like	PREDICTED: tyrosine-sulfated glycopeptide receptor 1-like [Glycine max] gi|356504209|ref|XP_003520891.1|	GO:0005515
Lj1g3v5061090	732.289	-0.945286	0.271446	-3.4824	0.000496935	0.00824283	0.954276	Tyrosine-sulfated glycopeptide receptor 1-like	PREDICTED: tyrosine-sulfated glycopeptide receptor 1-like [Glycine max] gi|356504209|ref|XP_003520891.1|	GO:0004672,GO:0005524,GO:0006468
Lj1g3v5062610	54.6341	1.14126	0.373471	3.05581	0.00224455	0.0372734	0.609314	Pectinesterase	Pectinesterase [Medicago truncatula] gi|357514339|ref|XP_003627458.1|	GO:0004857,GO:0005618,GO:0030599,GO:0042545	lja00040,lja01100	K01051
Lj1g3v5062780	7724.52	-0.461009	0.117627	-3.91925	8.8825e-05	0.00134608	1.53128	Pyruvate dehydrogenase E1 component subunit beta, mitochondrial-like	PREDICTED: pyruvate dehydrogenase E1 component subunit beta mitochondrial-like [Glycine max] gi|356552857|ref|XP_003544779.1|	GO:0004739,GO:0006086	lja00010,lja00020,lja00620,lja01100,lja01110,lja01200	K00162
Lj2g3v0024800	896.993	0.601972	0.213504	2.81948	0.00481008	0.0295983	1.77839		Glioma tumor suppressor candidate region gene 2 protein [Medicago truncatula] gi|357492905|ref|XP_003616741.1|			K14840
Lj2g3v0045000	33932.9	1.2492	0.385674	3.23901	0.00119947	0.00995326	1.81739		PREDICTED: huntingtin-like [Nasonia vitripennis] gi|345483474|ref|XP_001603778.2|
Lj2g3v0048380	268.546	1.26464	0.353514	3.57734	0.000347114	0.00652588	0.889712		nuclear pore complex subunit [Colletotrichum orbiculare MAFF 240422] gi|477537131|gb|ENH88591.1|
Lj2g3v0146570	1186.06	-0.254672	0.0944347	-2.6968	0.0070009	0.0464705	1.41051		Uncharacterized protein TCM_043165 [Theobroma cacao] gi|508726775|gb|EOY18672.1|			K17402
Lj2g3v0177210	1326.93	-0.293716	0.0983465	-2.98654	0.00282152	0.0317977	0.954276		PREDICTED: ultraviolet-B receptor UVR8-like [Cicer arietinum] gi|502180620|ref|XP_004516679.1|
Lj2g3v0216910	1159.24	-0.469216	0.160613	-2.92141	0.0034845	0.0291412	1.31452	Protein SENSITIVE TO PROTON RHIZOTOXICITY 1-like	PREDICTED: protein SENSITIVE TO PROTON RHIZOTOXICITY 1-like [Glycine max] gi|356576169|ref|XP_003556206.1|	GO:0003676,GO:0046872
Lj2g3v0227070	16.0129	1.91726	0.454755	4.21603	2.48641e-05	0.00162251	0.345276		NoHit
Lj2g3v0264020	16999.2	-1.16135	0.24701	-4.70162	2.58105e-06	6.91493e-05	1.41051	Hydroxyproline-rich glycoprotein	hydroxyproline-rich glycoprotein [Solanum tuberosum] gi|24745591|dbj|BAC23028.1|	GO:0005199,GO:0009664
Lj2g3v0264280	25646	-1.27272	0.237344	-5.36235	8.21457e-08	2.61101e-06	1.7659	Hydroxyproline-rich glycoprotein	hydroxyproline-rich glycoprotein [Solanum tuberosum] gi|24745591|dbj|BAC23028.1|	GO:0005199,GO:0009664
Lj2g3v0307630	2545.62	0.333062	0.102429	3.25165	0.00114739	0.010965	1.53128		sensor signal transduction histidine kinase [Frankia sp. CcI3] gi|86741716|ref|YP_482116.1|
Lj2g3v0319380	3535.65	-1.08008	0.269018	-4.01491	5.94691e-05	0.000949616	1.53128	Probable peroxisomal membrane protein PEX13-like	PREDICTED: probable peroxisomal membrane protein PEX13-like [Cicer arietinum] gi|502163423|ref|XP_004512835.1|	GO:0005515
Lj2g3v0343900	938.766	-0.794733	0.225114	-3.53036	0.000414988	0.00496783	1.49094	Divalent ion symporter isoform 1	Divalent ion symporter isoform 1 [Theobroma cacao] gi|508776000|gb|EOY23256.1|	GO:0016021,GO:0055085
Lj2g3v0343930	680.1	1.40423	0.268276	5.23427	1.6564e-07	8.58365e-06	0.954276		NoHit			K19329
Lj2g3v0345020	2699.31	1.14814	0.296898	3.86712	0.00011013	0.0016217	1.53128		ER glycerol-phosphate acyltransferase [Medicago truncatula] gi|357514561|ref|XP_003627569.1|		lja00561,lja00564,lja01100,lja01110	K13508
Lj2g3v0345030	1916.51	1.38604	0.295941	4.68349	2.82026e-06	0.000100367	1.00492		PREDICTED: sulfotransferase 4A1-like [Megachile rotundata] gi|383861220|ref|XP_003706084.1|
Lj2g3v0345050	1028.94	-0.84582	0.151955	-5.56626	2.60263e-08	1.12125e-06	1.41051	Probable anion transporter 2, chloroplastic-like	PREDICTED: probable anion transporter 2 chloroplastic-like [Cicer arietinum] gi|502157148|ref|XP_004510775.1|	GO:0016021,GO:0055085		K08193
Lj2g3v0391790	9336.41	-0.263069	0.0910979	-2.88776	0.00388	0.024435	1.81739	Tripeptidyl-peptidase 2-like isoform 1	PREDICTED: tripeptidyl-peptidase 2-like isoform 1 [Glycine max] gi|356530860|ref|XP_003533997.1|	GO:0004252,GO:0006508,GO:0008240		K01280
Lj2g3v0435450	219.227	1.66595	0.426425	3.90677	9.35378e-05	0.00221071	0.889712	Multidrug and toxin extrusion protein 1-like	PREDICTED: multidrug and toxin extrusion protein 1-like [Glycine max] gi|356574471|ref|XP_003555370.1|	GO:0006855,GO:0015238,GO:0015297,GO:0016020,GO:0055085		K03327
Lj2g3v0450440	1588.68	-0.342854	0.0916541	-3.74074	0.000183479	0.00281962	1.31452		PREDICTED: post-GPI attachment to proteins factor 3-like [Cicer arietinum] gi|502165765|ref|XP_004513683.1|			K23553
Lj2g3v0473820	1367.23	-0.315795	0.0919544	-3.43426	0.000594179	0.0091225	1.00492	Receptor-like serine/threonine-protein kinase At2g45590-like	PREDICTED: receptor-like serine/threonine-protein kinase At2g45590-like [Cicer arietinum] gi|502146090|ref|XP_004506300.1|	GO:0004672,GO:0005524,GO:0006468
Lj2g3v0473850	406.178	0.879953	0.171735	5.12389	2.99303e-07	1.12963e-05	1.25819		hypothetical protein CNA01480 [Cryptococcus neoformans var. neoformans JEC21] gi|58259641|ref|XP_567233.1|
Lj2g3v0484940	1861.29	0.370834	0.131121	2.82819	0.00468124	0.0363696	1.31452	CDGSH iron-sulfur domain-containing protein 2-like	PREDICTED: CDGSH iron-sulfur domain-containing protein 2-like [Glycine max] gi|356559911|ref|XP_003548239.1|	GO:0043231,GO:0051537		K23882
Lj2g3v0485950	1925.34	-0.287006	0.105503	-2.72036	0.00652114	0.0416169	1.53128	K(+) efflux antiporter 5-like isoform X2	PREDICTED: K(+) efflux antiporter 5-like isoform X2 [Cicer arietinum] gi|502146030|ref|XP_004506289.1|	GO:0006812,GO:0015299,GO:0016021,GO:0055085
Lj2g3v0534720	485.695	1.2934	0.171362	7.54776	4.42798e-14	5.57832e-12	1.09458	Gibberellin receptor GID1	Gibberellin receptor GID1 [Medicago truncatula] gi|357498859|ref|XP_003619718.1|	GO:0008152,GO:0016787
Lj2g3v0561220	1988.25	-0.449263	0.150385	-2.98743	0.00281336	0.0219407	1.53128	Alcohol dehydrogenase-like 6-like	PREDICTED: alcohol dehydrogenase-like 6-like [Glycine max] gi|356531015|ref|XP_003534074.1|	GO:0008270,GO:0016491,GO:0055114	lja00010,lja00071,lja00350,lja01100,lja01110	K00001
Lj2g3v0561290	500.199	3.17564	0.449137	7.07055	1.54326e-12	1.89325e-10	0.954276		Ripening-related protein [Medicago truncatula] gi|357507257|ref|XP_003623917.1|
Lj2g3v0593030	501.199	-1.34959	0.252644	-5.34187	9.19913e-08	4.9023e-06	0.975029		Uncharacterized protein TCM_004685 [Theobroma cacao] gi|508703228|gb|EOX95124.1|
Lj2g3v0604410	13603	-1.11812	0.28933	-3.86451	0.000111311	0.00140874	1.81739	Protease inhibitor	protease inhibitor [Sesbania rostrata] gi|20269067|emb|CAD29731.1|	GO:0004866
Lj2g3v0609640	3906.96	0.510021	0.165804	3.07605	0.00209766	0.017496	1.53128		Yellow stripe-like protein 2.1 [Medicago truncatula] gi|357499731|ref|XP_003620154.1|
Lj2g3v0609780	6768.06	-0.310935	0.0796489	-3.90382	9.46876e-05	0.0015269	1.41051	Dolichyl-diphosphooligosaccharide-protein glycosyltransferase subunit STT3A	Dolichyl-diphosphooligosaccharide-protein glycosyltransferase subunit STT3A [Medicago truncatula] gi|357499709|ref|XP_003620143.1|	GO:0004576,GO:0006486,GO:0016020	lja00510,lja00513,lja01100,lja04141	K07151
Lj2g3v0621040	1652.62	0.391937	0.13556	2.89125	0.00383714	0.0278141	1.53128		hypothetical protein Gura_2604 [Geobacter uraniireducens Rf4] gi|148264648|ref|YP_001231354.1|
Lj2g3v0621850	4320.01	-0.652236	0.207302	-3.1463	0.00165349	0.0154516	1.41051	MYB transcription factor MYB131	MYB transcription factor MYB131 [Glycine max] gi|110931850|gb|ABH02924.1|	GO:0003677
Lj2g3v0632120	4876.77	-1.03053	0.249256	-4.13445	3.55812e-05	0.000627917	1.49108	Beta-amylase 1, chloroplastic-like	PREDICTED: beta-amylase 1 chloroplastic-like [Cicer arietinum] gi|502173079|ref|XP_004515248.1|	GO:0005975,GO:0000272,GO:0016161	lja00500,lja01100,lja01110	K01177
Lj2g3v0632130	5837.82	-1.15457	0.276109	-4.18157	2.89507e-05	0.000457415	1.7659	Beta-amylase 1, chloroplastic-like	PREDICTED: beta-amylase 1 chloroplastic-like [Cicer arietinum] gi|502173079|ref|XP_004515248.1|	GO:0000272,GO:0016161,GO:0005975	lja00500,lja01100,lja01110	K01177
Lj2g3v0632140	35.3153	1.70814	0.40445	4.22337	2.40679e-05	0.000980321	0.596251		PREDICTED: probable cyclic nucleotide-gated ion channel 20 chloroplastic-like [Cicer arietinum] gi|502173262|ref|XP_004515288.1|
Lj2g3v0632210	59.8116	1.97534	0.433493	4.55679	5.19403e-06	0.000269853	0.584811		Cyclic nucleotide-binding transporter 1 isoform 8 [Theobroma cacao] gi|508727800|gb|EOY19697.1|
Lj2g3v0632820	8276.35	-0.318463	0.103309	-3.08263	0.0020518	0.0172074	1.53128	Transmembrane 9 superfamily protein member	Transmembrane 9 superfamily protein member [Medicago truncatula] gi|357499551|ref|XP_003620064.1|	GO:0016021
Lj2g3v0632840	2542.56	-0.431552	0.125364	-3.44239	0.000576592	0.00718906	1.31452		Kinase domain-containing protein isoform 4 [Theobroma cacao] gi|508774281|gb|EOY21537.1|
Lj2g3v0633850	1427.42	-0.375569	0.0854235	-4.39656	1.09982e-05	0.000222675	1.53128	Os03g0719500	Os03g0719500 [Oryza sativa Japonica Group] gi|115454989|ref|NP_001051095.1|	GO:0004672,GO:0005524,GO:0006468
Lj2g3v0635790	77.2803	1.26647	0.392223	3.22897	0.00124239	0.0235689	0.610382		formin [Ogataea parapolymorpha DL-1] gi|320582031|gb|EFW96250.1|
Lj2g3v0636000	1349.91	-1.30699	0.448771	-2.91237	0.00358702	0.0352149	1.0532		NoHit
Lj2g3v0636570	2869.17	-1.76843	0.41627	-4.24827	2.15429e-05	0.000403515	1.53128	Purple acid phosphatase 17-like isoform X1	PREDICTED: purple acid phosphatase 17-like isoform X1 [Cicer arietinum] gi|502164940|ref|XP_004513338.1|	GO:0016787,GO:0003993	lja00740,lja01100	K14379
Lj2g3v0636730	3146.36	-0.341147	0.109056	-3.12818	0.00175895	0.0211292	1.00492	Annexin D5-like	PREDICTED: annexin D5-like [Cicer arietinum] gi|502164946|ref|XP_004513341.1|	GO:0005509,GO:0005544		K17098
Lj2g3v0636810	553.554	-1.99165	0.33648	-5.91907	3.23763e-09	2.17133e-07	1.05338		PREDICTED: probable LRR receptor-like serine/threonine-protein kinase At5g59680-like isoform X1 [Cicer arietinum] gi|502164954|ref|XP_004513345.1|
Lj2g3v0636870	4955.96	-0.37845	0.126622	-2.98883	0.00280047	0.0222752	1.49108	NADH-quinone oxidoreductase subunit I	NADH-quinone oxidoreductase subunit I [Medicago truncatula] gi|358344860|ref|XP_003636504.1|	GO:0016020,GO:0016651,GO:0051539,GO:0055114	lja00190,lja01100	K03941
Lj2g3v0648070	5480.29	-0.831547	0.24378	-3.41106	0.000647113	0.00744692	1.41051	Mitogen-activated protein kinase kinase 4-like	PREDICTED: mitogen-activated protein kinase kinase 4-like [Glycine max] gi|356531126|ref|XP_003534129.1|	GO:0004672,GO:0005524,GO:0006468	lja04016	K20604
Lj2g3v0658080	6438.19	-0.618812	0.117059	-5.28635	1.24784e-07	3.85837e-06	1.73201	NAD-dependent dihydropyrimidine dehydrogenase subunit PreA-like	PREDICTED: NAD-dependent dihydropyrimidine dehydrogenase subunit PreA-like [Glycine max] gi|356520655|ref|XP_003528976.1|	GO:0003824,GO:0005737,GO:0016627,GO:0055114,GO:0004152,GO:0006222	lja00240,lja00410,lja00770,lja01100	K00207
Lj2g3v0658180	25328.3	-0.525862	0.178508	-2.94587	0.00322044	0.0257818	1.41051	Cytosolic glutamine synthetase	cytosolic glutamine synthetase [Securigera parviflora] gi|30692028|gb|AAP33169.1|	GO:0004356,GO:0006807,GO:0003824,GO:0006542	lja00220,lja00250,lja00630,lja00910,lja01100,lja01230	K01915
Lj2g3v0658260	9033.71	-1.26603	0.396409	-3.19374	0.00140441	0.0112054	1.81739	Nudix hydrolase 4	PREDICTED: nudix hydrolase 4 [Glycine max] gi|356531134|ref|XP_003534133.1|	GO:0016787		K07766
Lj2g3v0661440	1685.14	0.535011	0.0938158	5.70278	1.17869e-08	7.11743e-07	1.0532	Phosphoethanolamine N-methyltransferase-like	PREDICTED: phosphoethanolamine N-methyltransferase-like [Glycine max] gi|356520653|ref|XP_003528975.1|	GO:0008152,GO:0008168	lja00564	K05929
Lj2g3v0663770	595.32	0.449277	0.16144	2.78293	0.00538703	0.0474361	1.05338		PREDICTED: nucleolar protein 56-like partial [Glycine max] gi|356529505|ref|XP_003533331.1|		lja03008	K14564
Lj2g3v0704890	72.7365	0.95489	0.308069	3.0996	0.0019378	0.0334672	0.609314	Chlorophyllase-1-like	PREDICTED: chlorophyllase-1-like [Cicer arietinum] gi|502163609|ref|XP_004512891.1|	GO:0015996,GO:0047746	lja00860,lja01100,lja01110	K08099
Lj2g3v0704980	130.588	1.07318	0.343284	3.12622	0.00177072	0.0226476	0.916814		bZIP transcription factor bZIP35 [Glycine max] gi|351721340|ref|NP_001236950.1|
Lj2g3v0716020	2046.2	1.31694	0.354258	3.71747	0.00020123	0.00302599	1.31452	Probable serine/threonine-protein kinase At1g18390-like isoform X2	PREDICTED: probable serine/threonine-protein kinase At1g18390-like isoform X2 [Cicer arietinum] gi|502163637|ref|XP_004512900.1|	GO:0004672,GO:0005524,GO:0006468
Lj2g3v0719130	522.87	-0.353549	0.12254	-2.88517	0.003912	0.0364397	1.09458		Uncharacterized protein TCM_009632 [Theobroma cacao] gi|508708216|gb|EOY00113.1|
Lj2g3v0743240	442.383	-0.573397	0.114688	-4.99962	5.74439e-07	2.29807e-05	1.09458		NDX1 homeobox protein [Lotus japonicus] gi|4138131|emb|CAA09791.1|
Lj2g3v0765370	1346.04	1.56913	0.375593	4.17773	2.94427e-05	0.000749632	1.00492		PREDICTED: sigma factor sigB regulation protein rsbQ-like [Glycine max] gi|356520565|ref|XP_003528932.1|
Lj2g3v0766450	362.739	0.504146	0.177424	2.84148	0.00449048	0.036997	1.23405		hypothetical protein BATDEDRAFT_35709 [Batrachochytrium dendrobatidis JAM81] gi|328768709|gb|EGF78755.1|
Lj2g3v0766530	254.105	0.922625	0.209254	4.40912	1.0379e-05	0.000336618	0.916436	Heavy metal transport/detoxification superfamily protein	Heavy metal transport/detoxification superfamily protein [Theobroma cacao] gi|508783607|gb|EOY30863.1|	GO:0030001,GO:0046872
Lj2g3v0777150	9702.64	-0.396823	0.145401	-2.72916	0.00634963	0.0408144	1.53128	Aldehyde dehydrogenase family 2 member C4-like	PREDICTED: aldehyde dehydrogenase family 2 member C4-like [Glycine max] gi|356520525|ref|XP_003528912.1|	GO:0008152,GO:0016491,GO:0055114,GO:0016620	lja00940	K12355
Lj2g3v0777220	5066.79	-1.1132	0.400424	-2.78005	0.00543508	0.0364397	1.52025		PREDICTED: arabinogalactan peptide 22-like [Glycine max] gi|356520575|ref|XP_003528937.1|
Lj2g3v0780540	558.078	-1.56409	0.395077	-3.95896	7.52783e-05	0.0014042	1.23405		PREDICTED: heat stress transcription factor C-1-like [Cicer arietinum] gi|502163862|ref|XP_004512974.1|
Lj2g3v0781590	726.652	-1.98077	0.416805	-4.75226	2.0116e-06	7.82163e-05	0.954276	Polyol transporter 5-like	PREDICTED: polyol transporter 5-like [Glycine max] gi|356522722|ref|XP_003529995.1|	GO:0005215,GO:0016021,GO:0055085,GO:0022857,GO:0016020,GO:0022891
Lj2g3v0783700	990.904	1.21979	0.258912	4.71121	2.46253e-06	5.83641e-05	1.65549		PREDICTED: probable chlorophyll(ide) b reductase NYC1 chloroplastic-like [Glycine max] gi|356531269|ref|XP_003534200.1|		lja00860,lja01100,lja01110	K13606
Lj2g3v0798860	1612.08	-0.539171	0.0988492	-5.45447	4.91182e-08	1.83799e-06	1.53128		Uncharacterized protein isoform 1 [Theobroma cacao] gi|508783503|gb|EOY30759.1|
Lj2g3v0824790	82.2052	-1.32953	0.441524	-3.01124	0.00260187	0.0428217	0.584811	Xyloglucan endotransglycosylase	xyloglucan endotransglycosylase [Lotus japonicus] gi|51534948|dbj|BAD36901.1|	GO:0004553,GO:0005975		K08235
Lj2g3v0852070	6662.62	0.27692	0.102371	2.70505	0.00682938	0.0428903	1.53128	Hexokinase-1-like	PREDICTED: hexokinase-2-like [Glycine max] gi|356495847|ref|XP_003516783.1|	GO:0001678,GO:0004396,GO:0005524,GO:0005536,GO:0005975,GO:0046835,GO:0016773	lja00010,lja00051,lja00052,lja00500,lja00520,lja01100,lja01110,lja01200	K00844
Lj2g3v0894320	1378.11	-0.58247	0.162162	-3.5919	0.00032828	0.00545795	1.0532		NHL domain-containing protein [Arabidopsis thaliana] gi|18395326|ref|NP_564209.1|
Lj2g3v0894330	466.617	-0.597564	0.187907	-3.1801	0.00147225	0.0156821	1.23405		NoHit
Lj2g3v0909590	4142.26	-2.03627	0.395885	-5.14359	2.69535e-07	9.34191e-06	1.41051	1-aminocyclopropane-1-carboxylate synthase 7-like	PREDICTED: 1-aminocyclopropane-1-carboxylate synthase 7-like [Glycine max] gi|356523125|ref|XP_003530192.1|	GO:0003824,GO:0009058,GO:0030170	lja00270,lja01100,lja01110	K01762
Lj2g3v0911630	686.85	0.358972	0.136091	2.63773	0.00834623	0.0470096	1.65549		PREDICTED: pollen-specific protein SF21-like [Glycine max] gi|356520858|ref|XP_003529077.1|
Lj2g3v0912020	1193.55	-0.520103	0.162612	-3.19843	0.0013818	0.0142486	1.31452	Cytidine deaminase	Cytidine deaminase [Medicago truncatula] gi|357501295|ref|XP_003620936.1|	GO:0003824,GO:0008270,GO:0004126,GO:0009972,GO:0016787	lja00240,lja01100	K01489
Lj2g3v0912050	391.569	-0.50759	0.145063	-3.4991	0.000466836	0.00782127	0.954276	Ectonucleotide pyrophosphatase/phosphodiesterase family member	Ectonucleotide pyrophosphatase/phosphodiesterase family member [Medicago truncatula] gi|357501305|ref|XP_003620941.1|	GO:0003824,GO:0008152	lja00230,lja00240,lja00500,lja00740,lja00760,lja00770,lja01100,lja01110	K01513
Lj2g3v0914370	3351.21	-0.458351	0.157933	-2.90218	0.0037057	0.0276179	1.49108	Auxin response factor 25-like	PREDICTED: auxin response factor 25-like [Glycine max] gi|356520887|ref|XP_003529091.1|	GO:0003677,GO:0005515,GO:0005634,GO:0006355,GO:0009725
Lj2g3v0914630	95671.5	0.924397	0.228598	4.04376	5.25998e-05	0.000921266	1.41051	Lupeol synthase	lupeol synthase [Lotus japonicus] gi|83016477|dbj|BAE53430.1|	GO:0016866
Lj2g3v0914960	3580.76	-0.320954	0.0800292	-4.01046	6.06018e-05	0.00103642	1.41051		Uncharacterized protein isoform 3 [Theobroma cacao] gi|508784945|gb|EOY32201.1|
Lj2g3v0919450	388.893	0.380729	0.133139	2.85963	0.00424132	0.042821	0.954276	MATE efflux family protein 9-like	PREDICTED: MATE efflux family protein 9-like [Cicer arietinum] gi|502090330|ref|XP_004489193.1|	GO:0006855,GO:0015238,GO:0015297,GO:0016020,GO:0055085		K03327
Lj2g3v0919480	39.376	2.0028	0.357552	5.60141	2.12612e-08	2.07693e-06	0.584811	Lish domain and HEAT repeat-containing protein KIAA1468-like	PREDICTED: lisH domain and HEAT repeat-containing protein KIAA1468-like [Cicer arietinum] gi|502090691|ref|XP_004489310.1|	GO:0005515
Lj2g3v0921530	512.324	2.60725	0.259757	10.0373	1.04525e-23	2.4675e-21	1.09458	Beta-1,4-mannosyl-glycoprotein 4-beta-N-acetylglucosaminyltransferase-like isoform X2	PREDICTED: beta-14-mannosyl-glycoprotein 4-beta-N-acetylglucosaminyltransferase-like isoform X2 [Cicer arietinum] gi|502126668|ref|XP_004499394.1|	GO:0003830,GO:0006487,GO:0016020	lja00510,lja01100	K00737
Lj2g3v0932880	1640.24	-0.782276	0.269183	-2.90611	0.00365955	0.030293	1.31452	Galactinol--sucrose galactosyltransferase-like	PREDICTED: galactinol--sucrose galactosyltransferase-like [Glycine max] gi|356511694|ref|XP_003524558.1|	GO:0003824	lja00052,lja01100	K06617
Lj2g3v1002750	694.745	2.13262	0.43188	4.93798	7.89358e-07	2.10723e-05	1.65549	Carbonic anhydrase	Carbonic anhydrase [Medicago truncatula] gi|357495991|ref|XP_003618284.1|	GO:0004089,GO:0008270,GO:0015976	lja00910,lja01100	K01673
Lj2g3v1014120	1004.13	6.44663	0.304246	21.1889	1.20859e-99	1.77201e-96	1.77839		RecName: Full CASP-like protein N24; AltName: Full Nodulin 24; Short MtN24_x0001_gi|2598569|emb|CAA75572.1| MtN24 [Medicago truncatula] gi|75098068|sp|O24088.1|N24_MEDTR
Lj2g3v1014310	1859.01	0.727872	0.247317	2.94308	0.00324966	0.0275147	1.31452	Serine/threonine-protein kinase HT1-like	PREDICTED: serine/threonine-protein kinase HT1-like [Glycine max] gi|356548615|ref|XP_003542696.1|	GO:0004672,GO:0006468,GO:0005524
Lj2g3v1014480	215.71	1.0246	0.331536	3.09045	0.00199853	0.0288656	0.763189	Zinc transporter 3-like	PREDICTED: zinc transporter 3-like [Cicer arietinum] gi|502090664|ref|XP_004489301.1|	GO:0005385,GO:0016021,GO:0071577,GO:0016020,GO:0030001,GO:0046873,GO:0055085		K14709
Lj2g3v1019790	10252.3	-0.212785	0.0753988	-2.82213	0.00477055	0.0295854	1.7659	Serine-rich adhesin for platelets-like isoform X1	PREDICTED: serine-rich adhesin for platelets-like isoform X1 [Cicer arietinum] gi|502090725|ref|XP_004489321.1|	GO:0005634,GO:0003682
Lj2g3v1019880	5992.47	-1.07625	0.362181	-2.97159	0.00296263	0.0200582	1.81739		PREDICTED: xyloglucan glycosyltransferase 4-like [Glycine max] gi|356550926|ref|XP_003543833.1|			K20887
Lj2g3v1019940	29.5408	1.63968	0.422695	3.87911	0.000104838	0.00331208	0.609314		multidrug ABC transporter ATPase/permease [Desulfosporosinus orientis DSM 765] gi|374993401|ref|YP_004968900.1|
Lj2g3v1020060	923.179	-1.18098	0.439009	-2.6901	0.00714313	0.045292	1.49094	Transcription factor C2H2	transcription factor C2H2 [Lotus japonicus] gi|193237571|dbj|BAG50062.1|	GO:0008270
Lj2g3v1022230	1879.94	-0.535946	0.100314	-5.34269	9.15768e-08	4.75225e-06	1.00492	Mannose-1-phosphate guanyltransferase alpha-B	Mannose-1-phosphate guanyltransferase alpha-B [Medicago truncatula] gi|357496183|ref|XP_003618380.1|	GO:0009058,GO:0016779	lja00051,lja00520,lja01100,lja01110	K00966
Lj2g3v1022240	2406.5	-0.323091	0.0926398	-3.48761	0.000487363	0.00554324	1.53128	Alpha-mannosidase 2x-like	PREDICTED: alpha-mannosidase 2x-like [Glycine max] gi|356550935|ref|XP_003543837.1|	GO:0003824,GO:0005975,GO:0004553,GO:0008270,GO:0006013,GO:0015923,GO:0030246,GO:0004559	lja00510,lja00513,lja01100	K01231
Lj2g3v1022510	4381.71	-0.62005	0.136971	-4.52689	5.98586e-06	0.000131449	1.54753	ABC transporter B family member 15-like	PREDICTED: ABC transporter B family member 15-like [Cicer arietinum] gi|502090823|ref|XP_004489352.1|	GO:0005524,GO:0016887,GO:0006810,GO:0016021,GO:0042626,GO:0055085	lja02010	K05658
Lj2g3v1022530	101.461	1.67439	0.346927	4.82635	1.3906e-06	5.9351e-05	0.916814	Type I inositol-1,4,5-trisphosphate 5-phosphatase CVP2-like	PREDICTED: type I inositol-145-trisphosphate 5-phosphatase CVP2-like [Glycine max] gi|356550941|ref|XP_003543840.1|	GO:0046856	lja00562,lja01100,lja04070	K01099
Lj2g3v1034640	195.018	4.30338	0.304113	14.1506	1.85206e-45	1.29794e-42	0.889712		PREDICTED: AP2-like ethylene-responsive transcription factor BBM-like [Fragaria vesca subsp. vesca] gi|470138396|ref|XP_004304943.1|
Lj2g3v1034740	7129.39	0.798871	0.287432	2.77933	0.00544706	0.0386878	1.41051	2-aminoethanethiol dioxygenase-like	PREDICTED: 2-aminoethanethiol dioxygenase-like [Glycine max] gi|356550744|ref|XP_003543744.1|	GO:0016702,GO:0055114		K23953
Lj2g3v1035900	2211.48	-1.15163	0.403388	-2.85489	0.00430523	0.0341963	1.31452	Glutaredoxin family protein	glutaredoxin family protein [Arabidopsis lyrata subsp. lyrata] gi|297801614|ref|XP_002868691.1|	GO:0009055,GO:0015035,GO:0045454
Lj2g3v1068380	2216.83	-0.309104	0.0920786	-3.35696	0.000788056	0.0113368	1.00492	KH domain-containing protein At4g18375-like	PREDICTED: KH domain-containing protein At4g18375-like [Glycine max] gi|356572762|ref|XP_003554535.1|	GO:0003723,GO:0003676		K21444
Lj2g3v1068510	10532.1	-0.965087	0.0668626	-14.4339	3.16731e-47	1.24882e-44	1.73201	Methionine S-methyltransferase-like	PREDICTED: methionine S-methyltransferase-like [Glycine max] gi|356541838|ref|XP_003539379.1|	GO:0009058,GO:0030170,GO:0003824,GO:0008168	lja00450,lja01100	K08247
Lj2g3v1068620	1630.2	-0.555455	0.167239	-3.32132	0.000895937	0.00905642	1.53128		SPX-domain protein [Medicago truncatula] gi|357518245|ref|XP_003629411.1|
Lj2g3v1068840	2011.5	-0.904313	0.244307	-3.70155	0.00021429	0.00317911	1.31452	Purple acid phosphatase 23-like	PREDICTED: purple acid phosphatase 23-like [Cicer arietinum] gi|502091054|ref|XP_004489427.1|	GO:0016787,GO:0003993,GO:0046872		K22390
Lj2g3v1069360	2068.43	-0.284134	0.089831	-3.16298	0.0015616	0.0213786	0.878811	EID1-like F-box protein 2-like isoform X1	PREDICTED: EID1-like F-box protein 2-like isoform X1 [Cicer arietinum] gi|502091098|ref|XP_004489441.1|	GO:0005515
Lj2g3v1079560	1183.37	4.13021	0.298927	13.8168	2.01943e-43	1.17627e-40	1.00492	Biotin carboxyl carrier protein of acetyl-CoA carboxylase 2, chloroplastic-like	PREDICTED: biotin carboxyl carrier protein of acetyl-CoA carboxylase 2 chloroplastic-like [Glycine max] gi|356551156|ref|XP_003543944.1|	GO:0003989,GO:0006633,GO:0009317	lja00061,lja00620,lja00640,lja01100,lja01110,lja01200,lja01212	K02160
Lj2g3v1090840	1115.26	-0.829814	0.256075	-3.24051	0.00119314	0.0120228	1.41051	Agmatine coumaroyltransferase-like	PREDICTED: agmatine coumaroyltransferase-like [Glycine max] gi|356573495|ref|XP_003554894.1|	GO:0016747
Lj2g3v1102980	27.0194	1.87404	0.466657	4.0159	5.92206e-05	0.00211125	0.596251	Cytokinin-O-glucosyltransferase	Cytokinin-O-glucosyltransferase [Medicago truncatula] gi|357496759|ref|XP_003618668.1|	GO:0008152,GO:0016758
Lj2g3v1105380	229.326	0.599875	0.206711	2.902	0.00370786	0.0457629	0.763189	Agamous-like MADS-box protein AGL8 homolog	PREDICTED: agamous-like MADS-box protein AGL8 homolog [Glycine max] gi|356573575|ref|XP_003554933.1|	GO:0003700,GO:0005634,GO:0006355,GO:0003723,GO:0000165,GO:0000977,GO:0045944,GO:0003677,GO:0046983		K09264
Lj2g3v1130620	5471.95	-1.61183	0.352657	-4.57052	4.86518e-06	0.00011153	1.52025	Nuclease S1	Nuclease S1 [Medicago truncatula] gi|357488641|ref|XP_003614608.1|	GO:0003676,GO:0004519,GO:0006308,GO:0016788
Lj2g3v1144100	128.794	0.76466	0.258488	2.95821	0.00309433	0.035741	0.889712	Thioesterase-like protein	Thioesterase-like protein [Medicago truncatula] gi|357488675|ref|XP_003614625.1|	GO:0016787
Lj2g3v1155450	157.755	-1.25005	0.421202	-2.96781	0.00299932	0.0375373	0.806958		NIMIN2c protein [Nicotiana tabacum] gi|116490059|gb|ABJ98930.1|
Lj2g3v1155500	2430.2	-1.30722	0.226895	-5.76131	8.34635e-09	3.69582e-07	1.53128	Peptide transporter PTR	Peptide transporter PTR [Medicago truncatula] gi|357488469|ref|XP_003614522.1|	GO:0005215,GO:0006810,GO:0016020		K14638
Lj2g3v1155540	3441.68	0.722054	0.199304	3.62288	0.000291341	0.00385946	1.41051	Dihydrolipoyllysine-residue acetyltransferase component of pyruvate dehydrogenase complex-like	PREDICTED: dihydrolipoyllysine-residue acetyltransferase component of pyruvate dehydrogenase complex-like [Glycine max] gi|356498274|ref|XP_003517978.1|	GO:0008152,GO:0016746	lja00010,lja00020,lja00620,lja01100,lja01110,lja01200	K00627
Lj2g3v1168820	316.157	-0.988482	0.249795	-3.95717	7.58427e-05	0.00139205	1.25819		Metallo-hydrolase/oxidoreductase superfamily protein isoform 1 [Theobroma cacao] gi|508710229|gb|EOY02126.1|
Lj2g3v1168830	3062.9	-1.9148	0.440504	-4.34683	1.3812e-05	0.000401625	0.989352	MYB-type transcription factor	MYB-type transcription factor [Lotus japonicus] gi|283132363|dbj|BAI63587.1|	GO:0003677
Lj2g3v1172280	811.992	0.820365	0.150679	5.44447	5.19591e-08	1.80765e-06	1.65549		NoHit
Lj2g3v1172390	3728.91	0.751806	0.1363	5.51582	3.4716e-08	1.34628e-06	1.53128		TPA: hypothetical protein ZEAMMB73_615662 [Zea mays] gi|414866999|tpg|DAA45556.1|
Lj2g3v1172410	277.099	-1.12105	0.342147	-3.27651	0.001051	0.0152143	0.916436		conserved hypothetical protein [Ricinus communis] gi|255589947|ref|XP_002535133.1|
Lj2g3v1172600	10955.3	1.64405	0.250453	6.5643	5.22773e-11	2.83519e-09	1.81739	Clavaminate synthase-like protein At3g21360-like	PREDICTED: clavaminate synthase-like protein At3g21360-like [Glycine max] gi|356496006|ref|XP_003516861.1|	GO:0016491,GO:0055114
Lj2g3v1194220	128.38	0.622742	0.202694	3.07232	0.00212402	0.035463	0.617943		PREDICTED: kinesin-like protein KIF17 [Mustela putorius furo] gi|511834002|ref|XP_004741639.1|
Lj2g3v1197780	2550.28	0.377428	0.132636	2.84559	0.00443297	0.0349438	1.31452	ASC1-like protein-like	PREDICTED: ASC1-like protein-like [Glycine max] gi|356558997|ref|XP_003547788.1|	GO:0016021,GO:0005783	lja00600,lja01100	K23727
Lj2g3v1199970	561.021	-1.19358	0.337146	-3.54023	0.000399774	0.00691752	0.954276		PREDICTED: probable indole-3-acetic acid-amido synthetase GH3.1-like [Glycine max] gi|356499966|ref|XP_003518806.1|		lja04075	K14487
Lj2g3v1200020	354.964	0.715685	0.14248	5.02306	5.08547e-07	2.05962e-05	1.09458	Protein kinase-like protein	protein kinase-like protein [Fagus sylvatica] gi|38228681|emb|CAE54077.1|	GO:0004672,GO:0005524,GO:0006468
Lj2g3v1200110	1842.75	-0.504984	0.14589	-3.46139	0.00053739	0.00938414	0.878811	Protein SRG1-like	PREDICTED: protein SRG1-like [Cicer arietinum] gi|502094956|ref|XP_004490337.1|	GO:0016491,GO:0055114
Lj2g3v1203440	7586.44	-0.504194	0.116188	-4.33948	1.42822e-05	0.000241588	1.81739	Heat shock protein 83-like	PREDICTED: heat shock protein 83-like [Glycine max] gi|356499958|ref|XP_003518802.1|	GO:0005524,GO:0006457,GO:0006950,GO:0051082	lja04141,lja04626	K09487
Lj2g3v1225620	952.25	0.638583	0.15964	4.00013	6.3307e-05	0.000939861	1.65549	ACR4	ACR4 [Medicago truncatula] gi|357487953|ref|XP_003614264.1|	GO:0008152,GO:0016597
Lj2g3v1239960	7810.25	-0.518028	0.107525	-4.81772	1.45208e-06	3.35887e-05	1.81739	3-phosphoshikimate 1-carboxyvinyltransferase	3-phosphoshikimate 1-carboxyvinyltransferase [Medicago truncatula] gi|357469709|ref|XP_003605139.1|	GO:0003866,GO:0009073,GO:0003824,GO:0016765	lja00400,lja01100,lja01110,lja01230	K00800
Lj2g3v1241120	10294.2	-0.494501	0.186559	-2.65064	0.0080339	0.0426905	1.81739	UDP-arabinopyranose mutase 1	PREDICTED: UDP-arabinopyranose mutase 1 [Vitis vinifera] gi|225456550|ref|XP_002263490.1|	GO:0016866,GO:0030244	lja00520,lja01100	K13379
Lj2g3v1242230	1368.51	0.409407	0.123358	3.31886	0.000903853	0.0121916	1.0532	Peptidyl-prolyl cis-trans isomerase E-like	PREDICTED: peptidyl-prolyl cis-trans isomerase E-like [Solanum lycopersicum] gi|460382667|ref|XP_004237059.1|	GO:0003676,GO:0000166,GO:0003755,GO:0006457
Lj2g3v1242320	6307.49	-0.706253	0.163388	-4.32256	1.5423e-05	0.000258941	1.81739		Uncharacterized protein TCM_021030 [Theobroma cacao] gi|508714331|gb|EOY06228.1|
Lj2g3v1252520	525.991	-0.891537	0.165929	-5.37299	7.74427e-08	3.91943e-06	1.05338	Ninja-family protein AFP1-like	PREDICTED: ninja-family protein AFP1-like [Cicer arietinum] gi|502094378|ref|XP_004490204.1|	GO:0007165
Lj2g3v1252560	629.817	-0.967942	0.209522	-4.61976	3.84183e-06	0.000120707	1.09458	Probable inactive purple acid phosphatase 1-like isoform X1	PREDICTED: probable inactive purple acid phosphatase 1-like isoform X1 [Cicer arietinum] gi|502094354|ref|XP_004490199.1|	GO:0003993,GO:0046872		K22390
Lj2g3v1253840	268.103	-1.09844	0.269123	-4.08158	4.47308e-05	0.00135797	0.763189	Core-2/I-branching beta-1,6-N-acetylglucosaminyltransferase family protein isoform 1	Core-2/I-branching beta-16-N-acetylglucosaminyltransferase family protein isoform 1 [Theobroma cacao] gi|508708200|gb|EOY00097.1|	GO:0008375,GO:0016020
Lj2g3v1267200	1577.22	2.71728	0.459606	5.91221	3.37555e-09	1.86461e-07	1.31452	Acidic endochitinase-like	PREDICTED: acidic endochitinase-like [Cicer arietinum] gi|502094104|ref|XP_004490140.1|	GO:0005975,GO:0004553	lja00520,lja01100	K01183
Lj2g3v1277610	4295.36	-0.92502	0.171473	-5.39455	6.86937e-08	2.71233e-06	1.41051	NAC domain protein NAC1	NAC domain protein NAC1 [Glycine max] gi|351725980|ref|NP_001236855.1|	GO:0003677,GO:0006355
Lj2g3v1277620	351.897	-0.49279	0.176782	-2.78756	0.0053106	0.041318	1.25819		Uncharacterized protein TCM_011673 [Theobroma cacao] gi|508709975|gb|EOY01872.1|
Lj2g3v1277800	733.963	-1.21316	0.384402	-3.15597	0.00159967	0.0205178	0.954276	LCR-like protein	LCR-like protein [Medicago truncatula] gi|357487015|ref|XP_003613795.1|	GO:0003723,GO:0033897		K01166
Lj2g3v1277810	1167.93	-1.47233	0.431443	-3.41257	0.000643532	0.00973362	1.00492	Extracellular ribonuclease LE-like	PREDICTED: extracellular ribonuclease LE-like [Glycine max] gi|356499815|ref|XP_003518732.1|	GO:0003723,GO:0033897		K01166
Lj2g3v1277840	273.636	0.575126	0.143965	3.9949	6.47229e-05	0.00201533	0.691541		Uncharacterized protein isoform 1 [Theobroma cacao] gi|508710018|gb|EOY01915.1|
Lj2g3v1292120	5103.22	1.20724	0.24941	4.84037	1.29598e-06	3.61291e-05	1.49108		Uncharacterized protein TCM_015808 [Theobroma cacao] gi|508776867|gb|EOY24123.1|
Lj2g3v1294240	1557.38	-1.22733	0.274911	-4.46446	8.02703e-06	0.000194893	1.31452		Uncharacterized protein TCM_011746 [Theobroma cacao] gi|508710070|gb|EOY01967.1|
Lj2g3v1316320	1513.7	0.345245	0.0807002	4.27811	1.88487e-05	0.000490736	1.0532	Protein vip1-like	PREDICTED: protein vip1-like [Cucumis sativus] gi|449434804|ref|XP_004135186.1|	GO:0003676,GO:0000166
Lj2g3v1326430	1738.04	-0.419424	0.137192	-3.05721	0.00223407	0.0243267	1.0532	Solute carrier family 35 member B1-like	PREDICTED: solute carrier family 35 member B1-like [Glycine max] gi|356500433|ref|XP_003519036.1|	GO:0055085		K15275
Lj2g3v1338880	246.711	5.5115	0.37439	14.7213	4.70554e-49	5.1359e-46	0.691541	AP2-like ethylene-responsive transcription factor ANT-like	PREDICTED: AP2-like ethylene-responsive transcription factor ANT-like [Glycine max] gi|356570045|ref|XP_003553203.1|	GO:0003700,GO:0006355,GO:0007275,GO:0003677
Lj2g3v1338890	80.2567	3.83246	0.409909	9.34954	8.80305e-21	3.06413e-18	0.610382	AP2-like ethylene-responsive transcription factor At1g16060-like	PREDICTED: AP2-like ethylene-responsive transcription factor At1g16060-like [Glycine max] gi|356524132|ref|XP_003530686.1|	GO:0003700,GO:0006355,GO:0007275
Lj2g3v1349340	78.4138	1.53574	0.349148	4.39853	1.08986e-05	0.000490546	0.610382	Thioredoxin H7-like	PREDICTED: thioredoxin H7-like [Glycine max] gi|356498146|ref|XP_003517914.1|	GO:0045454,GO:0006662,GO:0015035		K03671
Lj2g3v1365830	7618.6	-0.626308	0.111131	-5.63579	1.74261e-08	6.49944e-07	1.73201	Pyruvate dehydrogenase, partial	pyruvate dehydrogenase partial [Citrus x paradisi] gi|68138987|gb|AAY86036.1|	GO:0008152,GO:0016624,GO:0004739,GO:0006086,GO:0043231	lja00010,lja00020,lja00620,lja01100,lja01110,lja01200	K00161
Lj2g3v1365970	2875.35	-0.961764	0.24257	-3.9649	7.3427e-05	0.00113664	1.53128	Probable galacturonosyltransferase-like 9-like	PREDICTED: probable galacturonosyltransferase-like 9-like [Glycine max] gi|356501962|ref|XP_003519792.1|	GO:0016757
Lj2g3v1374500	1284.6	-0.565669	0.161839	-3.49526	0.000473603	0.00611462	1.31452		Serine/threonine-protein kinase TAO3 [Theobroma cacao] gi|508708472|gb|EOY00369.1|
Lj2g3v1375510	18.7056	2.00066	0.414081	4.83158	1.35453e-06	9.23314e-05	0.531281		PREDICTED: reticulon-like protein B17-like [Cicer arietinum] gi|502082743|ref|XP_004487260.1|
Lj2g3v1378900	4878.57	-0.196997	0.0718794	-2.74066	0.00613163	0.0405871	1.49108	AP-1 complex subunit gamma-2-like isoform X1	PREDICTED: AP-1 complex subunit gamma-2-like isoform X1 [Cicer arietinum] gi|502093017|ref|XP_004489861.1|	GO:0006886,GO:0016192,GO:0030117,GO:0030131,GO:0005488,GO:0005794,GO:0008565,GO:0015031		K12391
Lj2g3v1389210	266.071	2.69418	0.242198	11.1239	9.59745e-29	4.14585e-26	0.763189	Beta-glucosidase 11-like	PREDICTED: beta-glucosidase 11-like [Glycine max] gi|356523324|ref|XP_003530290.1|	GO:0004553,GO:0005975	lja00460,lja00500,lja00940,lja01100,lja01110	K01188
Lj2g3v1403790	15964.7	-1.36853	0.143805	-9.51659	1.78957e-21	2.27081e-19	1.7659	Carbonic anhydrase, chloroplastic-like	PREDICTED: carbonic anhydrase chloroplastic-like [Glycine max] gi|356501896|ref|XP_003519759.1|	GO:0004089,GO:0008270,GO:0015976	lja00910,lja01100	K01673
Lj2g3v1415210	104.3	1.4753	0.34139	4.32144	1.55011e-05	0.000480496	0.889712	Knotted-1 homeobox protein	Knotted-1 homeobox protein [Caragana korshinskii] gi|480328047|gb|AGJ83725.1|	GO:0003677,GO:0005634,GO:0006355
Lj2g3v1415240	243.417	1.76712	0.246342	7.17346	7.31247e-13	9.90483e-11	0.889712	Cysteine-rich receptor-like protein kinase 3-like	PREDICTED: cysteine-rich receptor-like protein kinase 3-like [Glycine max] gi|356502033|ref|XP_003519826.1|	GO:0004672,GO:0005524,GO:0006468
Lj2g3v1426600	526.529	1.2624	0.241396	5.22956	1.69909e-07	6.95037e-06	1.23405	ABC transporter B family member 26, chloroplastic-like	PREDICTED: ABC transporter B family member 26 chloroplastic-like [Cicer arietinum] gi|502166936|ref|XP_004514017.1|	GO:0005524,GO:0006810,GO:0016021,GO:0042626,GO:0055085,GO:0016887	lja02010	K05657
Lj2g3v1438510	5114.43	-1.53605	0.231627	-6.63154	3.32192e-11	2.18374e-09	1.52025	Protein TRANSPARENT TESTA 12-like	PREDICTED: protein TRANSPARENT TESTA 12-like [Glycine max] gi|356497726|ref|XP_003517710.1|	GO:0006855,GO:0015238,GO:0015297,GO:0016020,GO:0055085		K03327
Lj2g3v1455100	3736.11	-0.274989	0.100425	-2.73827	0.00617642	0.0396105	1.54753	U-box domain-containing protein	U-box domain-containing protein [Medicago truncatula] gi|357485505|ref|XP_003613040.1|	GO:0004842,GO:0016567,GO:0004672,GO:0006468,GO:0005524
Lj2g3v1455360	1122.67	0.665422	0.231111	2.87923	0.00398642	0.0394516	1.00492	Probable 1-deoxy-D-xylulose-5-phosphate synthase, chloroplastic-like	PREDICTED: probable 1-deoxy-D-xylulose-5-phosphate synthase chloroplastic-like [Glycine max] gi|356529695|ref|XP_003533424.1|	GO:0003824,GO:0008152,GO:0008661,GO:0016114	lja00730,lja00900,lja01100,lja01110	K01662
Lj2g3v1455390	2829.33	-0.684917	0.248742	-2.75352	0.00589581	0.0410155	1.41051		PREDICTED: BTB/POZ domain-containing protein 9-like [Papio anubis] gi|402866900|ref|XP_003897609.1|
Lj2g3v1455410	6018.22	-0.766803	0.29418	-2.60658	0.0091452	0.0469364	1.81739		phosphate transporter [Lotus japonicus] gi|92109216|dbj|BAE93351.1|			K08176
Lj2g3v1467770	247.853	4.63543	0.415092	11.1672	5.89894e-29	2.23725e-26	0.889712	Agglutinin-2-like	PREDICTED: agglutinin-2-like [Cicer arietinum] gi|502154472|ref|XP_004509711.1|	GO:0030246
Lj2g3v1467800	502.454	5.68374	0.388204	14.6411	1.53575e-48	9.15237e-46	1.23405	Agglutinin-2-like	PREDICTED: agglutinin-2-like [Cicer arietinum] gi|502154472|ref|XP_004509711.1|	GO:0030246
Lj2g3v1467880	640.519	-1.45045	0.46081	-3.14761	0.00164609	0.0147905	1.49094	Serine hydroxymethyltransferase 5	serine hydroxymethyltransferase 5 [Glycine max] gi|351722703|ref|NP_001237509.1|	GO:0016740,GO:0003824,GO:0004372,GO:0006544,GO:0006563,GO:0030170	lja00260,lja00460,lja00630,lja00670,lja01100,lja01110,lja01200,lja01230	K00600
Lj2g3v1467920	15812.7	-0.389864	0.0656493	-5.93858	2.87498e-09	1.19717e-07	1.81739	Receptor-like kinase SYMRK	receptor-like kinase SYMRK [Lotus japonicus] gi|21622628|gb|AAM67418.1|AF492655_1	GO:0004672,GO:0006468,GO:0005524,GO:0005515
Lj2g3v1467930	770.141	2.84873	0.233699	12.1898	3.52405e-34	1.02718e-31	1.49094	ABC transporter G family member	ABC transporter G family member [Medicago truncatula] gi|357485323|ref|XP_003612949.1|	GO:0016020
Lj2g3v1468080	6681.95	0.810114	0.249482	3.24718	0.00116553	0.00995326	1.7659	Transcription factor bHLH93-like	PREDICTED: transcription factor bHLH93-like [Glycine max] gi|356496600|ref|XP_003517154.1|	GO:0046983
Lj2g3v1468250	1270.72	0.73884	0.237546	3.1103	0.00186896	0.0221431	1.00492	Zinc finger protein	zinc finger protein [Medicago truncatula] gi|163889361|gb|ABY48131.1|	GO:0005515,GO:0008270
Lj2g3v1468370	487.514	-0.609985	0.200845	-3.0371	0.00238867	0.0248775	1.09458	Mitochondrial carnitine/acylcarnitine carrier-like protein-like isoform 1	PREDICTED: mitochondrial carnitine/acylcarnitine carrier-like protein-like isoform 1 [Glycine max] gi|356531405|ref|XP_003534268.1|	GO:0055085		K15109
Lj2g3v1468420	1147.87	-0.811967	0.199525	-4.0695	4.71146e-05	0.000891595	1.31452		PREDICTED: abscisic acid receptor PYL1-like [Cicer arietinum] gi|502162518|ref|XP_004512529.1|		lja04016,lja04075	K14496
Lj2g3v1468510	1011.38	-0.241925	0.0918097	-2.63507	0.00841211	0.0448203	1.77839		Uncharacterized protein TCM_015717 [Theobroma cacao] gi|508776741|gb|EOY23997.1|
Lj2g3v1468530	19565	-1.60402	0.432243	-3.71093	0.000206499	0.00273735	1.53128	Transcription factor MYC2-like	PREDICTED: transcription factor MYC2-like [Glycine max] gi|356497663|ref|XP_003517679.1|	GO:0046983	lja04016,lja04075	K13422
Lj2g3v1469630	502.674	-0.968395	0.300717	-3.22028	0.00128063	0.017222	0.954276		NoHit
Lj2g3v1469810	1600.41	-0.98781	0.323074	-3.05754	0.00223164	0.0243267	1.0532		Uncharacterized protein TCM_015703 [Theobroma cacao] gi|508776727|gb|EOY23983.1|
Lj2g3v1485040	4193.17	1.17633	0.277642	4.23688	2.26647e-05	0.000416322	1.54753		TPR domain protein [Medicago truncatula] gi|357485155|ref|XP_003612865.1|
Lj2g3v1485050	2561.51	0.323404	0.0866908	3.73054	0.000191069	0.00290319	1.31452	Nucleolar protein 12-like	PREDICTED: nucleolar protein 12-like [Cicer arietinum] gi|502162475|ref|XP_004512514.1|	GO:0000166,GO:0003676		K14837
Lj2g3v1495070	437.032	-1.13969	0.348939	-3.26616	0.00109016	0.0122663	1.25819	Inositol-tetrakisphosphate 1-kinase 1-like	PREDICTED: LOW QUALITY PROTEIN: inositol-tetrakisphosphate 1-kinase 1-like [Glycine max] gi|356497659|ref|XP_003517677.1|	GO:0000287,GO:0005524,GO:0005622,GO:0032957,GO:0047325,GO:0052725,GO:0052726	lja00562,lja01100,lja04070	K00913
Lj2g3v1498190	212.163	0.687988	0.209721	3.28049	0.00103626	0.0153837	0.889712	Syntaxin-22-like	PREDICTED: LOW QUALITY PROTEIN: syntaxin-22-like [Cucumis sativus] gi|449517098|ref|XP_004165583.1|	GO:0016020,GO:0016192
Lj2g3v1499330	695.807	-0.66614	0.161232	-4.13155	3.60325e-05	0.000930414	0.954276	Probable receptor-like protein kinase At1g67000-like	PREDICTED: probable receptor-like protein kinase At1g67000-like [Cicer arietinum] gi|502123870|ref|XP_004498292.1|	GO:0004672,GO:0005524,GO:0006468
Lj2g3v1499360	1968.34	-0.855966	0.204613	-4.18334	2.87258e-05	0.000734657	1.00492		Uncharacterized protein TCM_016576 [Theobroma cacao] gi|508777920|gb|EOY25176.1|
Lj2g3v1510660	2541.23	-0.735362	0.237117	-3.10126	0.00192698	0.0225221	1.00492	Poly	PREDICTED: poly [ADP-ribose] gi|502109943|ref|XP_004493762.1|	GO:0003677,GO:0003950,GO:0005634,GO:0006471,GO:0008270,GO:0051287	lja03410	K10798
Lj2g3v1534070	705.488	-1.02223	0.254513	-4.01641	5.90907e-05	0.000889002	1.65549	Disease resistance protein RPM1-like	PREDICTED: disease resistance protein RPM1-like [Glycine max] gi|356497605|ref|XP_003517650.1|	GO:0005515,GO:0043531	lja04626	K13457
Lj2g3v1535100	1267.76	-1.2413	0.413741	-3.00019	0.00269811	0.0407256	0.653217	Disease resistance protein RPP8	Disease resistance protein RPP8 [Medicago truncatula] gi|357484807|ref|XP_003612691.1|	GO:0043531	lja04626	K13457
Lj2g3v1535110	1334.07	-1.28344	0.433652	-2.95962	0.00308018	0.0325603	1.00492	Disease resistance protein RPM1-like	PREDICTED: disease resistance protein RPM1-like [Cicer arietinum] gi|502162289|ref|XP_004512454.1|	GO:0043531	lja04626	K13457
Lj2g3v1536150	105.655	-1.41967	0.462536	-3.06932	0.00214545	0.0356924	0.617943	Zinc transporter 5-like	PREDICTED: zinc transporter 5-like [Cicer arietinum] gi|502134356|ref|XP_004502089.1|	GO:0016020,GO:0030001,GO:0046873,GO:0055085,GO:0005385,GO:0016021,GO:0071577		K14709
Lj2g3v1536360	830.156	-0.641296	0.221351	-2.89719	0.00376516	0.039294	0.954276	Myb family transcription factor APL-like	PREDICTED: myb family transcription factor APL-like [Glycine max] gi|356495941|ref|XP_003516829.1|	GO:0003677
Lj2g3v1549740	87.7913	4.12336	0.401333	10.2742	9.21259e-25	4.12287e-22	0.610382	RING finger family protein	RING finger family protein [Medicago truncatula] gi|357484609|ref|XP_003612592.1|	GO:0005515,GO:0008270
Lj2g3v1549800	4545.5	0.850983	0.182309	4.6678	3.04442e-06	7.99827e-05	1.41051	Urea active transporter-like protein	Urea active transporter-like protein [Medicago truncatula] gi|357484591|ref|XP_003612583.1|	GO:0005215,GO:0006810,GO:0016020,GO:0055085,GO:0015204,GO:0016021,GO:0071918		K20989
Lj2g3v1549990	2952.63	0.453099	0.111372	4.06836	4.73459e-05	0.0011205	1.00492	Ankyrin-3-like	PREDICTED: ankyrin-3-like [Cicer arietinum] gi|502162024|ref|XP_004512364.1|	GO:0005515
Lj2g3v1550070	477.136	0.707499	0.230161	3.07394	0.00211254	0.0226406	1.09458		Os06g0710900 [Oryza sativa Japonica Group] gi|115469896|ref|NP_001058547.1|
Lj2g3v1550250	823.588	0.711224	0.126175	5.63681	1.73229e-08	7.72483e-07	1.41051	G-type lectin S-receptor-like serine/threonine-protein kinase At4g27290-like	PREDICTED: G-type lectin S-receptor-like serine/threonine-protein kinase At4g27290-like [Glycine max] gi|356514874|ref|XP_003526127.1|	GO:0004672,GO:0006468,GO:0005524,GO:0048544,GO:0005515,GO:0004674
Lj2g3v1550280	11533.3	1.02973	0.136688	7.53341	4.94322e-14	4.01271e-12	1.73201	Rop guanine nucleotide exchange factor 1-like	PREDICTED: rop guanine nucleotide exchange factor 1-like [Glycine max] gi|356496475|ref|XP_003517093.1|	GO:0005089
Lj2g3v1550550	645.707	-0.52005	0.149794	-3.47175	0.000517071	0.00542362	1.67335		Uncharacterized protein TCM_016706 [Theobroma cacao] gi|508778124|gb|EOY25380.1|
Lj2g3v1560840	4403.26	0.682558	0.211233	3.23131	0.00123224	0.0116272	1.52025	ABC transporter G family member 14-like	PREDICTED: ABC transporter G family member 14-like [Glycine max] gi|356538433|ref|XP_003537708.1|	GO:0005524,GO:0016887,GO:0016020
Lj2g3v1560880	1751.6	-0.45162	0.143464	-3.14797	0.00164407	0.0153837	1.41051	WAT1-related protein At4g19185-like isoform X1	PREDICTED: WAT1-related protein At4g19185-like isoform X1 [Cicer arietinum] gi|502161864|ref|XP_004512310.1|	GO:0016020,GO:0016021,GO:0022857
Lj2g3v1573060	570.791	1.12241	0.16448	6.82395	8.85706e-12	9.54375e-10	0.975029	Subtilisin-like protease-like isoform X1	PREDICTED: subtilisin-like protease-like isoform X1 [Cicer arietinum] gi|502161828|ref|XP_004512297.1|	GO:0004252,GO:0006508
Lj2g3v1574250	13594.3	0.808132	0.217623	3.71344	0.000204458	0.00289724	1.41051	3-hydroxy-3-methylglutaryl-coenzyme A reductase 1-like	PREDICTED: 3-hydroxy-3-methylglutaryl-coenzyme A reductase 1-like [Cicer arietinum] gi|502161813|ref|XP_004512291.1|	GO:0004420,GO:0015936,GO:0050662,GO:0055114,GO:0008299,GO:0016021,GO:0050661,GO:0016616	lja00900,lja01100,lja01110	K00021
Lj2g3v1575430	1955.78	0.771171	0.218187	3.53445	0.000408629	0.00674544	1.00492	Hydroxy-methyl-glutaryl-coenzyme A reductase	hydroxy-methyl-glutaryl-coenzyme A reductase [Bacopa monnieri] gi|256681158|gb|ACV04940.1|	GO:0004420,GO:0015936,GO:0050662,GO:0055114,GO:0016616	lja00900,lja01100,lja01110	K00021
Lj2g3v1588560	201.225	-1.13337	0.282661	-4.00966	6.08068e-05	0.0015152	0.916436		PREDICTED: mitochondrial phosphate carrier protein 1 mitochondrial-like [Cicer arietinum] gi|502161800|ref|XP_004512288.1|			K15102
Lj2g3v1589610	3103.21	-0.482208	0.178412	-2.70278	0.00687624	0.0481808	1.31452	Glutamate receptor 3.6-like	Glutamate receptor 3.6 [Medicago truncatula] gi|357484179|ref|XP_003612376.1|	GO:0004970,GO:0016020		K05387
Lj2g3v1599840	1634.59	-0.32356	0.0911356	-3.55031	0.000384772	0.00488398	1.41051	Serine/threonine-protein kinase ppk4-like	PREDICTED: serine/threonine-protein kinase ppk4-like [Cicer arietinum] gi|502153776|ref|XP_004509458.1|	GO:0004672,GO:0005524,GO:0006468,GO:0004540,GO:0006397	lja04141	K08852
Lj2g3v1613100	105.992	4.12325	0.375176	10.9902	4.26163e-28	2.2373e-25	0.607042	Syntaxin-binding protein	Syntaxin-binding protein [Medicago truncatula] gi|357484159|ref|XP_003612366.1|	GO:0005515
Lj2g3v1643250	672.69	-1.44526	0.437925	-3.30024	0.00096602	0.00903708	1.65549		Coiled-coil domain-containing protein 109A [Medicago truncatula] gi|357491611|ref|XP_003616093.1|			K20858
Lj2g3v1647870	3635.46	0.229214	0.0750515	3.05408	0.00225749	0.0183672	1.54753	Scaffold attachment factor B1	Scaffold attachment factor B1 [Medicago truncatula] gi|357483947|ref|XP_003612260.1|	GO:0003676,GO:0000166	lja03040	K12897
Lj2g3v1647900	237.582	1.64997	0.262653	6.28193	3.34386e-10	3.20826e-08	0.889712		Uncharacterized protein TCM_000126 [Theobroma cacao] gi|508698844|gb|EOX90740.1|
Lj2g3v1659240	653.359	-1.20694	0.274433	-4.39794	1.09283e-05	0.000207379	1.65549		PREDICTED: ganglioside-induced differentiation-associated protein 2-like [Cicer arietinum] gi|502161649|ref|XP_004512237.1|
Lj2g3v1659690	4538.39	-0.413853	0.133201	-3.10699	0.00189003	0.0161791	1.52025	Aconitate hydratase	Aconitate hydratase [Medicago truncatula] gi|357483921|ref|XP_003612247.1|	GO:0008152	lja00020,lja00630,lja01100,lja01110,lja01200,lja01210,lja01230	K01681
Lj2g3v1670980	3996.52	-0.196454	0.0663427	-2.96121	0.00306436	0.0234013	1.52025	Vacuolar protein sorting-associated protein 35-like	PREDICTED: vacuolar protein sorting-associated protein 35-like [Glycine max] gi|356496620|ref|XP_003517164.1|	GO:0008565,GO:0015031,GO:0030904,GO:0042147,GO:0005488	lja04144	K18468
Lj2g3v1691120	1166.07	1.55829	0.466276	3.34199	0.000831814	0.012328	0.954276		PREDICTED: probable transporter MCH1-like [Cicer arietinum] gi|502161384|ref|XP_004512144.1|
Lj2g3v1695230	10705.4	1.13872	0.363765	3.13038	0.00174578	0.0136192	1.7659		PREDICTED: chaperone protein dnaJ 11 chloroplastic-like [Glycine max] gi|356496637|ref|XP_003517172.1|
Lj2g3v1695350	13.3246	1.48811	0.452201	3.29081	0.000999011	0.0321296	0.331899		Myosin-like protein [Medicago truncatula] gi|357436753|ref|XP_003588652.1|
Lj2g3v1705470	14155.1	1.03323	0.246592	4.19006	2.78883e-05	0.000534994	1.41051	Histone H1-like	PREDICTED: histone H1-like [Cicer arietinum] gi|502161323|ref|XP_004512122.1|	GO:0000786,GO:0003677,GO:0005634,GO:0006334		K11275
Lj2g3v1705500	2368.82	-0.72363	0.167702	-4.31496	1.59631e-05	0.000452377	0.989352	Mono-/di-acylglycerol lipase	Mono-/di-acylglycerol lipase [Theobroma cacao] gi|508714701|gb|EOY06598.1|	GO:0006629,GO:0016042
Lj2g3v1728790	2100.64	-0.879198	0.130562	-6.73397	1.6509e-11	1.30512e-09	1.31452	Thioredoxin H-type-like	PREDICTED: thioredoxin H-type-like [Cicer arietinum] gi|502161222|ref|XP_004512082.1|	GO:0045454,GO:0006662,GO:0015035		K03671
Lj2g3v1728960	191.296	-1.77609	0.338223	-5.25123	1.51084e-07	9.25191e-06	0.802017		late nodulin NLj16 [Lotus japonicus] g3vi|1947046|gb|AAC49692.1|
Lj2g3v1733400	34.261	-3.83158	0.446968	-8.57238	1.0137e-17	3.15591e-15	0.575801	Salicylic acid methyl transferase-like protein	salicylic acid methyl transferase-like protein [Glycine max] gi|351726307|ref|NP_001237122.1|	GO:0008168		K21483
Lj2g3v1734490	211.79	4.89099	0.370747	13.1923	9.72214e-40	8.51426e-37	0.617943	Replication factor C subunit	Replication factor C subunit [Medicago truncatula] gi|357483535|ref|XP_003612054.1|	GO:0003677,GO:0006260	lja03030,lja03420,lja03430	K10756
Lj2g3v1734710	1891.5	-0.757968	0.154891	-4.89356	9.90298e-07	2.78932e-05	1.53128		Isoflavone reductase-like protein [Medicago truncatula] gi|357483525|ref|XP_003612049.1|			K23050
Lj2g3v1734780	1665.87	-1.06199	0.246861	-4.30198	1.69282e-05	0.000329259	1.53128	Apospory-associated protein	Apospory-associated protein [Medicago truncatula] gi|357483505|ref|XP_003612039.1|	GO:0003824,GO:0005975,GO:0030246,GO:0016853	lja00010,lja01100,lja01110	K01792
Lj2g3v1780840	358.659	0.984825	0.249943	3.94021	8.14117e-05	0.00243797	0.691541		PREDICTED: homeobox-leucine zipper protein ATHB-40-like [Glycine max] gi|356538152|ref|XP_003537568.1|
Lj2g3v1802050	4708.19	-0.403766	0.0961686	-4.19852	2.68662e-05	0.000486443	1.52025	Probable Xaa-Pro aminopeptidase P-like	PREDICTED: probable Xaa-Pro aminopeptidase P-like [Cicer arietinum] gi|502161070|ref|XP_004512011.1|	GO:0070006		K01262
Lj2g3v1804130	3337.13	-1.12541	0.270087	-4.16686	3.08828e-05	0.000555709	1.49108	Geranylgeranyl pyrophosphate synthase, chloroplastic-like	PREDICTED: geranylgeranyl pyrophosphate synthase chloroplastic-like [Glycine max] gi|356559416|ref|XP_003547995.1|	GO:0008299	lja00900,lja01100,lja01110	K13789
Lj2g3v1815160	90.8404	-1.15144	0.337725	-3.4094	0.000651069	0.0144763	0.607042		Coiled-coil domain-containing protein 109A [Medicago truncatula] gi|357483255|ref|XP_003611914.1|			K20858
Lj2g3v1828780	5438.94	5.76808	0.347597	16.5942	7.68024e-62	5.175e-59	1.52025		Phototropic-responsive NPH3 family protein isoform 1 [Theobroma cacao] gi|508699357|gb|EOX91253.1|
Lj2g3v1828850	211.256	1.416	0.455937	3.10569	0.00189836	0.0299505	0.691541	Guanine nucleotide-binding protein subunit beta-like protein	Guanine nucleotide-binding protein subunit beta-like protein [Medicago truncatula] gi|357483119|ref|XP_003611846.1|	GO:0005515
Lj2g3v1836110	311.172	-1.09142	0.29632	-3.68325	0.000230276	0.00573279	0.691541		PREDICTED: estradiol 17-beta-dehydrogenase 12-like [Glycine max] gi|356540692|ref|XP_003538820.1|
Lj2g3v1838170	39.3817	-1.43019	0.436532	-3.27626	0.00105191	0.0209992	0.609314	Uncharacterized protein TCM_000585	Uncharacterized protein TCM_000585 [Theobroma cacao] gi|508699470|gb|EOX91366.1|	GO:0048364
Lj2g3v1890920	243.489	0.865163	0.237426	3.64393	0.000268508	0.00517712	0.916436	F-box protein	F-box protein [Medicago truncatula] gi|357482823|ref|XP_003611698.1|	GO:0005515
Lj2g3v1903270	8673.05	-0.733514	0.200113	-3.6655	0.000246858	0.00281962	1.7659	Anthocyanin 3'-O-beta-glucosyltransferase-like	PREDICTED: anthocyanin 3'-O-beta-glucosyltransferase-like [Glycine max] gi|356541764|ref|XP_003539343.1|	GO:0008152,GO:0016758		K18822
Lj2g3v1925630	31123.8	1.07366	0.327003	3.28333	0.00102587	0.00879906	1.81739		protein maternal effect embryo arrest 59 [Arabidopsis thaliana] gi|15235514|ref|NP_195447.1|
Lj2g3v1925640	208.231	-1.48298	0.220421	-6.72793	1.72097e-11	1.89655e-09	0.916436	Isoflavone 2'-hydroxylase-like	PREDICTED: isoflavone 2'-hydroxylase-like [Cicer arietinum] gi|502160756|ref|XP_004511882.1|	GO:0005506,GO:0016705,GO:0020037,GO:0055114
Lj2g3v1925720	1315.72	-0.409722	0.113943	-3.59584	0.000323348	0.00421211	1.41051		PREDICTED: protein LTV1 homolog isoform X1 [Cicer arietinum] gi|502179714|ref|XP_004516482.1|			K14798
Lj2g3v1925790	991.369	-1.96415	0.251474	-7.81057	5.69317e-15	4.78228e-13	1.77839		Indole-3-acetic acid-amido synthetase GH3.3 [Medicago truncatula] gi|357482733|ref|XP_003611653.1|		lja04075	K14487
Lj2g3v1925820	981.14	-0.348352	0.0965895	-3.60652	0.00031033	0.00335008	1.77839	Metal transporter Nramp3-like	PREDICTED: metal transporter Nramp3-like [Glycine max] gi|356496941|ref|XP_003517323.1|	GO:0005215,GO:0006810,GO:0016020		K21398
Lj2g3v1926840	873.221	0.364381	0.129355	2.81691	0.00484881	0.0315699	1.65549	Aspartic proteinase-like protein	Aspartic proteinase-like protein [Medicago truncatula] gi|357482721|ref|XP_003611647.1|	GO:0004190,GO:0006508
Lj2g3v1931930	1983.41	0.620999	0.141128	4.40025	1.08125e-05	0.000236162	1.41051		PREDICTED: probable esterase D14L-like [Cicer arietinum] gi|502160734|ref|XP_004511872.1|
Lj2g3v1968170	128.368	-1.00774	0.351617	-2.86601	0.00415684	0.0443581	0.889712	Glucan endo-1,3-beta-glucosidase 13-like	PREDICTED: glucan endo-13-beta-glucosidase 13-like [Glycine max] gi|356541643|ref|XP_003539283.1|	GO:0004553,GO:0005975
Lj2g3v1968190	1027.07	0.970032	0.326017	2.9754	0.00292602	0.0325603	0.954276	Speckle-type POZ protein-like B	Speckle-type POZ protein-like B [Medicago truncatula] gi|357482619|ref|XP_003611596.1|	GO:0005515,GO:0003712,GO:0004402,GO:0005634,GO:0006355,GO:0008270
Lj2g3v1979670	458.782	-1.06721	0.170567	-6.25683	3.92889e-10	2.70586e-08	1.25819	Adiponectin receptor protein 1-like isoform X1	PREDICTED: adiponectin receptor protein 1-like isoform X1 [Cicer arietinum] gi|502160628|ref|XP_004511819.1|	GO:0016021
Lj2g3v1984020	3350.37	0.468192	0.145429	3.21938	0.00128469	0.0122215	1.49108	Homeobox-leucine zipper protein HAT22-like	PREDICTED: homeobox-leucine zipper protein HAT22-like [Glycine max] gi|356541549|ref|XP_003539237.1|	GO:0003677,GO:0003700,GO:0006355,GO:0043565		K09338
Lj2g3v1984080	2596.85	-0.352392	0.125925	-2.79842	0.00513527	0.0390139	1.31452	Cysteine desulfurase 1, mitochondrial-like isoform 1	PREDICTED: cysteine desulfurase 1 mitochondrial-like isoform 1 [Glycine max] gi|356497029|ref|XP_003517367.1|	GO:0003824,GO:0030170,GO:0031071,GO:0044571	lja00730,lja01100,lja04122	K04487
Lj2g3v1984200	23.5822	1.189	0.365724	3.2511	0.0011496	0.022313	0.609314		hemagglutination activity domain family [Mariniradius saccharolyticus] gi|495907325|ref|WP_008631904.1|
Lj2g3v1984320	3165.4	-0.471975	0.0969576	-4.86785	1.12819e-06	3.35887e-05	1.41051	Malate dehydrogenase, glyoxysomal	Malate dehydrogenase glyoxysomal [Medicago truncatula] gi|357482443|ref|XP_003611508.1|	GO:0003824,GO:0005975,GO:0016616,GO:0055114,GO:0006108,GO:0030060,GO:0019752,GO:0016491,GO:0016615	lja00020,lja00270,lja00620,lja00630,lja00710,lja01100,lja01110,lja01200	K00026
Lj2g3v1984550	1366.99	-0.474421	0.15347	-3.0913	0.0019928	0.0231209	1.00492	Transcription factor bHLH25	Transcription factor bHLH25 [Medicago truncatula] gi|357482425|ref|XP_003611499.1|	GO:0046983
Lj2g3v1984620	1110.63	-1.24341	0.263523	-4.71839	2.37717e-06	9.05561e-05	0.954276	Transcription factor bHLH18-like	PREDICTED: transcription factor bHLH18-like [Glycine max] gi|356563474|ref|XP_003549987.1|	GO:0046983
Lj2g3v1984740	226.543	5.52941	0.358973	15.4034	1.55279e-53	1.46118e-50	0.916436	PALMATE-LIKE PENTAFOLIATA1	PALMATE-LIKE PENTAFOLIATA1 [Lotus japonicus] gi|298201172|gb|ADI60288.1|	GO:0046872,GO:0003676
Lj2g3v1984930	1231.74	-1.44041	0.422847	-3.40645	0.000658132	0.0103106	0.954276		Uncharacterized protein TCM_015731 [Theobroma cacao] gi|508776765|gb|EOY24021.1|
Lj2g3v1985190	549.667	-1.80795	0.362038	-4.99381	5.91989e-07	2.36068e-05	1.09458	Peptide transporter PTR1	Peptide transporter PTR1 [Medicago truncatula] gi|357482335|ref|XP_003611453.1|	GO:0005215,GO:0006810,GO:0016020		K14638
Lj2g3v1985200	1898.09	0.361165	0.112212	3.21859	0.00128824	0.011975	1.53128	Pyruvate kinase isozyme G, chloroplastic-like isoform X1	PREDICTED: pyruvate kinase isozyme G chloroplastic-like isoform X1 [Cicer arietinum] gi|502160529|ref|XP_004511775.1|	GO:0003824,GO:0000287,GO:0004743,GO:0006096,GO:0030955	lja00010,lja00230,lja00620,lja01100,lja01110,lja01200,lja01230	K00873
Lj2g3v1986440	1265.47	0.368044	0.104219	3.53145	0.000413291	0.00680989	1.00492		PREDICTED: vacuolar protein sorting-associated protein 55 homolog isoform X1 [Cicer arietinum] gi|502160495|ref|XP_004511764.1|
Lj2g3v1987500	2698.06	-1.20481	0.23774	-5.06775	4.02549e-07	1.23405e-05	1.53128	Pyrophosphatase ppaX	Pyrophosphatase ppaX [Medicago truncatula] gi|357482283|ref|XP_003611427.1|	GO:0008152,GO:0016787
Lj2g3v1988790	495.375	-0.735658	0.266105	-2.76454	0.00570034	0.0480907	1.09458	Beta-amylase 3, chloroplastic-like, partial	PREDICTED: LOW QUALITY PROTEIN: beta-amylase 3 chloroplastic-like partial [Glycine max] gi|356495576|ref|XP_003516651.1|	GO:0000272,GO:0016161,GO:0005975	lja00500,lja01100,lja01110	K01177
Lj2g3v1988800	202.919	-1.00167	0.256411	-3.90651	9.364e-05	0.00242343	0.802017	Beta-amylase	beta-amylase [Glycine max] gi|351726184|ref|NP_001236350.1|	GO:0000272,GO:0016161,GO:0005975	lja00500,lja01100,lja01110	K01177
Lj2g3v1989000	362.685	1.3718	0.387712	3.53819	0.000402875	0.00903214	0.691541	Expansin-like protein	Expansin-like protein [Medicago truncatula] gi|357482205|ref|XP_003611388.1|	GO:0005576,GO:0019953
Lj2g3v1989050	1669.17	-0.570897	0.113721	-5.02018	5.16239e-07	1.65837e-05	1.41051	GATA transcription factor 26-like	PREDICTED: GATA transcription factor 26-like [Glycine max] gi|356541236|ref|XP_003539085.1|	GO:0003700,GO:0006355,GO:0008270,GO:0043565
Lj2g3v1989070	1034.09	-0.24596	0.0922599	-2.66594	0.00767723	0.0497015	1.41051	Vesicle-associated protein 2-1-like	PREDICTED: vesicle-associated protein 2-1-like [Cicer arietinum] gi|502160402|ref|XP_004511733.1|	GO:0005789
Lj2g3v1989190	5009.21	0.547446	0.146356	3.74052	0.000183643	0.00247822	1.53128	Transcription factor AP2-EREBP	transcription factor AP2-EREBP [Lotus japonicus] gi|193237565|dbj|BAG50059.1|	GO:0003700,GO:0006355,GO:0003677		K09286
Lj2g3v2000320	104.164	0.924547	0.324594	2.84831	0.00439514	0.0463486	0.889712	Dehydration-responsive element binding protein 6	dehydration-responsive element binding protein 6 [Glycine max] gi|351726616|ref|NP_001235341.1|	GO:0003700,GO:0006355,GO:0003677		K09286
Lj2g3v2001590	931.837	-0.377147	0.108248	-3.4841	0.000493792	0.00525517	1.65549		PREDICTED: DUF246 domain-containing protein At1g04910-like [Glycine max] gi|356540530|ref|XP_003538741.1|
Lj2g3v2002250	119.978	3.42793	0.390803	8.77151	1.76281e-18	5.34779e-16	0.617943	Nitrate transporter	Nitrate transporter [Medicago truncatula] gi|357481997|ref|XP_003611284.1|	GO:0005215,GO:0006810,GO:0016020
Lj2g3v2002620	1775.09	-1.27557	0.428194	-2.97895	0.00289235	0.022313	1.53128	F5O11.10 isoform 3	F5O11.10 isoform 3 [Theobroma cacao] gi|508777239|gb|EOY24495.1|	GO:0003676
Lj2g3v2002640	736.394	-1.40494	0.218581	-6.42757	1.29664e-10	7.26307e-09	1.67335		Uncharacterized protein isoform 1 [Theobroma cacao] gi|508777246|gb|EOY24502.1|
Lj2g3v2002690	4414.47	-0.722973	0.192712	-3.75157	0.000175731	0.0023653	1.54753	Protein-PII uridylyltransferase	PREDICTED: Protein-PII uridylyltransferase [Glycine max] gi|356540171|ref|XP_003538563.1|	GO:0008152,GO:0016597
Lj2g3v2002760	2225.84	-0.622613	0.133067	-4.67894	2.88367e-06	8.1185e-05	1.31452		AT-hook DNA-binding family protein [Theobroma cacao] gi|508777264|gb|EOY24520.1|
Lj2g3v2002900	70.2237	2.56545	0.39528	6.49021	8.57146e-11	1.28908e-08	0.609314	Subtilase	subtilase [Lotus japonicus] gi|163644224|dbj|BAF95755.1|	GO:0004252,GO:0006508
Lj2g3v2002920	3499.97	7.25519	0.332297	21.8334	1.11691e-105	2.68555e-102	1.49108	Subtilase	subtilase [Lotus japonicus] gi|163644223|dbj|BAF95754.1|	GO:0004252,GO:0006508
Lj2g3v2014180	1191.91	1.39071	0.0988808	14.0645	6.27936e-45	2.91514e-42	1.31452	Nitrate transporter 1.1-like	PREDICTED: nitrate transporter 1.1-like [Glycine max] gi|356563306|ref|XP_003549905.1|	GO:0005215,GO:0006810,GO:0016020
Lj2g3v2017300	1300.58	-0.250767	0.0900259	-2.78549	0.00534461	0.048767	1.00492	Ara4-interacting protein	Ara4-interacting protein [Arabidopsis thaliana] gi|13160609|dbj|BAB32954.1|	GO:0005515
Lj2g3v2017330	627.242	0.54525	0.16252	3.35497	0.000793734	0.0116463	0.975029	Tyrosine-protein kinase Lyn	Tyrosine-protein kinase Lyn [Medicago truncatula] gi|357481705|ref|XP_003611138.1|	GO:0004672,GO:0005524,GO:0006468
Lj2g3v2017360	463.867	-0.891217	0.152255	-5.85346	4.81458e-09	3.43725e-07	0.954276	Protein IQ-DOMAIN 14-like	PREDICTED: protein IQ-DOMAIN 14-like [Cicer arietinum] gi|502176135|ref|XP_004515805.1|	GO:0005515
Lj2g3v2017430	160.607	-1.22237	0.29928	-4.08437	4.41964e-05	0.00117653	0.889712	Myb-related protein 3R-1-like	PREDICTED: transcription factor MYB76-like isoform X1 [Cicer arietinum] gi|502159980|ref|XP_004511594.1|	GO:0003677		K09420
Lj2g3v2017500	844.844	2.46436	0.353978	6.96189	3.35738e-12	2.32691e-10	1.65549		PREDICTED: remorin-like isoform X1 [Cicer arietinum] gi|502159962|ref|XP_004511588.1|
Lj2g3v2017580	1578.17	-0.479185	0.132841	-3.6072	0.000309518	0.00541305	1.00492	Probable LRR receptor-like serine/threonine-protein kinase At1g63430-like	PREDICTED: probable LRR receptor-like serine/threonine-protein kinase At1g63430-like [Glycine max] gi|356497232|ref|XP_003517466.1|	GO:0004672,GO:0005524,GO:0006468
Lj2g3v2017860	1280.02	-0.926234	0.230728	-4.0144	5.95977e-05	0.00197798	0.653217	Peroxidase1a	peroxidase1A [Medicago sativa] gi|971558|emb|CAA62225.1|	GO:0004601,GO:0006979,GO:0020037,GO:0055114	lja00940,lja01100,lja01110	K00430
Lj2g3v2051190	273.639	-1.21993	0.39509	-3.08772	0.002017	0.0314852	0.691541	1-aminocyclopropane-1-carboxylate synthase-like	PREDICTED: 1-aminocyclopropane-1-carboxylate synthase-like [Glycine max] gi|356539620|ref|XP_003538294.1|	GO:0003824,GO:0009058,GO:0030170	lja00270,lja01100,lja01110,lja04016	K20772
Lj2g3v2082320	951.468	-0.736001	0.177405	-4.1487	3.34371e-05	0.000543444	1.65549	Respiratory burst oxidase homolog protein F-like isoform 1	PREDICTED: respiratory burst oxidase homolog protein F-like isoform 1 [Glycine max] gi|356497271|ref|XP_003517484.1|	GO:0016491,GO:0055114,GO:0004601,GO:0050664,GO:0016020,GO:0005509	lja04016,lja04626	K13447
Lj2g3v2086510	1626.22	-0.616465	0.175317	-3.51628	0.000437645	0.00543634	1.41051	Cation/H(+) antiporter 18-like	PREDICTED: LOW QUALITY PROTEIN: cation/H(+) antiporter 18-like [Cicer arietinum] gi|502159810|ref|XP_004511538.1|	GO:0006812,GO:0015299,GO:0016021,GO:0055085
Lj2g3v2088070	1016.56	0.267464	0.0979595	2.73035	0.00632665	0.0430986	1.41051	WD40 repeat nucleoporin similar to SEH1	WD40 repeat nucleoporin similar to SEH1 [Lotus japonicus] gi|300392452|dbj|BAJ10726.1|	GO:0005515	lja03013	K14299
Lj2g3v2089740	700.926	-0.478374	0.179777	-2.66093	0.00779262	0.0481808	1.49094	Scarecrow-like protein 3-like	PREDICTED: scarecrow-like protein 3-like [Cicer arietinum] gi|502184152|ref|XP_004517294.1|	GO:0000989,GO:0005634
Lj2g3v2101930	14.9621	-1.39537	0.463127	-3.01293	0.00258742	0.0458437	0.531281		Leucine-rich repeat structural protein ORF147 isoform 1 [Theobroma cacao] gi|508725177|gb|EOY17074.1|
Lj2g3v2113110	128.519	-1.96835	0.462503	-4.25586	2.08244e-05	0.000601244	0.916436	Ethylene-responsive transcription factor ERF021-like	PREDICTED: ethylene-responsive transcription factor ERF021-like [Glycine max] gi|356540377|ref|XP_003538666.1|	GO:0003700,GO:0006355,GO:0003677
Lj2g3v2114130	263.185	-1.60801	0.466813	-3.44464	0.000571811	0.0118049	0.691541	Ethylene-responsive transcription factor	Ethylene-responsive transcription factor [Medicago truncatula] gi|357481275|ref|XP_003610923.1|	GO:0003700,GO:0006355,GO:0003677
Lj2g3v2124190	3354.05	-0.440716	0.145697	-3.02487	0.00248737	0.0212607	1.41051	Cytochrome c	Cytochrome c [Medicago truncatula] gi|357481261|ref|XP_003610916.1|	GO:0009055,GO:0020037		K08738
Lj2g3v2124480	21129.9	-0.796885	0.159483	-4.99669	5.8322e-07	1.53546e-05	1.73201		Uncharacterized protein TCM_025370 [Theobroma cacao] gi|508718099|gb|EOY09996.1|
Lj2g3v2161690	632.56	-1.45178	0.434024	-3.34494	0.000823018	0.0100361	1.23405	Glutamyl-tRNA reductase 1, chloroplastic-like	PREDICTED: glutamyl-tRNA reductase 1 chloroplastic-like [Glycine max] gi|356552995|ref|XP_003544844.1|	GO:0008883,GO:0033014,GO:0050661,GO:0055114	lja00860,lja01100,lja01110	K02492
Lj2g3v2171880	1914.82	0.524491	0.168971	3.10404	0.001909	0.0183091	1.31452		Uncharacterized protein TCM_045567 [Theobroma cacao] gi|508728294|gb|EOY20191.1|
Lj2g3v2183350	666.12	0.95925	0.25628	3.74298	0.000181848	0.00263188	1.41051		PREDICTED: DNA double-strand break repair Rad50 ATPase-like [Cicer arietinum] gi|502136692|ref|XP_004502790.1|
Lj2g3v2197670	25.5312	-1.39126	0.42087	-3.30567	0.000947497	0.0199613	0.584811	Ubiquitin	ubiquitin [Laccaria bicolor S238N-H82] gi|170098594|ref|XP_001880516.1|	GO:0005515
Lj2g3v2220820	2040.66	-1.40116	0.345363	-4.05706	4.96936e-05	0.000930714	1.31452	RING-H2 finger protein ATL4K	RING-H2 finger protein ATL4K [Medicago truncatula] gi|357462461|ref|XP_003601512.1|	GO:0005515,GO:0008270		K16285
Lj2g3v2246160	1135.17	-0.411266	0.118205	-3.47925	0.000502818	0.0111744	0.653217	UDP-glycosyltransferase 71D1-like	PREDICTED: UDP-glycosyltransferase 71D1-like [Cicer arietinum] gi|502095988|ref|XP_004490589.1|	GO:0008152,GO:0016758
Lj2g3v2291670	69762.6	-2.27192	0.1568	-14.4893	1.41668e-47	7.20187e-45	1.41051	RecName: Full=Asparagine synthetase	RecName: Full Asparagine synthetase [glutamine-hydrolyzing] gi|1351983|sp|P49092.2|ASNS1_LOTJA	GO:0004066,GO:0006529	lja00250,lja01100,lja01110,lja01230	K01953
Lj2g3v2292680	23106.6	-1.31306	0.440848	-2.97849	0.00289674	0.0223192	1.53128	Protein phosphatase 2C	Protein phosphatase 2C [Medicago truncatula] gi|357490877|ref|XP_003615726.1|	GO:0003824,GO:0004722,GO:0006470,GO:0043169		K17506
Lj2g3v2303770	7057.95	-1.28824	0.41942	-3.07149	0.00212994	0.0160544	1.73201	Protein kinase byr2-like	PREDICTED: protein kinase byr2-like [Cicer arietinum] gi|502096075|ref|XP_004490618.1|	GO:0004672,GO:0005524,GO:0006468
Lj2g3v2351550	216.831	-0.770891	0.164916	-4.67443	2.94765e-06	0.000131409	0.763189		PREDICTED: mitochondrial RNA-splicing protein MRS3-like [Glycine max] gi|356553114|ref|XP_003544903.1|			K15113
Lj2g3v2351590	277.291	-0.893633	0.232371	-3.84573	0.000120196	0.00309821	0.763189	Pectinesterase	Pectinesterase [Medicago truncatula] gi|357491093|ref|XP_003615834.1|	GO:0016787
Lj2g3v2352600	291.012	-0.451329	0.159484	-2.82994	0.00465572	0.0379869	1.23405		PREDICTED: mitochondrial RNA-splicing protein MRS3-like [Glycine max] gi|356553114|ref|XP_003544903.1|			K15113
Lj2g3v2365850	18.1966	-1.78928	0.418125	-4.2793	1.87479e-05	0.00109158	0.410511		Wound-induced protein [Medicago truncatula] gi|357491341|ref|XP_003615958.1|
Lj2g3v2376960	682.635	-1.45108	0.306784	-4.72997	2.24557e-06	6.17061e-05	1.41051	8-hydroxyquercetin 8-O-methyltransferase-like	PREDICTED: trans-resveratrol di-O-methyltransferase-like [Cicer arietinum] gi|502096315|ref|XP_004490696.1|	GO:0008168,GO:0046983,GO:0008171
Lj2g3v2400310	2687.36	0.519984	0.163159	3.18698	0.00143765	0.013901	1.41051		unknown [Lotus japonicus] gi|388491804|gb|AFK33968.1|
Lj2g3v2412460	778.617	0.387147	0.140278	2.75985	0.00578275	0.0358456	1.65549	U-box domain-containing protein 4-like	PREDICTED: U-box domain-containing protein 4-like [Glycine max] gi|356499010|ref|XP_003518337.1|	GO:0004842,GO:0016567,GO:0005515,GO:0005488
Lj2g3v2437090	421.573	2.94649	0.291186	10.119	4.55231e-24	1.25528e-21	0.954276		Extra-large GTP-binding protein 3 [Theobroma cacao] gi|508787447|gb|EOY34703.1|
Lj2g3v2449270	1982.46	-2.94558	0.339101	-8.68644	3.73961e-18	4.63878e-16	1.53128	Metal tolerance protein	Metal tolerance protein [Medicago truncatula] gi|357491543|ref|XP_003616059.1|	GO:0006812,GO:0008324,GO:0016021,GO:0055085
Lj2g3v2474520	4164.5	-0.484488	0.115008	-4.21266	2.52381e-05	0.000490736	1.41051		NC domain-containing protein-related [Theobroma cacao] gi|508711177|gb|EOY03074.1|
Lj2g3v2509000	6037.07	5.07808	0.311331	16.3109	8.26117e-60	5.79264e-57	1.41051	Probable glutathione S-transferase-like	PREDICTED: probable glutathione S-transferase-like [Glycine max] gi|356500987|ref|XP_003519311.1|	GO:0005515	lja00480,lja01100	K00799
Lj2g3v2512080	11192.2	-0.490015	0.131405	-3.72905	0.000192203	0.00227536	1.7659	UTP--glucose-1-phosphate uridylyltransferase-like	PREDICTED: UTP--glucose-1-phosphate uridylyltransferase-like [Glycine max] gi|356553237|ref|XP_003544964.1|	GO:0008152,GO:0070569,GO:0003983,GO:0006011	lja00040,lja00052,lja00500,lja00520,lja01100,lja01110	K00963
Lj2g3v2571120	4800.44	-0.871446	0.308921	-2.82094	0.00478834	0.0327724	1.54753	Calcium-binding protein CML24-like	PREDICTED: calcium-binding protein CML24-like [Cicer arietinum] gi|502096675|ref|XP_004490807.1|	GO:0005509	lja04626	K13448
Lj2g3v2571140	37.3059	1.57591	0.459855	3.42696	0.000610381	0.0141676	0.584811		TonB-dependent outer membrane receptor protein [Xanthomonas albilineans GPE PC73] gi|285017438|ref|YP_003375149.1|
Lj2g3v2659360	281.667	-1.20786	0.35506	-3.40184	0.00066934	0.00851035	1.23405		PREDICTED: probable glycosyltransferase At5g20260-like [Cicer arietinum] gi|502141110|ref|XP_004504449.1|
Lj2g3v2659370	926.547	-0.476538	0.109028	-4.37079	1.23796e-05	0.000376613	0.954276	Folylpolyglutamate synthase, mitochondrial-like	PREDICTED: folylpolyglutamate synthase mitochondrial-like [Glycine max] gi|356551620|ref|XP_003544172.1|	GO:0004326,GO:0005524,GO:0009396,GO:0009058,GO:0016874	lja00790,lja01100	K01930
Lj2g3v2672890	1316.19	0.438015	0.0918361	4.76953	1.84655e-06	7.25495e-05	0.954276		NoHit
Lj2g3v2689050	131.392	0.994292	0.313749	3.16907	0.00152927	0.0204455	0.916814		pericentriolar material 1 [Xenopus (Silurana) tropicalis] gi|187608458|ref|NP_001120252.1|
Lj2g3v2701310	2551.7	-1.62532	0.223304	-7.27852	3.37495e-13	3.03663e-11	1.41051	BAHD acyltransferase DCR-like	PREDICTED: BAHD acyltransferase DCR-like [Glycine max] gi|356553798|ref|XP_003545239.1|	GO:0016747
Lj2g3v2703390	778.742	-1.32243	0.215969	-6.12325	9.16842e-10	7.63348e-08	0.954276	Aquaporin protein PIP11	Aquaporin protein PIP11 [Medicago truncatula] gi|357461163|ref|XP_003600863.1|	GO:0005215,GO:0006810,GO:0016020		K09872
Lj2g3v2704410	206364	-0.654455	0.126735	-5.16397	2.41765e-07	6.92555e-06	1.7659	Aquaporin PIP11	Aquaporin PIP11 [Medicago truncatula] gi|357492595|ref|XP_003616586.1|	GO:0005215,GO:0006810,GO:0016020		K09872
Lj2g3v2724450	15.8589	-1.46567	0.46582	-3.14642	0.00165284	0.0465699	0.331899		binding protein [Arabidopsis lyrata subsp. lyrata] gi|297819316|ref|XP_002877541.1|
Lj2g3v2736560	2416.03	0.382458	0.112628	3.39575	0.000684399	0.0103286	0.989352		PREDICTED: pleckstrin homology domain-containing protein 1-like [Cicer arietinum] gi|502097376|ref|XP_004490979.1|
Lj2g3v2736570	1331.28	0.310176	0.0892472	3.47547	0.000509956	0.00649935	1.31452		PREDICTED: pleckstrin homology domain-containing protein 1-like [Cicer arietinum] gi|502097376|ref|XP_004490979.1|
Lj2g3v2748860	56696.9	-1.17559	0.408083	-2.88077	0.0039671	0.0286235	1.53128	Zinc finger CCCH domain-containing protein 29-like isoform 1	PREDICTED: zinc finger CCCH domain-containing protein 29-like isoform 1 [Glycine max] gi|356552713|ref|XP_003544707.1|	GO:0005515,GO:0046872
Lj2g3v2771110	7057.82	-0.278172	0.0799672	-3.47858	0.000504071	0.00607711	1.41051	Clathrin heavy chain 2-like	PREDICTED: clathrin heavy chain 2-like [Cicer arietinum] gi|502097571|ref|XP_004491025.1|	GO:0005198,GO:0006886,GO:0016192,GO:0030130,GO:0030132,GO:0005515,GO:0005488	lja04144	K04646
Lj2g3v2772290	87.8588	-1.86905	0.425886	-4.38861	1.14078e-05	0.000510421	0.607042	NAC domain-containing protein 90-like	PREDICTED: NAC domain-containing protein 90-like [Glycine max] gi|356503823|ref|XP_003520702.1|	GO:0003677,GO:0006355
Lj2g3v2794440	690.506	-1.22835	0.370087	-3.31909	0.000903127	0.0131898	0.954276	U-box domain-containing protein 13-like	PREDICTED: U-box domain-containing protein 13-like [Glycine max] gi|356499213|ref|XP_003518436.1|	GO:0005515,GO:0005488,GO:0004842,GO:0016567
Lj2g3v2806680	2375.85	0.728489	0.119586	6.09174	1.11693e-09	6.36195e-08	1.41051	RecName: Full=Ferritin-2, chloroplastic; Flags: Precursor_x0001_gi|2970654|gb|AAC06027.1| ferritin subunit cowpea2 precursor	RecName: Full Ferritin-2 chloroplastic; Flags: Precursor_x0001_gi|2970654|gb|AAC06027.1| ferritin subunit cowpea2 precursor [Vigna unguiculata] gi|29839287|sp|Q41709.2|FRI2_VIGUN	GO:0006879,GO:0008199,GO:0006826
Lj2g3v2843390	1301.44	0.380447	0.104807	3.62998	0.000283445	0.00401075	1.31452	Ca(2+)-dependent DNase	Ca(2+)-dependent DNase [Populus tomentosa] gi|60476854|gb|AAX21543.1|	GO:0003676,GO:0004518
Lj2g3v2866110	3328.62	-0.456169	0.13488	-3.38202	0.000719541	0.00809711	1.41051	Protein disulfide isomerse like protein precursor	protein disulfide isomerse like protein precursor [Glycine max] gi|351725315|ref|NP_001236576.1|	GO:0045454,GO:0016853	lja04141	K09584
Lj2g3v2877210	319.473	-1.02749	0.23162	-4.43608	9.16125e-06	0.000300548	0.916436	Zinc finger CCCH domain-containing protein 3-like	PREDICTED: zinc finger CCCH domain-containing protein 3-like [Cicer arietinum] gi|502097829|ref|XP_004491091.1|	GO:0046872
Lj2g3v2877220	119.565	-0.879987	0.267798	-3.28601	0.00101619	0.0148348	0.916814	Zinc finger CCCH domain-containing protein 3-like	PREDICTED: zinc finger CCCH domain-containing protein 3-like [Cicer arietinum] gi|502097829|ref|XP_004491091.1|	GO:0046872
Lj2g3v2899910	2236.12	-1.30799	0.450614	-2.90268	0.0036998	0.0269755	1.53128	LysM type receptor kinase	LysM type receptor kinase [Lotus japonicus] gi|290490580|dbj|BAI79277.1|	GO:0004672,GO:0005524,GO:0006468
Lj2g3v2901270	5620.58	-1.177	0.170783	-6.89179	5.50961e-12	4.12378e-10	1.49108		PREDICTED: phosphatidylglycerol/phosphatidylinositol transfer protein-like [Cicer arietinum] gi|502097992|ref|XP_004491129.1|
Lj2g3v2902500	8.31068	-1.83385	0.453623	-4.04267	5.28462e-05	0.00313781	0.329057		PREDICTED: DNA polymerase kappa-like [Anolis carolinensis] gi|327262983|ref|XP_003216301.1|
Lj2g3v2905020	7181.06	-0.230779	0.0713204	-3.23581	0.00121298	0.0102933	1.7659	CM0545.290.nc	CM0545.290.nc [Lotus japonicus] gi|164605535|dbj|BAF98601.1|	GO:0016579,GO:0036459,GO:0005515,GO:0006511		K11838
Lj2g3v2926350	1270.73	-1.08634	0.160023	-6.78863	1.132e-11	9.11421e-10	1.31452	Molybdopterin biosynthesis protein CNX1-like	molybdopterin biosynthesis protein CNX1-like [Glycine max] gi|363806738|ref|NP_001242529.1|	GO:0032324,GO:0006777	lja00790,lja01100	K15376
Lj2g3v2948520	1475.36	-0.352197	0.106635	-3.30284	0.000957101	0.0101949	1.41051	1-aminocyclopropane-1-carboxylate oxidase-like protein	1-aminocyclopropane-1-carboxylate oxidase-like protein [Medicago truncatula] gi|357451771|ref|XP_003596162.1|	GO:0016491,GO:0055114
Lj2g3v2974810	583.629	-0.79449	0.253219	-3.13756	0.00170359	0.0193499	1.09458		Avr9/Cf-9 rapidly elicited protein [Medicago truncatula] gi|357493591|ref|XP_003617084.1|
Lj2g3v3018600	5084.92	-0.179241	0.0665382	-2.6938	0.00706427	0.046791	1.41051	Proteasome-associated protein ECM29 homolog	PREDICTED: LOW QUALITY PROTEIN: proteasome-associated protein ECM29 homolog [Cicer arietinum] gi|502098370|ref|XP_004491219.1|	GO:0005488,GO:0032947,GO:0043248		K11886
Lj2g3v3021710	1720.56	-0.571032	0.196776	-2.90194	0.00370865	0.0270295	1.53128	Dihydropyrimidinase-like isoform X1	PREDICTED: dihydropyrimidinase-like isoform X1 [Cicer arietinum] gi|502098432|ref|XP_004491233.1|	GO:0016810,GO:0016787	lja00240,lja00410,lja00770,lja01100	K01464
Lj2g3v3022760	7835.89	-0.610233	0.167026	-3.65352	0.000258672	0.00297058	1.73201	Dihydropyrimidinase-like isoform X1	PREDICTED: dihydropyrimidinase-like isoform X1 [Cicer arietinum] gi|502098432|ref|XP_004491233.1|	GO:0016810,GO:0005737,GO:0016787	lja00240,lja00410,lja00770,lja01100	K01464
Lj2g3v3022820	529.179	0.879877	0.153734	5.72336	1.04437e-08	6.98925e-07	0.954276	Calcium dependent protein kinase	Calcium dependent protein kinase [Medicago truncatula] gi|357493889|ref|XP_003617233.1|	GO:0004672,GO:0005524,GO:0006468	lja04626	K13412
Lj2g3v3022920	983.906	1.17265	0.240235	4.88124	1.05421e-06	4.45025e-05	0.954276		RecName: Full Carbamoyl-phosphate synthase large chain; AltName: Full Carbamoyl-phosphate synthetase ammonia chain] gi|22095498|sp|Q59599.2|CARB_NEIGO
Lj2g3v3055310	778.105	-0.384744	0.100316	-3.83534	0.000125389	0.001936	1.41051	Lateral signaling target protein-like protein	Lateral signaling target protein-like protein [Medicago truncatula] gi|357493985|ref|XP_003617281.1|	GO:0046872
Lj2g3v3072950	1869.93	-0.285352	0.100705	-2.83353	0.0046037	0.0482351	0.878811	Probable ATP-dependent RNA helicase YTHDC2-like	PREDICTED: probable ATP-dependent RNA helicase YTHDC2-like [Glycine max] gi|356499332|ref|XP_003518495.1|	GO:0004386,GO:0003676,GO:0005524	lja03018	K14442
Lj2g3v3084000	114.12	0.822323	0.194419	4.22964	2.34064e-05	0.000945962	0.607042		unknown [Lotus japonicus] gi|388507788|gb|AFK41960.1|
Lj2g3v3106130	10731	0.588817	0.209821	2.80629	0.0050116	0.0300734	1.81739	Aspartate--tRNA ligase, cytoplasmic-like	PREDICTED: aspartate--tRNA ligase cytoplasmic-like [Cicer arietinum] gi|502125110|ref|XP_004498802.1|	GO:0000166,GO:0004815,GO:0005524,GO:0005737,GO:0006422,GO:0004812,GO:0006418	lja00970	K22503
Lj2g3v3108420	2657.68	0.284809	0.0913561	3.11757	0.0018235	0.0176598	1.31452	Protein XAP5 CIRCADIAN TIMEKEEPER	Protein XAP5 CIRCADIAN TIMEKEEPER [Medicago truncatula] gi|357521279|ref|XP_003630928.1|	GO:0005634		K13119
Lj2g3v3110960	1619	-0.457255	0.152436	-2.99965	0.00270292	0.0225186	1.41051	Citrate synthase	Citrate synthase [Medicago truncatula] gi|357494363|ref|XP_003617470.1|	GO:0046912,GO:0006099	lja00020,lja00630,lja01100,lja01110,lja01200,lja01210,lja01230	K01647
Lj2g3v3121060	2213.8	0.808283	0.208672	3.87346	0.000107302	0.00169536	1.41051	Probable LRR receptor-like serine/threonine-protein kinase At1g07650-like	PREDICTED: probable LRR receptor-like serine/threonine-protein kinase At1g07650-like [Glycine max] gi|356501491|ref|XP_003519558.1|	GO:0004672,GO:0006468,GO:0005524
Lj2g3v3121070	506.963	0.93148	0.220399	4.22634	2.37525e-05	0.000650787	0.954276		BED finger-nbs resistance protein [Medicago truncatula] gi|357494365|ref|XP_003617471.1|
Lj2g3v3125360	783.885	0.466719	0.166161	2.80883	0.00497214	0.0361092	1.41051		PREDICTED: phosphoethanolamine N-methyltransferase-like [Glycine max] gi|356512966|ref|XP_003525185.1|		lja00564	K05929
Lj2g3v3133590	2069.25	-1.29847	0.146363	-8.87159	7.21062e-19	1.40001e-16	1.00492	Homogentisate phytyltransferase 1, chloroplastic-like	PREDICTED: homogentisate phytyltransferase 1 chloroplastic-like [Glycine max] gi|356506430|ref|XP_003521986.1|	GO:0016021,GO:0016765	lja00130,lja01100,lja01110	K09833
Lj2g3v3133830	56.5124	-1.07341	0.340699	-3.15061	0.00162929	0.030293	0.584811		NoHit
Lj2g3v3149230	4138.17	-0.452719	0.137422	-3.29438	0.000986399	0.00982057	1.52025		Inositol-145-trisphosphate 5-phosphatase 4 isoform 2 [Theobroma cacao] gi|508720534|gb|EOY12431.1|
Lj2g3v3149350	530.061	-0.826892	0.20346	-4.06415	4.82085e-05	0.000954405	1.23405	Cytochrome P450 716B1-like	PREDICTED: cytochrome P450 716B1-like [Fragaria vesca subsp. vesca] gi|470127506|ref|XP_004299710.1|	GO:0005506,GO:0016705,GO:0020037,GO:0055114
Lj2g3v3149370	8619.44	-0.845299	0.0867411	-9.74507	1.93638e-22	2.69464e-20	1.73201	Cytochrome P450 716B1-like	PREDICTED: cytochrome P450 716B1-like [Cicer arietinum] gi|502099015|ref|XP_004491368.1|	GO:0016705,GO:0055114,GO:0005506,GO:0020037
Lj2g3v3164070	69.566	1.41811	0.412608	3.43695	0.0005883	0.0134507	0.607042	RING finger family protein	RING finger family protein [Medicago truncatula] gi|357494513|ref|XP_003617545.1|	GO:0005515,GO:0008270		K19041
Lj2g3v3209730	2281.23	-0.782799	0.22517	-3.47648	0.000508043	0.00648254	1.31452	Ethylene-responsive transcription factor 3-like	PREDICTED: ethylene-responsive transcription factor 3-like [Glycine max] gi|356552847|ref|XP_003544774.1|	GO:0003700,GO:0006355,GO:0003677		K09286
Lj2g3v3224210	12264.6	-0.463264	0.138862	-3.33616	0.000849451	0.00867075	1.53128	Bactericidal permeability-increasing protein	Bactericidal permeability-increasing protein [Medicago truncatula] gi|357494733|ref|XP_003617655.1|	GO:0005615,GO:0008289
Lj2g3v3224570	1278.13	-0.669209	0.173473	-3.85771	0.000114455	0.00179168	1.41051	Probable glycerophosphoryl diester phosphodiesterase 1-like	PREDICTED: probable glycerophosphoryl diester phosphodiesterase 1-like [Glycine max] gi|356524319|ref|XP_003530777.1|	GO:0008889,GO:0006629,GO:0008081
[truncated: 1,342 more rows]

## Sheet: B-Myc_vs_NOMYC
id	baseMean	log2FoldChange	lfcSE	stat	pvalue	padj	weight	LotusBase_annotation	genome_annotation	GO_annotation	KEGG_pathways	KO_annotation
[truncated: 4,514 more rows]

## Sheet: B+Myc_vs_B-Myc
id	baseMean	log2FoldChange	lfcSE	stat	pvalue	padj	weight	LotusBase_annotation	genome_annotation	GO_annotation	KEGG_pathways	KO_annotation
[truncated: 151 more rows]
