# Supplementary material for: Symbiotic responses of Lotus japonicus to two isogenic lines of a mycorrhizal fungus differing in the presence/absence of an endobacterium
Source: Plant J. 2021 Dec 6;108(6):1547–64. doi: 10.1111/tpj.15578 (PMC9300078; doi:10.1111/tpj.15578)
Supplement: Supplementary file 3 — Data S2. Differentially expressed G. margarita transcripts (DEGs) in mycorrhizal B+ versus B– (B+ Myc versus B− Myc) contrast (FDR <0.05). [file TPJ-108-1547-s003.xls]

## Sheet: B+ versus B-
Gene ID	baseMean	log2FoldChange	lfcSE	stat	pvalue	padj	annotation
g10235	680.29	1.83332	0.338505	5.41595	6.09646e-08	5.89283e-05	histone 4
g1034	37.439	2.10532	0.42004	5.0122	5.38118e-07	0.000288969	concanavalin a-like lectin/glucanase
g10592	157.138	0.970805	0.232135	4.18208	2.88857e-05	0.0052681	malate dehydrogenase, nad-dependent
g10600	27.269	-1.30954	0.378736	-3.45766	0.000544886	0.0384443	rni-like protein
g10662	55.0234	-1.26813	0.338079	-3.75098	0.000176143	0.017922	jemt01011734.1_cds_exx77017.1_3011: provisional
g11044	28.4437	1.50329	0.40796	3.68489	0.000228801	0.0212653	predicted protein
g11204	24.004	1.4597	0.402023	3.63089	0.000282449	0.0252792	phosphoglycerate mutase-like protein
g11237	98.9568	1.54385	0.317847	4.85722	1.19046e-06	0.000463483	extracellular dihydrogeodin oxidase/laccase
g11247	754.311	0.986667	0.20169	4.89199	9.98206e-07	0.000460073	histone h2a
g11300	2705.21	1.3084	0.353148	3.70496	0.000211421	0.0198408	---na---
g11307	17.5288	-1.48025	0.422489	-3.50365	0.000458923	0.0355384	nad(p)-binding protein
g1159	262.029	1.03727	0.24415	4.24852	2.1519e-05	0.0045218	40s ribosomal protein s5
g11840	20.4609	2.38321	0.428904	5.5565	2.75241e-08	2.95609e-05	---na---
g1215	11.1446	-1.68905	0.431518	-3.9142	9.07047e-05	0.0106921	hypothetical protein rhiirc2_722030
g12454	11.817	-1.51326	0.431227	-3.50919	0.00044947	0.0355384	specific transcriptional repressor
g12457	105.73	-1.45635	0.376677	-3.8663	0.000110498	0.0122395	mata-hmg
g12477	40.1128	1.71787	0.406779	4.2231	2.40967e-05	0.00491644	cupredoxin
g12481	61.9014	1.15496	0.337765	3.41943	0.000627515	0.0424165	c2h2 finger domain protein
g12550	289.832	0.83731	0.234158	3.57583	0.000349123	0.0296019	40s ribosomal protein s3
g1286	67.5722	1.56523	0.343981	4.55035	5.35565e-06	0.00172559	tetraspanin pls1 family
g12890	218.338	1.23153	0.317132	3.88333	0.000103035	0.0115807	homeodomain-like dna binding domain-containing transcription factor
g13008	18.6859	1.47224	0.422505	3.48454	0.000492976	0.0366547	carbonic anhydrase
g13012	114.279	1.59859	0.361926	4.41689	1.0013e-05	0.00276531	---na---
g13225	20.5616	1.64174	0.425457	3.85876	0.000113962	0.0122395	iucc family-domain-containing protein
g13227	437.627	0.739572	0.203012	3.643	0.000269482	0.024344	methyltransferase-like protein 10-like protein
g13245	39.2296	1.79904	0.422986	4.25318	2.10754e-05	0.0045218	hypothetical protein rhiira4_425320
g13410	30.3184	1.34525	0.382706	3.51509	0.0004396	0.0355384	hypothetical protein rhiira4_512314
g13423	218.928	0.747377	0.214951	3.47697	0.000507117	0.0370916	3-deoxy-7-phosphoheptulonate synthase
g13505	186.046	1.42776	0.308985	4.6208	3.82266e-06	0.00141182	yabby domain-containing protein
g13593	155.838	1.05066	0.247213	4.25001	2.13761e-05	0.0045218	betaine lipid
g13623	450.944	0.881544	0.191045	4.61433	3.94363e-06	0.00141182	atp synthase subunit beta
g1374	22.0843	1.37556	0.404328	3.4021	0.000668712	0.0448873	predicted protein
g14048	492.891	0.684323	0.190687	3.58872	0.000332307	0.0286381	putative 60s ribosomal protein l27a
g14099	62.4701	2.13775	0.405299	5.27451	1.33112e-07	0.000107132	---na---
g14213	27.3078	1.52323	0.383331	3.97368	7.07694e-05	0.00937064	---na---
g14445	241.542	-0.77435	0.22453	-3.44876	0.000563158	0.0391618	p-loop containing nucleoside triphosphate hydrolase protein
g14467	126.685	0.925931	0.268655	3.44654	0.000567813	0.0392034	citrate synthase
g14691	23.8633	1.40367	0.405858	3.45853	0.000543125	0.0384443	---na---
g14798	19.6939	2.24104	0.426057	5.25996	1.44084e-07	0.000107132	---na---
g14844	180.885	0.725414	0.209392	3.46438	0.000531464	0.038087	60s ribosomal protein l37
g14880	309.262	1.1066	0.311787	3.54923	0.000386362	0.0321946	calreticulin
g14973	111.679	2.15852	0.348816	6.18814	6.08778e-10	1.17689e-06	rxt3-domain-containing protein
g15004	45.7495	1.51981	0.37332	4.07107	4.67973e-05	0.00718004	hypothetical protein rhiira5_356055
g15190	135.486	1.24409	0.302184	4.117	3.83844e-05	0.00632481	related to nadh-ubiquinone oxidoreductase mlrq subunit
g15301	118.907	0.992654	0.240389	4.12936	3.6377e-05	0.00616877	mitochondrial glyco protein
g15366	47.2771	-1.64679	0.413193	-3.98551	6.73344e-05	0.00916696	---na---
g15999	36.1983	1.71898	0.417886	4.1135	3.89698e-05	0.00632481	glycoside hydrolase/deacetylase
g16413	101.018	1.19384	0.268611	4.44449	8.80987e-06	0.00266113	proliferating cell nuclear antigen
g16432	63.4613	1.2716	0.34309	3.7063	0.000210308	0.0198408	hypothetical protein rirg_189900
g16438	288.33	0.785369	0.22349	3.51412	0.000441221	0.0355384	40s ribosomal protein s16
g16669	27.2465	-1.75692	0.42734	-4.11129	3.93463e-05	0.00632481	interferon-induced very large gtpase 1-like
g1668	240.182	1.01464	0.234742	4.32235	1.54379e-05	0.00373057	spermidine synthase
g16993	181.262	1.18008	0.218697	5.39597	6.81542e-08	5.9889e-05	glycine cleavage system t protein
g16998	45.5898	-1.17126	0.3369	-3.47657	0.000507864	0.0370916	gcs-domain-containing protein
g17005	27.785	1.88158	0.42596	4.41729	9.99482e-06	0.00276531	duf4428 domain-containing protein
g17161	171.074	0.89912	0.257491	3.49185	0.000479683	0.0366547	40s ribosomal protein s28
g17340	135.41	0.996679	0.252364	3.94938	7.83551e-05	0.0100984	dead-domain-containing protein
g17385	68.2303	-1.48137	0.300734	-4.92585	8.39925e-07	0.000427301	---na---
g17393	37.3387	-1.33328	0.383649	-3.47526	0.000510364	0.0370916	gbp-domain-containing protein
g17603	642.644	-1.01062	0.292984	-3.4494	0.000561834	0.0391618	hypothetical protein
g17637	153.346	0.935253	0.251942	3.71218	0.000205481	0.0198408	heat shock protein 70
g17717	63.1858	1.13918	0.325103	3.50408	0.000458193	0.0355384	kinase-like protein
g18120	277.001	0.938119	0.218933	4.28495	1.82781e-05	0.00420657	40s ribosomal protein s13
g18145	289.923	0.750944	0.215409	3.48613	0.000490058	0.0366547	rna-binding domain-containing protein
g18150	25.6253	1.26586	0.373622	3.38808	0.000703846	0.0462815	uncharacterized protein armost_15000
g18243	85.4425	-1.59691	0.383394	-4.16519	3.11099e-05	0.00556868	actin-like atpase domain-containing protein
g18244	45.5189	-1.6861	0.421745	-3.99791	6.39052e-05	0.0088244	hypothetical protein rhiirc2_730078
g19005	158.938	0.865338	0.232392	3.72362	0.000196389	0.0195358	kinase-like protein
g19047	24.6833	1.75376	0.422036	4.15548	3.24609e-05	0.00570486	---na---
g19225	17.2562	1.4986	0.41426	3.61754	0.000297421	0.0263749	hypothetical protein rirg_105200
g19518	1848.97	1.35815	0.382139	3.55407	0.000379314	0.0318822	---na---
g19609	68.9217	1.05599	0.289496	3.64768	0.00026462	0.0241304	putative nuclear condensin complex subunit smc2
g19702	208.597	2.04092	0.243102	8.39534	4.6455e-17	2.24517e-13	---na---
g19821	72.1715	1.74939	0.358177	4.88414	1.03883e-06	0.000460073	---na---
g19981	115.304	1.52534	0.346536	4.40167	1.07419e-05	0.00288419	cupredoxin
g20000	42.1888	-1.20074	0.342749	-3.50327	0.00045958	0.0355384	c2h2-type zinc finger transcription factor
g20031	28.0711	1.37573	0.407044	3.37981	0.000725371	0.0467429	alpha/beta-hydrolase
g20104	208.783	0.944031	0.232607	4.05848	4.93935e-05	0.00745996	mitochondrial carrier
g20235	32.3698	1.91471	0.417731	4.58359	4.5705e-06	0.0015778	---na---
g2027	179.873	0.796526	0.226407	3.51811	0.000434631	0.0355384	ribosomal protein l24
g20284	194.531	0.800944	0.236662	3.38434	0.000713501	0.0465993	composite domain of metallo-dependent hydrolase
g20554	18.9979	1.48568	0.426356	3.4846	0.000492882	0.0366547	hypothetical protein rhiirc2_843562
g20633	256.891	0.84871	0.232641	3.64815	0.000264132	0.0241304	40s ribosomal protein s22-a
g20853	8.61637	-1.46944	0.427195	-3.43975	0.000582251	0.0399152	hypothetical protein rhiira5_420188
g20949	629.093	-1.03461	0.267998	-3.8605	0.000113156	0.0122395	hypothetical protein rir_0752500
g21225	107.76	-0.993867	0.265904	-3.7377	0.000185714	0.0186991	hypothetical protein rhiirc2_865491
g21383	51.4327	1.36182	0.324204	4.2005	2.66325e-05	0.00497293	mitochondrial carrier
g21498	248.541	-0.939495	0.238697	-3.93593	8.28734e-05	0.0104033	hypothetical protein rhiira5_362200
g21741	291.456	0.874335	0.223107	3.91891	8.8952e-05	0.0106921	hypothetical protein rirg_266030
g22452	707.035	0.932283	0.238897	3.90244	9.52261e-05	0.0108289	---na---
g22606	173.781	1.13946	0.233373	4.88257	1.04714e-06	0.000460073	s-adenosylmethionine synthase
g22670	60.1361	1.43714	0.351425	4.08945	4.32393e-05	0.00674115	hypothetical protein cdd82_5225
g228	266.739	0.813129	0.2021	4.02341	5.7362e-05	0.00803567	ribosomal protein s25
g22920	188.45	0.931013	0.275253	3.38239	0.000718571	0.0466155	heat shock protein 60
g22921	126.383	0.983329	0.286715	3.42964	0.000604375	0.0411401	chaperonin cpn10
g23148	58.3219	1.66985	0.323503	5.16177	2.44626e-07	0.00016688	hypothetical protein k457draft_133141
g23213	11.2701	1.50925	0.429483	3.5141	0.00044125	0.0355384	---na---
g23333	78.0628	1.19262	0.27788	4.29186	1.77187e-05	0.00417728	nucleolar
g23524	70.8029	-1.06646	0.279031	-3.82201	0.000132368	0.0140601	glutathione s-transferase
g23786	429.578	0.69824	0.198929	3.50999	0.000448117	0.0355384	putative acyl-coa dehydrogenase
g23799	161.104	1.23131	0.276144	4.45893	8.23706e-06	0.00256837	variable surface lipoprotein
g23951	325.072	0.773622	0.20797	3.71988	0.000199318	0.0195358	ribosomal protein l23/l15e core domain-containing protein
g24663	32.5398	1.38459	0.358571	3.86141	0.000112734	0.0122395	hypothetical protein rir_0190300
g24832	1252.21	1.52422	0.254738	5.98349	2.18407e-09	3.01589e-06	hypothetical protein rirg_036170
g24885	238.759	1.2029	0.271386	4.43244	9.31709e-06	0.00272906	---na---
g25023	455.703	1.21537	0.250051	4.86047	1.17104e-06	0.000463483	---na---
g25138	16.2	1.59205	0.428097	3.71891	0.000200088	0.0195358	hypothetical protein rirg_087350
g25275	168.062	1.22343	0.340218	3.596	0.000323145	0.0281398	dutp diphosphatase
g2610	116.876	1.16957	0.308437	3.79194	0.000149478	0.0157049	tyrosine-protein phosphatase 2/3
g26155	213.339	1.00156	0.237383	4.21915	2.45226e-05	0.00491644	ubiquitin-60s ribosomal protein l40
g264	46.1848	-1.37849	0.384327	-3.58678	0.000334792	0.0286381	e3 ubiquitin-protein ligase rnf213-like
g26441	141.812	1.17918	0.235211	5.01327	5.35122e-07	0.000288969	rna-binding protein
g26557	1174.62	0.868971	0.221958	3.91503	9.03924e-05	0.0106921	arm repeat-containing protein
g2866	14.0963	-1.43399	0.425785	-3.36788	0.00075749	0.0484894	hypothetical protein rhiirb3_480498
g2933	61.412	1.33271	0.340877	3.90965	9.24317e-05	0.010758	putative ribosomal protein s17 protein
g3110	274.494	0.820994	0.198189	4.14248	3.43563e-05	0.00593015	60s ribosomal protein l33-a-like protein
g3403	259.532	0.887861	0.256301	3.46413	0.000531942	0.038087	40s ribosomal protein s24
g3740	375.59	0.928063	0.23064	4.02386	5.72521e-05	0.00803567	malate dehydrogenase
g38	111.328	-0.921407	0.248459	-3.70849	0.000208498	0.0198408	ustilagic acid biosynthesis regulator rua1
g3959	34.8983	1.61361	0.400567	4.02832	5.61772e-05	0.00803567	peptidase s10, serine carboxypeptidase
g4301	118.173	1.2451	0.366809	3.39441	0.000687762	0.0455336	spo12 family protein
g4317	322.57	1.21888	0.237581	5.13038	2.89155e-07	0.000174686	nop-domain-containing protein
g5274	375.515	0.847931	0.209535	4.04673	5.19372e-05	0.00772346	hcp-like protein
g5391	146.867	-1.02167	0.258956	-3.94535	7.96839e-05	0.0101345	p-loop containing nucleoside triphosphate hydrolase protein
g5448	329.58	0.85272	0.202282	4.2155	2.4923e-05	0.00491644	glucocorticoid receptor-like (dna-binding domain)
g5536	47.4333	2.21944	0.39208	5.66069	1.50762e-08	1.82159e-05	barwin-like endoglucanase
g558	74.4935	-1.25197	0.314503	-3.9808	6.86828e-05	0.00922066	kinase-like protein
g5591	29.3845	1.69448	0.431411	3.92776	8.5739e-05	0.010529	hypothetical protein rirg_233630
g6173	110.651	-1.64816	0.274899	-5.99551	2.02849e-09	3.01589e-06	mata-hmg
g6183	104.613	-1.62705	0.33507	-4.85584	1.19875e-06	0.000463483	---na---
g6511	290.159	2.43735	0.22424	10.8694	1.61233e-27	1.55847e-23	histone h3
g6536	41.8237	-2.47593	0.362584	-6.82855	8.57774e-12	2.76375e-08	protein kinase subdomain-containing protein pkl/ccin9
g6847	35.1979	1.54482	0.383452	4.02871	5.60829e-05	0.00803567	hypothetical protein rhiirc2_713744
g6874	223.154	0.75959	0.217687	3.48936	0.000484177	0.0366547	60s ribosomal protein l20a
g6875	204.273	0.903125	0.219847	4.10797	3.99145e-05	0.00632481	atp synthase f1, gamma subunit
g6928	35.5556	1.22159	0.359387	3.3991	0.000676091	0.0450696	gti1/pac2 family-domain-containing protein
g7015	76.4057	1.11867	0.310727	3.60017	0.000318004	0.0279438	ring finger domain protein
g7314	16.4217	1.82047	0.42014	4.33302	1.47081e-05	0.00364534	glycoside hydrolase/deacetylase
g781	98.5852	1.5034	0.382847	3.92688	8.60534e-05	0.010529	ring finger protein
g7992	47.8744	1.45694	0.333939	4.36289	1.28357e-05	0.00335323	chromatin assembly factor 1 subunit a-domain-containing protein
g827	182.308	-1.46367	0.32151	-4.5525	5.30111e-06	0.00172559	glutathione s-transferase
g8548	308.59	-1.72717	0.26435	-6.53365	6.41862e-11	1.55106e-07	hypothetical protein rhiirc2_764357
g8878	83.9203	-1.45483	0.342036	-4.25346	2.10492e-05	0.0045218	p-loop containing nucleoside triphosphate hydrolase protein
g8981	23.456	-1.79827	0.427501	-4.20648	2.59381e-05	0.00497293	mata-hmg
g9121	28.1978	1.61146	0.412465	3.90689	9.349e-05	0.010758	hypothetical protein rhiirc2_748650
g9357	930.148	1.36777	0.265531	5.1511	2.5897e-07	0.00016688	---na---
g943	26.9582	1.66715	0.39699	4.19948	2.67528e-05	0.00497293	glycoside hydrolase/deacetylase
g9438	275.7	0.978284	0.258453	3.78516	0.000153612	0.0157959	40s ribosomal protein s18
g9493	25.0761	1.57013	0.395681	3.96816	7.24283e-05	0.0094607	hypothetical protein rhiira5_503788
g9629	55.0066	1.01798	0.302913	3.36062	0.000777668	0.0494535	mitochondrial import inner membrane translocase subunit tim8
g9837	215.982	1.03931	0.274571	3.78523	0.000153568	0.0157959	hypothetical protein rhiira4_425131
g9958	76.6527	1.31847	0.304262	4.33333	1.46869e-05	0.00364534	galactose oxidase
