# Supplementary material for: Symbiotic responses of Lotus japonicus to two isogenic lines of a mycorrhizal fungus differing in the presence/absence of an endobacterium
Source: Plant J. 2021 Dec 6;108(6):1547–64. doi: 10.1111/tpj.15578 (PMC9300078; doi:10.1111/tpj.15578)
Supplement: Supplementary file 4 — Data S3. Differentially expressed L. japonicus root proteins (DEPs) in the three analyzed contrasts (FDR <0.05). [file TPJ-108-1547-s002.xlsx]

## Sheet: B-Myc_vs_NoMyc
id	log2FoldChange	LotusBase_annotation	genome_annotation	GO_annotation	KEGG_pathways
Lj0g3v0009829	-1	Leucine aminopeptidase 3, chloroplastic-like	PREDICTED: leucine aminopeptidase 3 chloroplastic-like [Cicer arietinum] gi|502149990|ref|XP_004507738.1|	GO:0004177,GO:0005622,GO:0005737,GO:0006508,GO:0008235,GO:0019538,GO:0030145	lja00480,lja01100
Lj0g3v0021579	-0.585	Chlorophyll a-b binding protein CP29.1, chloroplastic-like	PREDICTED: LOW QUALITY PROTEIN: chlorophyll a-b binding protein CP29.1 chloroplastic-like [Cicer arietinum] gi|502147415|ref|XP_004506774.1|	GO:0009765,GO:0016020	lja00196,lja01100
Lj0g3v0054159	-1.58	Photosystem I P700 chlorophyll a apoprotein A2	photosystem I P700 chlorophyll a apoprotein A2 [Lotus japonicus] gi|13518429|ref|NP_084789.1|	GO:0009522,GO:0009579,GO:0015979,GO:0016021	lja00195,lja01100
Lj0g3v0088269	0.415	TPA: histone H4.3	TPA: histone H4.3 [Zea mays] gi|414589551|tpg|DAA40122.1|	GO:0000786,GO:0003677,GO:0005634,GO:0006334,GO:0046982
Lj0g3v0110789	3.17	Histone H2A	Histone H2A [Aegilops tauschii] gi|475577812|gb|EMT17934.1|	GO:0000786,GO:0003677,GO:0005634,GO:0046982
Lj0g3v0112109	-1		Chain A Lotus Tetragonolobus Seed Lectin (Isoform)_x0001_gi|169404520|pdb|2EIG|B Chain B Lotus Tetragonolobus Seed Lectin (Isoform)_x0001_gi|169404521|pdb|2EIG|C Chain C Lotus Tetragonolobus Seed Lectin (Isoform)_x0001_gi|169404522|pdb|2EIG|D Chain D Lotus Tetragonolobus Seed Lectin (Isoform)] gi|169404519|pdb|2EIG|A	GO:0030246
Lj0g3v0112859	-3.17	Kunitz-type trypsin inhibitor-like 1 protein	Kunitz-type trypsin inhibitor-like 1 protein [Medicago truncatula] gi|357498565|ref|XP_003619571.1|	GO:0004866
Lj0g3v0116389	-3		PREDICTED: phospholipase D alpha 1-like [Glycine max] gi|356526207|ref|XP_003531710.1|		lja00564,lja00565,lja01100,lja01110,lja04144
Lj0g3v0133709	-1.32	Aldehyde dehydrogenase family 2 member B7, mitochondrial-like	PREDICTED: aldehyde dehydrogenase family 2 member B7 mitochondrial-like [Glycine max] gi|356497822|ref|XP_003517756.1|	GO:0008152,GO:0016491,GO:0016620,GO:0055114	lja00010,lja00053,lja00071,lja00280,lja00310,lja00330,lja00340,lja00380,lja00410,lja00561,lja00620,lja00903,lja01100,lja01110
Lj0g3v0140429	1		Pathogenesis-related protein PR10 [Medicago truncatula] gi|357449105|ref|XP_003594829.1|
Lj0g3v0169339	-0.415	Malate dehydrogenase, chloroplastic-like	PREDICTED: malate dehydrogenase chloroplastic-like [Glycine max] gi|356512147|ref|XP_003524782.1|	GO:0003824,GO:0005975,GO:0006108,GO:0016491,GO:0016615,GO:0016616,GO:0019752,GO:0030060,GO:0055114	lja00020,lja00270,lja00620,lja00630,lja00710,lja01100,lja01110,lja01200
Lj0g3v0214329	-2	40s ribosomal protein S13	40S ribosomal protein S13 [Glycine max] gi|351722010|ref|NP_001237229.1|	GO:0003735,GO:0005622,GO:0005840,GO:0006412	lja03010
Lj0g3v0215859	-2.81	Chaperonin CPN60-2, mitochondrial-like	PREDICTED: chaperonin CPN60-2 mitochondrial-like [Cicer arietinum] gi|502118056|ref|XP_004496079.1|	GO:0005524,GO:0005737,GO:0006457,GO:0042026	lja03018
Lj0g3v0235549	-1	Aquaporin PIP2-7	aquaporin PIP2-7 [Zea mays] gi|162457846|ref|NP_001105639.1|	GO:0005215,GO:0006810,GO:0016020
Lj0g3v0239159	-1.32	14-3-3-like protein	14-3-3-like protein [Pisum sativum] gi|4850247|emb|CAB42546.2|	GO:0019904
Lj0g3v0249059	0.222	Probable mitochondrial-processing peptidase subunit beta-like	PREDICTED: probable mitochondrial-processing peptidase subunit beta-like [Cicer arietinum] gi|502103363|ref|XP_004492264.1|	GO:0003824,GO:0004222,GO:0006508,GO:0046872
Lj0g3v0255679	-2.1	Seed lipoxygenase	Seed lipoxygenase [Medicago truncatula] gi|357513825|ref|XP_003627201.1|	GO:0005515,GO:0016491,GO:0016702,GO:0046872,GO:0055114	lja00591
Lj0g3v0278459	-2.32	Beta-1,3-glucanase	beta-13-glucanase [Lotus japonicus] gi|189047086|dbj|BAG34628.1|	GO:0004553,GO:0005975
Lj0g3v0302619	-2.58	V-type proton ATPase subunit B 1-like isoform 1	PREDICTED: V-type proton ATPase subunit B 1-like isoform 1 [Glycine max] gi|356536392|ref|XP_003536722.1|	GO:0005524,GO:0015991,GO:0015992,GO:0016820,GO:0033180,GO:0046034	lja00190,lja01100,lja04145
Lj0g3v0336949	1	Cationic peroxidase 1-like	PREDICTED: cationic peroxidase 1-like [Glycine max] gi|356568196|ref|XP_003552299.1|	GO:0004601,GO:0006979,GO:0020037,GO:0055114
Lj0g3v0347259	-1	Flavoprotein WrbA-like	PREDICTED: flavoprotein WrbA-like [Cicer arietinum] gi|502142428|ref|XP_004504953.1|	GO:0003955,GO:0010181,GO:0016491	lja00130,lja01100,lja01110
Lj0g3v0349569	-1.32	V-type proton ATPase subunit E	PREDICTED: V-type proton ATPase subunit E [Vitis vinifera] gi|225426050|ref|XP_002274995.1|	GO:0015991,GO:0033178,GO:0046961	lja00190,lja01100,lja04145
Lj0g3v0350789	-1.25	Triosephosphate isomerase, cytosolic-like	PREDICTED: triosephosphate isomerase cytosolic-like [Cicer arietinum] gi|502081910|ref|XP_004487007.1|	GO:0003824,GO:0004807,GO:0006096,GO:0008152	lja00010,lja00051,lja00562,lja00710,lja01100,lja01110,lja01200,lja01230
Lj0g3v0362949	-1.32	Glutathione S-transferase	glutathione S-transferase [Medicago sativa] gi|16416392|dbj|BAB70616.1|	GO:0005515	lja00480,lja01100
Lj1g3v0488980	0.193	Isocitrate dehydrogenase	PREDICTED: isocitrate dehydrogenase [NADP] gi|502096593|ref|XP_004490788.1|	GO:0000287,GO:0004450,GO:0006102,GO:0016616,GO:0051287,GO:0055114	lja00020,lja00480,lja01100,lja01110,lja01200,lja01210,lja01230,lja04146
Lj1g3v0913270	-0.322	Alcohol dehydrogenase	alcohol dehydrogenase [Lotus japonicus] gi|356582742|gb|AET21261.1|	GO:0008270,GO:0016491,GO:0055114	lja00010,lja00071,lja00350,lja00592,lja01100,lja01110
Lj1g3v1381010	-2	Patellin-5-like	PREDICTED: patellin-5-like [Glycine max] gi|356507414|ref|XP_003522462.1|	GO:0005215,GO:0005622,GO:0006810,GO:0016021
Lj1g3v2095980	-0.524	Tubulin alpha-7 chain	Tubulin alpha-7 chain [Medicago truncatula] gi|357466771|ref|XP_003603670.1|	GO:0003924,GO:0005200,GO:0005525,GO:0005874,GO:0007017	lja04145
Lj1g3v2682510	-0.585	Cysteine synthase	Cysteine synthase [Medicago truncatula] gi|357507415|ref|XP_003623996.1|	GO:0004124,GO:0005739,GO:0006535,GO:0019499,GO:0050017	lja00270,lja00460,lja00920,lja01100,lja01110,lja01200,lja01230
Lj1g3v3329130	-0.585	Transaldolase-like	PREDICTED: transaldolase-like [Cicer arietinum] gi|502090152|ref|XP_004489137.1|	GO:0003824,GO:0004801,GO:0005737,GO:0005975,GO:0006098	lja00030,lja01100,lja01110,lja01200,lja01230
Lj1g3v3329360	-0.737	2,3-dimethylmalate lyase-like isoform 1	PREDICTED: 23-dimethylmalate lyase-like isoform 1 [Glycine max] gi|356569107|ref|XP_003552747.1|	GO:0003824
Lj1g3v3438940	-2	Pectin methylesterase	pectin methylesterase [Sesbania rostrata] gi|20269071|emb|CAD29733.1|	GO:0004857,GO:0005618,GO:0030599,GO:0042545	lja00040,lja01100
Lj1g3v3690420	1.1	Elongation factor 1-alpha-like isoform 1	PREDICTED: elongation factor 1-alpha-like isoform 1 [Glycine max] gi|356558807|ref|XP_003547694.1|	GO:0003746,GO:0003924,GO:0005525,GO:0005737,GO:0006414	lja03013
Lj1g3v3833870	-0.893	Germin-like protein subfamily 1 member 18-like	PREDICTED: germin-like protein subfamily 1 member 18-like [Cicer arietinum] gi|502165338|ref|XP_004513533.1|	GO:0030145,GO:0045735
Lj1g3v3975290	2.7	Tubulin alpha-1 chain	PREDICTED: tubulin alpha-1 chain [Vitis vinifera] gi|225435758|ref|XP_002285721.1|	GO:0003924,GO:0005200,GO:0005525,GO:0005874,GO:0007017	lja04145
Lj1g3v3975830	-2	5-methyltetrahydropteroyltriglutamate--homocysteine methyltransferase-like isoform 1	PREDICTED: 5-methyltetrahydropteroyltriglutamate--homocysteine methyltransferase-like isoform 1 [Glycine max] gi|356571744|ref|XP_003554033.1|	GO:0003871,GO:0008270,GO:0009086	lja00270,lja00450,lja01100,lja01110,lja01230
Lj1g3v4550110	-0.737		PREDICTED: probable mediator of RNA polymerase II transcription subunit 37c-like [Cicer arietinum] gi|502110465|ref|XP_004493886.1|		lja03040,lja04141,lja04144
Lj1g3v4694440	-0.71	Enolase-like	PREDICTED: enolase-like [Glycine max] gi|356505318|ref|XP_003521438.1|	GO:0000015,GO:0000287,GO:0004634,GO:0006096	lja00010,lja01100,lja01110,lja01200,lja01230,lja03018
Lj1g3v4807400	-1	Aspartic proteinase 2	aspartic proteinase 2 [Glycine max] gi|351725345|ref|NP_001237345.1|	GO:0004190,GO:0006508,GO:0006629
Lj1g3v4808830	-1	Germin-like protein 5-1-like	PREDICTED: germin-like protein 5-1-like [Glycine max] gi|356572882|ref|XP_003554594.1|	GO:0030145,GO:0045735
Lj1g3v4955240	-1.58	Histone H2AX	PREDICTED: histone H2AX [Vitis vinifera] gi|225451096|ref|XP_002265878.1|	GO:0000786,GO:0003677,GO:0005634,GO:0046982
Lj1g3v4955350	1	Cytosolic CuZn-superoxide dismutase	cytosolic CuZn-superoxide dismutase [Lotus japonicus] gi|32441511|gb|AAP81872.1|	GO:0004784,GO:0006801,GO:0046872,GO:0055114	lja04146
Lj2g3v0179290	-1.58		Ribulose bisphosphate carboxylase small chain [Medicago truncatula] gi|357496893|ref|XP_003618735.1|		lja00630,lja00710,lja01100,lja01110,lja01200
Lj2g3v0635690	-1	N-alpha-acetyltransferase 40-like isoform X1	PREDICTED: N-alpha-acetyltransferase 40-like isoform X1 [Cicer arietinum] gi|502183908|ref|XP_004517242.1|	GO:0008080
Lj2g3v0658180	0.585	Cytosolic glutamine synthetase	cytosolic glutamine synthetase [Securigera parviflora] gi|30692028|gb|AAP33169.1|	GO:0003824,GO:0004356,GO:0006542,GO:0006807	lja00220,lja00250,lja00630,lja00910,lja01100,lja01230
Lj2g3v0948370	1	Isocitrate dehydrogenase	PREDICTED: isocitrate dehydrogenase [NADP] gi|356513947|ref|XP_003525669.1|	GO:0000287,GO:0004450,GO:0006102,GO:0016616,GO:0051287,GO:0055114	lja00020,lja00480,lja01100,lja01110,lja01200,lja01210,lja01230,lja04146
Lj2g3v2017460	-0.415		thaumatin-like protein PR-5b [Cicer arietinum] gi|3549691|emb|CAA09228.1|
Lj2g3v2197650	-0.363	Fructose-bisphosphate aldolase, cytoplasmic isozyme-like	PREDICTED: fructose-bisphosphate aldolase cytoplasmic isozyme-like [Cicer arietinum] gi|502166953|ref|XP_004514022.1|	GO:0003824,GO:0004332,GO:0006096	lja00010,lja00030,lja00051,lja00710,lja01100,lja01110,lja01200,lja01230
Lj2g3v2704410	-1.42	Aquaporin PIP11	Aquaporin PIP11 [Medicago truncatula] gi|357492595|ref|XP_003616586.1|	GO:0005215,GO:0006810,GO:0016020
Lj2g3v3318780	-1.81	Heat shock cognate protein 80-like	PREDICTED: heat shock cognate protein 80-like [Vitis vinifera] gi|359495606|ref|XP_003635036.1|	GO:0005524,GO:0006457,GO:0006950,GO:0051082	lja04141,lja04626
Lj2g3v3339520	-1	Acetyl-CoA acetyltransferase, cytosolic 1-like	PREDICTED: acetyl-CoA acetyltransferase cytosolic 1-like [Glycine max] gi|356554441|ref|XP_003545555.1|	GO:0003824,GO:0008152,GO:0016747	lja00071,lja00072,lja00280,lja00310,lja00380,lja00620,lja00630,lja00640,lja00650,lja00900,lja01100,lja01110,lja01200,lja01212
Lj3g3v0323580	-1.42	Seed linoleate 9S-lipoxygenase-3-like	PREDICTED: seed linoleate 9S-lipoxygenase-3-like [Cicer arietinum] gi|502081405|ref|XP_004486857.1|	GO:0016702,GO:0046872,GO:0055114	lja00591
Lj3g3v0381590	-1.87	Fructokinase-2-like	PREDICTED: fructokinase-2-like [Glycine max] gi|356557199|ref|XP_003546905.1|	GO:0004747,GO:0006014,GO:0016773	lja00051,lja00500,lja00520,lja01100,lja01110
Lj3g3v0428550	-1.22	Malate dehydrogenase, mitochondrial-like	malate dehydrogenase [Glycine max] gi|5929964|gb|AAD56659.1|	GO:0003824,GO:0005975,GO:0006108,GO:0016491,GO:0016615,GO:0016616,GO:0019752,GO:0030060,GO:0055114	lja00020,lja00270,lja00620,lja00630,lja00710,lja01100,lja01110,lja01200
Lj3g3v0826090	-0.415		F17A17.37 protein [Theobroma cacao] gi|508704754|gb|EOX96650.1|
Lj3g3v0840550	-1.87	ADP,ATP carrier protein 1, mitochondrial-like	PREDICTED: ADPATP carrier protein 1 mitochondrial-like [Glycine max] gi|356557152|ref|XP_003546882.1|	GO:0005215,GO:0005743,GO:0006810,GO:0055085
Lj3g3v0950490	-1.38	Phosphoglycerate kinase	Phosphoglycerate kinase [Medicago truncatula] gi|357451631|ref|XP_003596092.1|	GO:0004618,GO:0006096	lja00010,lja00710,lja01100,lja01110,lja01200,lja01230
Lj3g3v1061390	-2.81	Phosphoenolpyruvate carboxylase	phosphoenolpyruvate carboxylase [Lotus japonicus] gi|23503556|dbj|BAC20364.1|	GO:0003824,GO:0006099,GO:0008964,GO:0015977	lja00620,lja00710,lja01100,lja01200
Lj3g3v1182260	-1	60s ribosomal protein L10a-1	PREDICTED: 60S ribosomal protein L10a-1 [Glycine max] gi|356550103|ref|XP_003543429.1|	GO:0003723,GO:0003735,GO:0006412,GO:0015934	lja03010
Lj3g3v1340390	-0.848	Peroxidase 39-like	PREDICTED: peroxidase 39-like [Glycine max] gi|356543738|ref|XP_003540317.1|	GO:0004601,GO:0006979,GO:0020037,GO:0042744,GO:0055114	lja00940,lja01100,lja01110
Lj3g3v1790340	-0.585	MLP-like protein 28-like	PREDICTED: MLP-like protein 28-like [Cicer arietinum] gi|502158500|ref|XP_004511176.1|	GO:0006952,GO:0009607
Lj3g3v2318010	-1.87	ABC transporter G family member 36-like	PREDICTED: ABC transporter G family member 36-like [Cicer arietinum] gi|502156086|ref|XP_004510308.1|	GO:0005524,GO:0016020,GO:0016887
Lj3g3v2574480	0.415	Pectinesterase/pectinesterase inhibitor U1-like	PREDICTED: pectinesterase/pectinesterase inhibitor U1-like [Glycine max] gi|356520174|ref|XP_003528739.1|	GO:0004857,GO:0005618,GO:0030599,GO:0042545	lja00040,lja01100
Lj3g3v2664350	-2.81	Eukaryotic initiation factor 4A-10-like	PREDICTED: eukaryotic initiation factor 4A-10-like [Glycine max] gi|356550410|ref|XP_003543580.1|	GO:0003676,GO:0005524	lja03013
Lj3g3v2809810	-0.737	ADP,ATP carrier protein 3, mitochondrial-like	PREDICTED: ADPATP carrier protein 3 mitochondrial-like [Glycine max] gi|356543845|ref|XP_003540370.1|	GO:0005215,GO:0005743,GO:0006810,GO:0055085
Lj3g3v2985020	-1	60s acidic ribosomal protein PO	60S acidic ribosomal protein PO [Euphorbia esula] gi|6984134|gb|AAF34767.1|AF227622_1	GO:0005622,GO:0042254	lja03010
Lj3g3v3081260	-3.7	Rubisco large subunit-binding protein subunit alpha, chloroplastic-like	PREDICTED: ruBisCO large subunit-binding protein subunit alpha chloroplastic-like [Cicer arietinum] gi|502145480|ref|XP_004506047.1|	GO:0005524,GO:0005737,GO:0006457,GO:0042026
Lj3g3v3085570	-0.585	60s ribosomal protein L12-like	PREDICTED: 60S ribosomal protein L12-like [Cicer arietinum] gi|502121944|ref|XP_004497502.1|	GO:0003735,GO:0005840,GO:0006412	lja03010
Lj3g3v3120830	0.222	Histone H2B	Histone H2B [Medicago truncatula] gi|357472693|ref|XP_003606631.1|	GO:0000786,GO:0003677,GO:0046982
Lj3g3v3200800	-1.26		PREDICTED: actin-like [Glycine max] gi|356539014|ref|XP_003537995.1|
Lj3g3v3689930	1.32		F17A17.37 protein [Theobroma cacao] gi|508704754|gb|EOX96650.1|
Lj3g3v3753370	-1.19	Patellin-3-like	PREDICTED: patellin-3-like [Fragaria vesca subsp. vesca] gi|470127731|ref|XP_004299816.1|	GO:0005215,GO:0005622,GO:0006810,GO:0016021
Lj4g3v0768510	-1.81	Formamidase-like isoform X1	PREDICTED: formamidase-like isoform X1 [Cicer arietinum] gi|502152742|ref|XP_004509071.1|	GO:0016811	lja00460,lja00630,lja00910,lja01100,lja01200
Lj4g3v1388980	-0.893	Glyceraldehyde-3-phosphate dehydrogenase, cytosolic-like	PREDICTED: glyceraldehyde-3-phosphate dehydrogenase cytosolic-like [Cicer arietinum] gi|502176240|ref|XP_004515830.1|	GO:0006006,GO:0016620,GO:0050661,GO:0051287,GO:0055114	lja00010,lja00710,lja01100,lja01110,lja01200,lja01230
Lj4g3v2215210	1.36	Sucrose synthase	sucrose synthase [Arachis hypogaea var. vulgaris] gi|333494282|gb|AEF56625.1|	GO:0005985,GO:0016157	lja00500,lja01100,lja01110
Lj4g3v2251430	-0.415	Dihydrolipoyl dehydrogenase, mitochondrial-like	PREDICTED: dihydrolipoyl dehydrogenase mitochondrial-like [Cicer arietinum] gi|502150750|ref|XP_004508105.1|	GO:0004148,GO:0016491,GO:0016668,GO:0045454,GO:0050660,GO:0055114	lja00010,lja00020,lja00260,lja00280,lja00310,lja00380,lja00620,lja00630,lja00640,lja01100,lja01110,lja01200
Lj4g3v2265020	-2.17	ATP-citrate synthase beta chain protein 1-like	PREDICTED: ATP-citrate synthase beta chain protein 1-like [Glycine max] gi|356556001|ref|XP_003546316.1|	GO:0003824,GO:0008152,GO:0046912	lja00020,lja01100,lja01110
Lj4g3v2604350	-2.32	RecName: Full=Tubulin alpha-3 chain; AltName: Full=Alpha-3-tubulin_x0001_gi|2511535|gb|AAC05719.1| alpha-tubulin 3	RecName: Full Tubulin alpha-3 chain; AltName: Full Alpha-3-tubulin_x0001_gi|2511535|gb|AAC05719.1| alpha-tubulin 3 [Eleusine indica] gi|6094431|sp|O22349.1|TBA3_ELEIN	GO:0003924,GO:0005200,GO:0005525,GO:0005874,GO:0007017	lja04145
Lj4g3v2858500	-2	Patellin-5-like	PREDICTED: patellin-5-like [Glycine max] gi|356527226|ref|XP_003532213.1|	GO:0005215,GO:0005622,GO:0006810,GO:0016021
Lj4g3v3002490	-2.81	6-phosphogluconate dehydrogenase, decarboxylating 1, chloroplastic-like	PREDICTED: 6-phosphogluconate dehydrogenase decarboxylating 1 chloroplastic-like [Cicer arietinum] gi|502139109|ref|XP_004503648.1|	GO:0004616,GO:0006098,GO:0016491,GO:0055114	lja00030,lja00480,lja01100,lja01110,lja01200
Lj5g3v0238150	3	Endoplasmin homolog	PREDICTED: endoplasmin homolog [Glycine max] gi|356553371|ref|XP_003545030.1|	GO:0005524,GO:0006457,GO:0006950,GO:0051082	lja04141,lja04626
Lj5g3v0615940	-1	60s ribosomal protein L4-1-like	PREDICTED: 60S ribosomal protein L4-1-like [Glycine max] gi|356548210|ref|XP_003542496.1|	GO:0003735,GO:0005840,GO:0006412	lja03010
Lj5g3v0659730	-1.81	Adenosine kinase	adenosine kinase [Theobroma cacao] gi|95116510|gb|ABF56168.1|	GO:0004001,GO:0006166,GO:0016773	lja00230,lja01100
Lj5g3v1697130	1.21	Chaperonin CPN60-like protein	Chaperonin CPN60-like protein [Medicago truncatula] gi|357442731|ref|XP_003591643.1|	GO:0005524,GO:0005737,GO:0006457,GO:0042026	lja03018
Lj5g3v1699430	-0.737	Elongation factor 1-alpha-like isoform 1	PREDICTED: elongation factor 1-alpha-like isoform 1 [Glycine max] gi|356558807|ref|XP_003547694.1|	GO:0003746,GO:0003924,GO:0005525,GO:0005737,GO:0006414	lja03013
Lj5g3v1726050	-2.42		Chain A Lotus Tetragonolobus Seed Lectin (Isoform)_x0001_gi|169404520|pdb|2EIG|B Chain B Lotus Tetragonolobus Seed Lectin (Isoform)_x0001_gi|169404521|pdb|2EIG|C Chain C Lotus Tetragonolobus Seed Lectin (Isoform)_x0001_gi|169404522|pdb|2EIG|D Chain D Lotus Tetragonolobus Seed Lectin (Isoform)] gi|169404519|pdb|2EIG|A	GO:0030246
Lj5g3v1853030	-1.22	ATP synthase subunit d, mitochondrial-like	PREDICTED: ATP synthase subunit d mitochondrial-like [Cicer arietinum] gi|502118573|ref|XP_004496331.1|	GO:0000276,GO:0015078,GO:0015986	lja00190,lja01100
Lj5g3v1925220	-2.46	Peroxidase 12-like	PREDICTED: peroxidase 12-like [Cicer arietinum] gi|502118925|ref|XP_004496443.1|	GO:0004601,GO:0006979,GO:0020037,GO:0042744,GO:0055114	lja00940,lja01100,lja01110
Lj5g3v2113470	-0.322	D-3-phosphoglycerate dehydrogenase, chloroplastic-like	PREDICTED: d-3-phosphoglycerate dehydrogenase chloroplastic-like [Glycine max] gi|356536156|ref|XP_003536605.1|	GO:0004617,GO:0006564,GO:0008152,GO:0016597,GO:0016616,GO:0051287,GO:0055114	lja00260,lja00270,lja01100,lja01200,lja01230
Lj5g3v2169420	-3.91	ATP synthase subunit beta, mitochondrial-like	PREDICTED: ATP synthase subunit beta mitochondrial-like [Glycine max] gi|356575611|ref|XP_003555932.1|	GO:0005524,GO:0015986,GO:0045261,GO:0046933	lja00190,lja01100
Lj5g3v2169570	1	Probable fructose-bisphosphate aldolase 3, chloroplastic	PREDICTED: probable fructose-bisphosphate aldolase 3 chloroplastic [Vitis vinifera] gi|225424114|ref|XP_002282753.1|	GO:0003824,GO:0004332,GO:0006096	lja00010,lja00030,lja00051,lja00710,lja01100,lja01110,lja01200,lja01230
Lj6g3v0028890	-2.25	Malate dehydrogenase, cytoplasmic-like	PREDICTED: malate dehydrogenase cytoplasmic-like [Cicer arietinum] gi|502122643|ref|XP_004497846.1|	GO:0003824,GO:0005975,GO:0006108,GO:0016491,GO:0016615,GO:0016616,GO:0019752,GO:0030060,GO:0055114	lja00020,lja00270,lja00620,lja00630,lja00710,lja01100,lja01110,lja01200
Lj6g3v0410480	-3.32	Glutamine synthetase	glutamine synthetase [Lotus japonicus] gi|2073448|emb|CAA73366.1|	GO:0003824,GO:0004356,GO:0006807	lja00220,lja00250,lja00630,lja00910,lja01100,lja01230
Lj6g3v1008220	-1.58	Elongation factor 1-beta	Elongation factor 1-beta [Medicago truncatula] gi|357493769|ref|XP_003617173.1|	GO:0003746,GO:0005853,GO:0006414
Lj6g3v1078060	-3.81	Leucine aminopeptidase 2, chloroplastic-like	PREDICTED: leucine aminopeptidase 2 chloroplastic-like [Cicer arietinum] gi|502169702|ref|XP_004514667.1|	GO:0004177,GO:0005622,GO:0005737,GO:0006508,GO:0008235,GO:0019538,GO:0030145	lja00480,lja01100
Lj6g3v1162830	-2.61	Sucrose synthase-like isoform X6	PREDICTED: sucrose synthase-like isoform X1 [Cicer arietinum] gi|502086199|ref|XP_004488141.1|	GO:0005985,GO:0016157	lja00500,lja01100,lja01110
Lj6g3v1513630	1.17	Pathogenesis-related protein PR10	Pathogenesis-related protein PR10 [Medicago truncatula] gi|357449115|ref|XP_003594834.1|	GO:0006952,GO:0009607
Lj6g3v1513720	-1.74	Pathogenesis-related protein PR10	Pathogenesis-related protein PR10 [Medicago truncatula] gi|357449105|ref|XP_003594829.1|	GO:0006952,GO:0009607
Lj6g3v1665360	1			GO:0004601,GO:0006979,GO:0020037,GO:0042744,GO:0055114
Lj6g3v1887790	1.32	Glutamine synthetase	glutamine synthetase [Lotus japonicus] gi|26892201|gb|AAN84563.1|	GO:0003824,GO:0004356,GO:0006542,GO:0006807	lja00220,lja00250,lja00630,lja00910,lja01100,lja01230
Lj6g3v1953860	-1	Glutamine synthetase	glutamine synthetase [Lotus japonicus] gi|26892201|gb|AAN84563.1|	GO:0003824,GO:0004356,GO:0006542,GO:0006807	lja00220,lja00250,lja00630,lja00910,lja01100,lja01230
Ljchlorog3v0000040	-1.5	Ribulose-1,5-bisphosphate carboxylase/oxygenase large subunit	ribulose-15-bisphosphate carboxylase/oxygenase large subunit [Lotus japonicus] gi|13518420|ref|NP_084780.1|	GO:0000287,GO:0015977,GO:0016984
Ljchlorog3v0000470	-4.64	ATP synthase CF1 alpha subunit	ATP synthase CF1 alpha subunit [Lotus japonicus] gi|13518443|ref|NP_084803.1|	GO:0005524,GO:0015986,GO:0015992,GO:0032559,GO:0045261,GO:0046034,GO:0046933
Ljmitog3v0000450	-0.933	ATPase subunit 1 (mitochondrion)	ATPase subunit 1 (mitochondrion) [Lotus japonicus] gi|372450305|ref|YP_005090487.1|	GO:0005524,GO:0015986,GO:0015992,GO:0032559,GO:0045261,GO:0046034,GO:0046933

## Sheet: B+Myc_vs_B-Myc
id	log2FoldChange	LotusBase_annotation	genome_annotation	GO_annotation	KEGG_pathways
Lj0g3v0009829	1.58	Leucine aminopeptidase 3, chloroplastic-like	PREDICTED: leucine aminopeptidase 3 chloroplastic-like [Cicer arietinum] gi|502149990|ref|XP_004507738.1|		lja00480,lja01100
Lj0g3v0021579	1.58	Chlorophyll a-b binding protein CP29.1, chloroplastic-like	PREDICTED: LOW QUALITY PROTEIN: chlorophyll a-b binding protein CP29.1 chloroplastic-like [Cicer arietinum] gi|502147415|ref|XP_004506774.1|		lja00196,lja01100
Lj0g3v0054159	1.58	Photosystem I P700 chlorophyll a apoprotein A2	photosystem I P700 chlorophyll a apoprotein A2 [Lotus japonicus] gi|13518429|ref|NP_084789.1|		lja00195,lja01100
Lj0g3v0054299	4.25		ATP synthase CF1 beta subunit [Lotus japonicus] gi|13518421|ref|NP_084781.1|		lja00190,lja00195,lja01100
Lj0g3v0073999	-1.58	RAB8E	RAB8E [Lotus japonicus] gi|1370198|emb|CAA98176.1|		lja04144
Lj0g3v0088269	-1	TPA: histone H4.3	TPA: histone H4.3 [Zea mays] gi|414589551|tpg|DAA40122.1|
Lj0g3v0110789	-2	Histone H2A	Histone H2A [Aegilops tauschii] gi|475577812|gb|EMT17934.1|
Lj0g3v0112109	0.585		Chain A Lotus Tetragonolobus Seed Lectin (Isoform)_x0001_gi|169404520|pdb|2EIG|B Chain B Lotus Tetragonolobus Seed Lectin (Isoform)_x0001_gi|169404521|pdb|2EIG|C Chain C Lotus Tetragonolobus Seed Lectin (Isoform)_x0001_gi|169404522|pdb|2EIG|D Chain D Lotus Tetragonolobus Seed Lectin (Isoform)] gi|169404519|pdb|2EIG|A
Lj0g3v0112859	3.17	Kunitz-type trypsin inhibitor-like 1 protein	Kunitz-type trypsin inhibitor-like 1 protein [Medicago truncatula] gi|357498565|ref|XP_003619571.1|
Lj0g3v0116389	2.81		PREDICTED: phospholipase D alpha 1-like [Glycine max] gi|356526207|ref|XP_003531710.1|		lja00564,lja00565,lja01100,lja01110,lja04144
Lj0g3v0132459	1	Beta-D-glucosidase	Beta-D-glucosidase [Medicago truncatula] gi|357462137|ref|XP_003601350.1|		lja00460,lja00500,lja00940,lja01100,lja01110
Lj0g3v0133709	1.58	Aldehyde dehydrogenase family 2 member B7, mitochondrial-like	PREDICTED: aldehyde dehydrogenase family 2 member B7 mitochondrial-like [Glycine max] gi|356497822|ref|XP_003517756.1|		lja00010,lja00053,lja00071,lja00280,lja00310,lja00330,lja00340,lja00380,lja00410,lja00561,lja00620,lja00903,lja01100,lja01110
Lj0g3v0140429	0.585		Pathogenesis-related protein PR10 [Medicago truncatula] gi|357449105|ref|XP_003594829.1|
Lj0g3v0169339	-1	Malate dehydrogenase, chloroplastic-like	PREDICTED: malate dehydrogenase chloroplastic-like [Glycine max] gi|356512147|ref|XP_003524782.1|		lja00020,lja00270,lja00620,lja00630,lja00710,lja01100,lja01110,lja01200
Lj0g3v0181279	-2.32	40s ribosomal protein S19-1-like	PREDICTED: 40S ribosomal protein S19-1-like [Cicer arietinum] gi|502180159|ref|XP_004516579.1|		lja03010
Lj0g3v0192519	2	Histone H2A	Histone H2A [Aegilops tauschii] gi|475577812|gb|EMT17934.1|
Lj0g3v0214329	1	40s ribosomal protein S13	40S ribosomal protein S13 [Glycine max] gi|351722010|ref|NP_001237229.1|		lja03010
Lj0g3v0215859	2.68	Chaperonin CPN60-2, mitochondrial-like	PREDICTED: chaperonin CPN60-2 mitochondrial-like [Cicer arietinum] gi|502118056|ref|XP_004496079.1|		lja03018
Lj0g3v0216229	-1.58	ADP-ribosylation factor	ADP-ribosylation factor [Elaeis guineensis] gi|353441154|gb|AEQ94161.1|		lja04144
Lj0g3v0235549	1	Aquaporin PIP2-7	aquaporin PIP2-7 [Zea mays] gi|162457846|ref|NP_001105639.1|
Lj0g3v0239159	1.42	14-3-3-like protein	14-3-3-like protein [Pisum sativum] gi|4850247|emb|CAB42546.2|
Lj0g3v0249059	0.193	Probable mitochondrial-processing peptidase subunit beta-like	PREDICTED: probable mitochondrial-processing peptidase subunit beta-like [Cicer arietinum] gi|502103363|ref|XP_004492264.1|
Lj0g3v0255679	2.68	Seed lipoxygenase	Seed lipoxygenase [Medicago truncatula] gi|357513825|ref|XP_003627201.1|		lja00591
Lj0g3v0278459	1	Beta-1,3-glucanase	beta-13-glucanase [Lotus japonicus] gi|189047086|dbj|BAG34628.1|
Lj0g3v0293459	-1.58	40s ribosomal protein S4	40S ribosomal protein S4 [Medicago truncatula] gi|357468567|ref|XP_003604568.1|		lja03010
Lj0g3v0321999	1.22	Cationic peroxidase 1-like	PREDICTED: cationic peroxidase 1-like [Glycine max] gi|356532187|ref|XP_003534655.1|		lja00940,lja01100,lja01110
Lj0g3v0336949	0.585	Cationic peroxidase 1-like	PREDICTED: cationic peroxidase 1-like [Glycine max] gi|356568196|ref|XP_003552299.1|
Lj0g3v0347259	1.7	Flavoprotein WrbA-like	PREDICTED: flavoprotein WrbA-like [Cicer arietinum] gi|502142428|ref|XP_004504953.1|		lja00130,lja01100,lja01110
Lj0g3v0348509	3	Pathogenesis-related protein class 10	pathogenesis-related protein class 10 [Oxytropis splendens] gi|359754795|gb|AEV59587.1|
Lj0g3v0349569	1.32	V-type proton ATPase subunit E	PREDICTED: V-type proton ATPase subunit E [Vitis vinifera] gi|225426050|ref|XP_002274995.1|		lja00190,lja01100,lja04145
Lj0g3v0350789	1.25	Triosephosphate isomerase, cytosolic-like	PREDICTED: triosephosphate isomerase cytosolic-like [Cicer arietinum] gi|502081910|ref|XP_004487007.1|		lja00010,lja00051,lja00562,lja00710,lja01100,lja01110,lja01200,lja01230
Lj0g3v0363079	1.22	Annexin-like protein RJ4-like isoform X3	PREDICTED: annexin-like protein RJ4-like isoform X3 [Cicer arietinum] gi|502158052|ref|XP_004511012.1|
Lj1g3v0913270	0.503	Alcohol dehydrogenase	alcohol dehydrogenase [Lotus japonicus] gi|356582742|gb|AET21261.1|		lja00010,lja00071,lja00350,lja00592,lja01100,lja01110
Lj1g3v1276980	3.17		PREDICTED: actin-7-like [Cicer arietinum] gi|502136933|ref|XP_004502901.1|
Lj1g3v1381010	1.32	Patellin-5-like	PREDICTED: patellin-5-like [Glycine max] gi|356507414|ref|XP_003522462.1|
Lj1g3v2095980	1.51	Tubulin alpha-7 chain	Tubulin alpha-7 chain [Medicago truncatula] gi|357466771|ref|XP_003603670.1|		lja04145
Lj1g3v2682510	1	Cysteine synthase	Cysteine synthase [Medicago truncatula] gi|357507415|ref|XP_003623996.1|		lja00270,lja00460,lja00920,lja01100,lja01110,lja01200,lja01230
Lj1g3v3172220	0.322		Actin [Medicago truncatula] gi|357503463|ref|XP_003622020.1|
Lj1g3v3329130	0.322	Transaldolase-like	PREDICTED: transaldolase-like [Cicer arietinum] gi|502090152|ref|XP_004489137.1|		lja00030,lja01100,lja01110,lja01200,lja01230
Lj1g3v3329360	1.42	2,3-dimethylmalate lyase-like isoform 1	PREDICTED: 23-dimethylmalate lyase-like isoform 1 [Glycine max] gi|356569107|ref|XP_003552747.1|
Lj1g3v3438940	2.58	Pectin methylesterase	pectin methylesterase [Sesbania rostrata] gi|20269071|emb|CAD29733.1|		lja00040,lja01100
Lj1g3v3690420	0.193	Elongation factor 1-alpha-like isoform 1	PREDICTED: elongation factor 1-alpha-like isoform 1 [Glycine max] gi|356558807|ref|XP_003547694.1|		lja03013
Lj1g3v3833870	0.193	Germin-like protein subfamily 1 member 18-like	PREDICTED: germin-like protein subfamily 1 member 18-like [Cicer arietinum] gi|502165338|ref|XP_004513533.1|
Lj1g3v3975290	-0.322	Tubulin alpha-1 chain	PREDICTED: tubulin alpha-1 chain [Vitis vinifera] gi|225435758|ref|XP_002285721.1|		lja04145
Lj1g3v3975830	2	5-methyltetrahydropteroyltriglutamate--homocysteine methyltransferase-like isoform 1	PREDICTED: 5-methyltetrahydropteroyltriglutamate--homocysteine methyltransferase-like isoform 1 [Glycine max] gi|356571744|ref|XP_003554033.1|		lja00270,lja00450,lja01100,lja01110,lja01230
Lj1g3v4435380	2.81
Lj1g3v4550110	1.42		PREDICTED: probable mediator of RNA polymerase II transcription subunit 37c-like [Cicer arietinum] gi|502110465|ref|XP_004493886.1|		lja03040,lja04141,lja04144
Lj1g3v4694440	1.24	Enolase-like	PREDICTED: enolase-like [Glycine max] gi|356505318|ref|XP_003521438.1|		lja00010,lja01100,lja01110,lja01200,lja01230,lja03018
Lj1g3v4808830	1	Germin-like protein 5-1-like	PREDICTED: germin-like protein 5-1-like [Glycine max] gi|356572882|ref|XP_003554594.1|
Lj1g3v4831830	2.32	ADP-ribosylation factor 2-like	PREDICTED: ADP-ribosylation factor 2-like [Cicer arietinum] gi|502112805|ref|XP_004494449.1|		lja04144
Lj1g3v4955350	0.222	Cytosolic CuZn-superoxide dismutase	cytosolic CuZn-superoxide dismutase [Lotus japonicus] gi|32441511|gb|AAP81872.1|		lja04146
Lj2g3v0179290	1.22		Ribulose bisphosphate carboxylase small chain [Medicago truncatula] gi|357496893|ref|XP_003618735.1|		lja00630,lja00710,lja01100,lja01110,lja01200
Lj2g3v0237250	0.848	Elongation factor 1-alpha-like	PREDICTED: elongation factor 1-alpha-like [Cicer arietinum] gi|502091438|ref|XP_004489551.1|		lja03013
Lj2g3v0635690	1	N-alpha-acetyltransferase 40-like isoform X1	PREDICTED: N-alpha-acetyltransferase 40-like isoform X1 [Cicer arietinum] gi|502183908|ref|XP_004517242.1|
Lj2g3v0658180	-1.58	Cytosolic glutamine synthetase	cytosolic glutamine synthetase [Securigera parviflora] gi|30692028|gb|AAP33169.1|		lja00220,lja00250,lja00630,lja00910,lja01100,lja01230
Lj2g3v2197650	1.51	Fructose-bisphosphate aldolase, cytoplasmic isozyme-like	PREDICTED: fructose-bisphosphate aldolase cytoplasmic isozyme-like [Cicer arietinum] gi|502166953|ref|XP_004514022.1|		lja00010,lja00030,lja00051,lja00710,lja01100,lja01110,lja01200,lja01230
Lj2g3v2704410	0.737	Aquaporin PIP11	Aquaporin PIP11 [Medicago truncatula] gi|357492595|ref|XP_003616586.1|
Lj2g3v2806670	2.81	40s ribosomal protein S4-1-like	PREDICTED: 40S ribosomal protein S4-1-like [Glycine max] gi|356559288|ref|XP_003547932.1|		lja03010
Lj2g3v3318780	1.22	Heat shock cognate protein 80-like	PREDICTED: heat shock cognate protein 80-like [Vitis vinifera] gi|359495606|ref|XP_003635036.1|		lja04141,lja04626
Lj2g3v3337560	2.32	Chlorophyll a/b binding protein	Chlorophyll a/b binding protein [Medicago truncatula] gi|357495319|ref|XP_003617948.1|		lja00196,lja01100
Lj2g3v3339520	2	Acetyl-CoA acetyltransferase, cytosolic 1-like	PREDICTED: acetyl-CoA acetyltransferase cytosolic 1-like [Glycine max] gi|356554441|ref|XP_003545555.1|		lja00071,lja00072,lja00280,lja00310,lja00380,lja00620,lja00630,lja00640,lja00650,lja00900,lja01100,lja01110,lja01200,lja01212
Lj3g3v0323530	1	Eukaryotic initiation factor 4A-10-like	PREDICTED: eukaryotic initiation factor 4A-10-like [Glycine max] gi|356550410|ref|XP_003543580.1|		lja03013
Lj3g3v0323580	0.874	Seed linoleate 9S-lipoxygenase-3-like	PREDICTED: seed linoleate 9S-lipoxygenase-3-like [Cicer arietinum] gi|502081405|ref|XP_004486857.1|		lja00591
Lj3g3v0381590	2	Fructokinase-2-like	PREDICTED: fructokinase-2-like [Glycine max] gi|356557199|ref|XP_003546905.1|		lja00051,lja00500,lja00520,lja01100,lja01110
Lj3g3v0428550	1.81	Malate dehydrogenase, mitochondrial-like	malate dehydrogenase [Glycine max] gi|5929964|gb|AAD56659.1|		lja00020,lja00270,lja00620,lja00630,lja00710,lja01100,lja01110,lja01200
Lj3g3v0937870	0.415	40s ribosomal protein SA-like	PREDICTED: 40S ribosomal protein SA-like [Cicer arietinum] gi|502136969|ref|XP_004502915.1|		lja03010
Lj3g3v0950490	1.93	Phosphoglycerate kinase	Phosphoglycerate kinase [Medicago truncatula] gi|357451631|ref|XP_003596092.1|		lja00010,lja00710,lja01100,lja01110,lja01200,lja01230
Lj3g3v0965560	0.71	Elongation factor 2-like	PREDICTED: elongation factor 2-like [Glycine max] gi|356525774|ref|XP_003531498.1|
Lj3g3v1061390	3	Phosphoenolpyruvate carboxylase	phosphoenolpyruvate carboxylase [Lotus japonicus] gi|23503556|dbj|BAC20364.1|		lja00620,lja00710,lja01100,lja01200
Lj3g3v1113600	0.893	Histone H2B	Histone H2B [Medicago truncatula] gi|357472693|ref|XP_003606631.1|
Lj3g3v1340390	1.14	Peroxidase 39-like	PREDICTED: peroxidase 39-like [Glycine max] gi|356543738|ref|XP_003540317.1|		lja00940,lja01100,lja01110
Lj3g3v1790340	0.7	MLP-like protein 28-like	PREDICTED: MLP-like protein 28-like [Cicer arietinum] gi|502158500|ref|XP_004511176.1|
Lj3g3v2315550	1.42	Elongation factor EF-2	Elongation factor EF-2 [Medicago truncatula] gi|357451821|ref|XP_003596187.1|
Lj3g3v2318010	2.84	ABC transporter G family member 36-like	PREDICTED: ABC transporter G family member 36-like [Cicer arietinum] gi|502156086|ref|XP_004510308.1|
Lj3g3v2664350	3.58	Eukaryotic initiation factor 4A-10-like	PREDICTED: eukaryotic initiation factor 4A-10-like [Glycine max] gi|356550410|ref|XP_003543580.1|		lja03013
Lj3g3v2809810	0.737	ADP,ATP carrier protein 3, mitochondrial-like	PREDICTED: ADPATP carrier protein 3 mitochondrial-like [Glycine max] gi|356543845|ref|XP_003540370.1|
Lj3g3v2985020	1.58	60s acidic ribosomal protein PO	60S acidic ribosomal protein PO [Euphorbia esula] gi|6984134|gb|AAF34767.1|AF227622_1		lja03010
Lj3g3v3081260	4.64	Rubisco large subunit-binding protein subunit alpha, chloroplastic-like	PREDICTED: ruBisCO large subunit-binding protein subunit alpha chloroplastic-like [Cicer arietinum] gi|502145480|ref|XP_004506047.1|
Lj3g3v3689930	-3		F17A17.37 protein [Theobroma cacao] gi|508704754|gb|EOX96650.1|
Lj3g3v3753340	1.32	Patellin-3-like	PREDICTED: patellin-3-like [Cicer arietinum] gi|502146269|ref|XP_004506378.1|		lja00592,lja01110
Lj3g3v3753370	2.62	Patellin-3-like	PREDICTED: patellin-3-like [Fragaria vesca subsp. vesca] gi|470127731|ref|XP_004299816.1|
Lj4g3v0258600	2	40s ribosomal protein S14-like	PREDICTED: 40S ribosomal protein S14-like [Brachypodium distachyon] gi|357150019|ref|XP_003575312.1|		lja03010
Lj4g3v0620250	1	40s ribosomal protein S16-like	PREDICTED: 40S ribosomal protein S16-like [Cicer arietinum] gi|502143172|ref|XP_004505244.1|		lja03010
Lj4g3v0768510	1.58	Formamidase-like isoform X1	PREDICTED: formamidase-like isoform X1 [Cicer arietinum] gi|502152742|ref|XP_004509071.1|		lja00460,lja00630,lja00910,lja01100,lja01200
Lj4g3v1388980	0.716	Glyceraldehyde-3-phosphate dehydrogenase, cytosolic-like	PREDICTED: glyceraldehyde-3-phosphate dehydrogenase cytosolic-like [Cicer arietinum] gi|502176240|ref|XP_004515830.1|		lja00010,lja00710,lja01100,lja01110,lja01200,lja01230
Lj4g3v2203610	-1	Cysteine protease	cysteine protease [Medicago sativa] gi|94420703|gb|ABF18679.1|
Lj4g3v2215210	-0.115	Sucrose synthase	sucrose synthase [Arachis hypogaea var. vulgaris] gi|333494282|gb|AEF56625.1|		lja00500,lja01100,lja01110
Lj4g3v2251430	0.415	Dihydrolipoyl dehydrogenase, mitochondrial-like	PREDICTED: dihydrolipoyl dehydrogenase mitochondrial-like [Cicer arietinum] gi|502150750|ref|XP_004508105.1|		lja00010,lja00020,lja00260,lja00280,lja00310,lja00380,lja00620,lja00630,lja00640,lja01100,lja01110,lja01200
Lj4g3v2265020	2.7	ATP-citrate synthase beta chain protein 1-like	PREDICTED: ATP-citrate synthase beta chain protein 1-like [Glycine max] gi|356556001|ref|XP_003546316.1|		lja00020,lja01100,lja01110
Lj4g3v2268720	3	Dihydrolipoyl dehydrogenase	Dihydrolipoyl dehydrogenase [Medicago truncatula] gi|357478937|ref|XP_003609754.1|		lja00010,lja00020,lja00260,lja00280,lja00310,lja00380,lja00620,lja00630,lja00640,lja01100,lja01110,lja01200
Lj4g3v2412540	-1	Lipoxygenase homology domain-containing protein 1-like	PREDICTED: lipoxygenase homology domain-containing protein 1-like [Cicer arietinum] gi|502140113|ref|XP_004504062.1|
Lj4g3v3002490	2.81	6-phosphogluconate dehydrogenase, decarboxylating 1, chloroplastic-like	PREDICTED: 6-phosphogluconate dehydrogenase decarboxylating 1 chloroplastic-like [Cicer arietinum] gi|502139109|ref|XP_004503648.1|		lja00030,lja00480,lja01100,lja01110,lja01200
Lj5g3v0238150	-1.58	Endoplasmin homolog	PREDICTED: endoplasmin homolog [Glycine max] gi|356553371|ref|XP_003545030.1|		lja04141,lja04626
Lj5g3v0615940	2	60s ribosomal protein L4-1-like	PREDICTED: 60S ribosomal protein L4-1-like [Glycine max] gi|356548210|ref|XP_003542496.1|		lja03010
Lj5g3v0659730	1.32	Adenosine kinase	adenosine kinase [Theobroma cacao] gi|95116510|gb|ABF56168.1|		lja00230,lja01100
Lj5g3v1697130	0.234	Chaperonin CPN60-like protein	Chaperonin CPN60-like protein [Medicago truncatula] gi|357442731|ref|XP_003591643.1|		lja03018
Lj5g3v1726050	0.737		Chain A Lotus Tetragonolobus Seed Lectin (Isoform)_x0001_gi|169404520|pdb|2EIG|B Chain B Lotus Tetragonolobus Seed Lectin (Isoform)_x0001_gi|169404521|pdb|2EIG|C Chain C Lotus Tetragonolobus Seed Lectin (Isoform)_x0001_gi|169404522|pdb|2EIG|D Chain D Lotus Tetragonolobus Seed Lectin (Isoform)] gi|169404519|pdb|2EIG|A
Lj5g3v1853030	1	ATP synthase subunit d, mitochondrial-like	PREDICTED: ATP synthase subunit d mitochondrial-like [Cicer arietinum] gi|502118573|ref|XP_004496331.1|		lja00190,lja01100
Lj5g3v1914120	1.81	40s ribosomal protein S18-like	PREDICTED: 40S ribosomal protein S18-like [Cicer arietinum] gi|502118906|ref|XP_004496437.1|		lja03010
Lj5g3v1925220	2.39	Peroxidase 12-like	PREDICTED: peroxidase 12-like [Cicer arietinum] gi|502118925|ref|XP_004496443.1|		lja00940,lja01100,lja01110
Lj5g3v2113470	0.807	D-3-phosphoglycerate dehydrogenase, chloroplastic-like	PREDICTED: d-3-phosphoglycerate dehydrogenase chloroplastic-like [Glycine max] gi|356536156|ref|XP_003536605.1|		lja00260,lja00270,lja01100,lja01200,lja01230
Lj5g3v2169420	5.04	ATP synthase subunit beta, mitochondrial-like	PREDICTED: ATP synthase subunit beta mitochondrial-like [Glycine max] gi|356575611|ref|XP_003555932.1|		lja00190,lja01100
Lj5g3v2169570	0.737	Probable fructose-bisphosphate aldolase 3, chloroplastic	PREDICTED: probable fructose-bisphosphate aldolase 3 chloroplastic [Vitis vinifera] gi|225424114|ref|XP_002282753.1|		lja00010,lja00030,lja00051,lja00710,lja01100,lja01110,lja01200,lja01230
Lj5g3v2246070	3	V-type proton ATPase subunit B 1-like isoform 1	PREDICTED: V-type proton ATPase subunit B 1-like isoform 1 [Glycine max] gi|356536392|ref|XP_003536722.1|		lja00190,lja01100,lja04145
Lj6g3v0028890	2	Malate dehydrogenase, cytoplasmic-like	PREDICTED: malate dehydrogenase cytoplasmic-like [Cicer arietinum] gi|502122643|ref|XP_004497846.1|		lja00020,lja00270,lja00620,lja00630,lja00710,lja01100,lja01110,lja01200
Lj6g3v0270780	0.485	S-adenosyl-L-homocysteine hydrolase	S-adenosyl-L-homocysteine hydrolase [Populus tomentosa] gi|429326634|gb|AFZ78657.1|		lja00270,lja01100
Lj6g3v0409410	2.32	NADH dehydrogenase	PREDICTED: NADH dehydrogenase [ubiquinone] gi|356539814|ref|XP_003538388.1|		lja00190,lja01100
Lj6g3v0410480	3.17	Glutamine synthetase	glutamine synthetase [Lotus japonicus] gi|2073448|emb|CAA73366.1|		lja00220,lja00250,lja00630,lja00910,lja01100,lja01230
Lj6g3v0497330	1.58	60s ribosomal protein L10a-1	PREDICTED: 60S ribosomal protein L10a-1 [Glycine max] gi|356550103|ref|XP_003543429.1|		lja03010
Lj6g3v1008220	1	Elongation factor 1-beta	Elongation factor 1-beta [Medicago truncatula] gi|357493769|ref|XP_003617173.1|
Lj6g3v1078060	3.17	Leucine aminopeptidase 2, chloroplastic-like	PREDICTED: leucine aminopeptidase 2 chloroplastic-like [Cicer arietinum] gi|502169702|ref|XP_004514667.1|		lja00480,lja01100
Lj6g3v1162830	3.26	Sucrose synthase-like isoform X6	PREDICTED: sucrose synthase-like isoform X1 [Cicer arietinum] gi|502086199|ref|XP_004488141.1|		lja00500,lja01100,lja01110
Lj6g3v1513720	-0.585	Pathogenesis-related protein PR10	Pathogenesis-related protein PR10 [Medicago truncatula] gi|357449105|ref|XP_003594829.1|
Lj6g3v1665360	-0.263
Lj6g3v1887790	0.585	Glutamine synthetase	glutamine synthetase [Lotus japonicus] gi|26892201|gb|AAN84563.1|		lja00220,lja00250,lja00630,lja00910,lja01100,lja01230
Lj6g3v2285300	1.58		PREDICTED: stromal 70 kDa heat shock-related protein chloroplastic-like [Glycine max] gi|356559803|ref|XP_003548186.1|		lja03040,lja04141,lja04144
Ljchlorog3v0000040	1	Ribulose-1,5-bisphosphate carboxylase/oxygenase large subunit	ribulose-15-bisphosphate carboxylase/oxygenase large subunit [Lotus japonicus] gi|13518420|ref|NP_084780.1|
Ljchlorog3v0000470	3.91	ATP synthase CF1 alpha subunit	ATP synthase CF1 alpha subunit [Lotus japonicus] gi|13518443|ref|NP_084803.1|
Ljmitog3v0000450	1.06	ATPase subunit 1 (mitochondrion)	ATPase subunit 1 (mitochondrion) [Lotus japonicus] gi|372450305|ref|YP_005090487.1|

## Sheet: B+Myc_vs_NoMyc
id	log2FoldChange	LotusBase_annotation	genome_annotation	GO_annotation	KEGG_pathways
Lj0g3v0009829	0.585	Leucine aminopeptidase 3, chloroplastic-like	PREDICTED: leucine aminopeptidase 3 chloroplastic-like [Cicer arietinum] gi|502149990|ref|XP_004507738.1|	GO:0004177,GO:0005622,GO:0005737,GO:0006508,GO:0008235,GO:0019538,GO:0030145	lja00480,lja01100
Lj0g3v0021579	1	Chlorophyll a-b binding protein CP29.1, chloroplastic-like	PREDICTED: LOW QUALITY PROTEIN: chlorophyll a-b binding protein CP29.1 chloroplastic-like [Cicer arietinum] gi|502147415|ref|XP_004506774.1|	GO:0009765,GO:0016020	lja00196,lja01100
Lj0g3v0045219	1		PREDICTED: NADH dehydrogenase [ubiquinone] gi|225437963|ref|XP_002271401.1|		lja00190,lja01100
Lj0g3v0054059	0.585	Photosystem II protein D2	photosystem II protein D2 [Lotus japonicus] gi|13518433|ref|NP_084793.1|	GO:0009523,GO:0009772,GO:0015979,GO:0016020,GO:0019684,GO:0045156	lja00195,lja01100
Lj0g3v0054069	-1.81	RecName: Full=Photosystem II CP43 chlorophyll apoprotein; AltName: Full=PSII 43 kDa protein; AltName: Full=Photosystem II 44 kDa reaction center protein; AltName: Full=Protein CP-43; AltName: Full=Protein P6; Flags: Precursor_x0001_gi|163937813|dbj|BAB33190.2| PSII 43 KDa protein	RecName: Full Photosystem II CP43 chlorophyll apoprotein; AltName: Full PSII 43 kDa protein; AltName: Full Photosystem II 44 kDa reaction center protein; AltName: Full Protein CP-43; AltName: Full Protein P6; Flags: Precursor_x0001_gi|163937813|dbj|BAB33190.2| PSII 43 KDa protein [Lotus japonicus] gi|172045764|sp|Q9BBT1.2|PSBC_LOTJA	GO:0009521,GO:0009767,GO:0016020,GO:0016168,GO:0019684	lja00195,lja01100
Lj0g3v0054299	4.25		ATP synthase CF1 beta subunit [Lotus japonicus] gi|13518421|ref|NP_084781.1|		lja00190,lja00195,lja01100
Lj0g3v0062259	0.585	60s acidic ribosomal protein P2-4-like	PREDICTED: 60S acidic ribosomal protein P2-4-like [Cicer arietinum] gi|502122169|ref|XP_004497613.1|	GO:0003735,GO:0005622,GO:0005840,GO:0006414	lja03010
Lj0g3v0062649	1.81	Elongation factor 1-delta 2-like isoform X1	PREDICTED: elongation factor 1-delta 2-like isoform X1 [Cicer arietinum] gi|502148510|ref|XP_004507191.1|	GO:0003746,GO:0005853,GO:0006414
Lj0g3v0065549	2.09	2-oxoglutarate dehydrogenase, mitochondrial-like	PREDICTED: 2-oxoglutarate dehydrogenase mitochondrial-like [Glycine max] gi|356568971|ref|XP_003552681.1|	GO:0004591,GO:0006099,GO:0008152,GO:0016624,GO:0030976,GO:0055114	lja00020,lja01100,lja01110,lja01200
Lj0g3v0069129	-0.29		NoHit	GO:0005525
Lj0g3v0073999	-0.737	RAB8E	RAB8E [Lotus japonicus] gi|1370198|emb|CAA98176.1|	GO:0005525,GO:0007264	lja04144
Lj0g3v0086299	1	VDAC1.3	VDAC1.3 [Lotus japonicus] gi|36957198|gb|AAQ87021.1|	GO:0005741,GO:0006820,GO:0008308,GO:0044070,GO:0055085
Lj0g3v0088269	-0.585	TPA: histone H4.3	TPA: histone H4.3 [Zea mays] gi|414589551|tpg|DAA40122.1|	GO:0000786,GO:0003677,GO:0005634,GO:0006334,GO:0046982
Lj0g3v0093099	1	Serine carboxypeptidase-like 50-like	PREDICTED: serine carboxypeptidase-like 50-like [Cicer arietinum] gi|502143234|ref|XP_004505268.1|	GO:0004185,GO:0006508
Lj0g3v0097489	1	Glycine-rich RNA-binding protein	Glycine-rich RNA-binding protein [Aegilops tauschii] gi|475522294|gb|EMT06730.1|	GO:0000166,GO:0003676
Lj0g3v0104129	-1.58	Photosystem Q(B) protein	Photosystem Q(B) protein [Medicago truncatula] gi|357502807|ref|XP_003621692.1|	GO:0009772,GO:0019684,GO:0045156	lja00195,lja01100
Lj0g3v0105799	-1		NoHit	GO:0003735,GO:0005622,GO:0005840,GO:0006412
Lj0g3v0112109	-0.415		Chain A Lotus Tetragonolobus Seed Lectin (Isoform)_x0001_gi|169404520|pdb|2EIG|B Chain B Lotus Tetragonolobus Seed Lectin (Isoform)_x0001_gi|169404521|pdb|2EIG|C Chain C Lotus Tetragonolobus Seed Lectin (Isoform)_x0001_gi|169404522|pdb|2EIG|D Chain D Lotus Tetragonolobus Seed Lectin (Isoform)] gi|169404519|pdb|2EIG|A	GO:0030246
Lj0g3v0113379	1.18	14-3-3-like protein	14-3-3-like protein [Pisum sativum] gi|4850247|emb|CAB42546.2|	GO:0019904
Lj0g3v0114039	1	Universal stress protein A-like protein-like	PREDICTED: universal stress protein A-like protein-like [Cicer arietinum] gi|502148490|ref|XP_004507182.1|	GO:0006950
Lj0g3v0116389	-0.193		PREDICTED: phospholipase D alpha 1-like [Glycine max] gi|356526207|ref|XP_003531710.1|		lja00564,lja00565,lja01100,lja01110,lja04144
Lj0g3v0116859	-0.585		PREDICTED: probable mediator of RNA polymerase II transcription subunit 37c-like [Cicer arietinum] gi|502110465|ref|XP_004493886.1|		lja03040,lja04141,lja04144
Lj0g3v0130589	-3.7		PREDICTED: phosphoinositide phospholipase C 2-like [Cicer arietinum] gi|502097443|ref|XP_004490994.1|		lja00562,lja01100,lja04070,lja04933
Lj0g3v0132459	1	Beta-D-glucosidase	Beta-D-glucosidase [Medicago truncatula] gi|357462137|ref|XP_003601350.1|	GO:0004553,GO:0005975	lja00460,lja00500,lja00940,lja01100,lja01110
Lj0g3v0133709	0.263	Aldehyde dehydrogenase family 2 member B7, mitochondrial-like	PREDICTED: aldehyde dehydrogenase family 2 member B7 mitochondrial-like [Glycine max] gi|356497822|ref|XP_003517756.1|	GO:0008152,GO:0016491,GO:0016620,GO:0055114	lja00010,lja00053,lja00071,lja00280,lja00310,lja00330,lja00340,lja00380,lja00410,lja00561,lja00620,lja00903,lja01100,lja01110
Lj0g3v0135039	-1.58		PREDICTED: epidermis-specific secreted glycoprotein EP1-like [Glycine max] gi|356549665|ref|XP_003543212.1|
Lj0g3v0138379	-1.58		PREDICTED: probable inactive receptor kinase At5g58300-like isoform X1 [Cicer arietinum] gi|502096406|ref|XP_004490727.1|
Lj0g3v0139309	-0.138		NoHit
Lj0g3v0139949	0.415		Polygalacturonase inhibitor [Medicago truncatula] gi|357509859|ref|XP_003625218.1|
Lj0g3v0140429	0.951		Pathogenesis-related protein PR10 [Medicago truncatula] gi|357449105|ref|XP_003594829.1|
Lj0g3v0147279	0.374		Pathogenesis-related protein PR10 [Medicago truncatula] gi|357449105|ref|XP_003594829.1|
Lj0g3v0149169	-1.58		PREDICTED: outer envelope pore protein 16 chloroplastic-like [Cicer arietinum] gi|502081913|ref|XP_004487008.1|
Lj0g3v0150409	-1		PREDICTED: disease resistance response protein 206-like [Cicer arietinum] gi|502147529|ref|XP_004506818.1|
Lj0g3v0158079	-1		vacuolar-type H+-ATPase subunit B2 [Arabidopsis thaliana] gi|62321641|dbj|BAD95251.1|		lja00190,lja01100,lja04145
Lj0g3v0161929	1	Primary amine oxidase	Primary amine oxidase [Medicago truncatula] gi|357462275|ref|XP_003601419.1|	GO:0005507,GO:0008131,GO:0009308,GO:0048038,GO:0055114	lja00260,lja00350,lja00360,lja00410,lja00950,lja00960,lja01100,lja01110
Lj0g3v0166899	-1	Annexin D1-like isoform X1	PREDICTED: annexin D1-like isoform X1 [Cicer arietinum] gi|502178085|ref|XP_004516176.1|	GO:0005509,GO:0005544
Lj0g3v0169339	-1.42	Malate dehydrogenase, chloroplastic-like	PREDICTED: malate dehydrogenase chloroplastic-like [Glycine max] gi|356512147|ref|XP_003524782.1|	GO:0003824,GO:0005975,GO:0006108,GO:0016491,GO:0016615,GO:0016616,GO:0019752,GO:0030060,GO:0055114	lja00020,lja00270,lja00620,lja00630,lja00710,lja01100,lja01110,lja01200
Lj0g3v0192519	3.17	Histone H2A	Histone H2A [Aegilops tauschii] gi|475577812|gb|EMT17934.1|	GO:0000786,GO:0003677,GO:0005634,GO:0046982
Lj0g3v0199009	0.415	40s ribosomal protein S5-like	PREDICTED: 40S ribosomal protein S5-like [Cicer arietinum] gi|502078783|ref|XP_004486053.1|	GO:0003723,GO:0003735,GO:0006412,GO:0015935	lja03010
Lj0g3v0202539	-1	Glucan endo-1,3-beta-glucosidase-like	PREDICTED: glucan endo-13-beta-glucosidase-like [Cicer arietinum] gi|502084830|ref|XP_004487771.1|	GO:0004553,GO:0005975
Lj0g3v0203419	-1	Annexin-like protein RJ4-like	PREDICTED: annexin-like protein RJ4-like [Cicer arietinum] gi|502158067|ref|XP_004511018.1|	GO:0005509,GO:0005544
Lj0g3v0213009	-1	Beta-1,3-glucanase	beta-13-glucanase [Sesbania rostrata] gi|82949442|dbj|BAE53382.1|	GO:0004553,GO:0005975
Lj0g3v0214329	-1	40s ribosomal protein S13	40S ribosomal protein S13 [Glycine max] gi|351722010|ref|NP_001237229.1|	GO:0003735,GO:0005622,GO:0005840,GO:0006412	lja03010
Lj0g3v0216469	-0.848	Pathogenesis-related protein class 10	pathogenesis-related protein class 10 [Oxytropis splendens] gi|359754793|gb|AEV59586.1|	GO:0006952,GO:0009607
Lj0g3v0233409	2			GO:0005509
Lj0g3v0236799	-1		NoHit	GO:0016651,GO:0048038,GO:0051287,GO:0055114
Lj0g3v0238619	-1		60S ribosomal protein L11 [Medicago truncatula] gi|357515899|ref|XP_003628238.1|		lja03010
Lj0g3v0249059	0.415	Probable mitochondrial-processing peptidase subunit beta-like	PREDICTED: probable mitochondrial-processing peptidase subunit beta-like [Cicer arietinum] gi|502103363|ref|XP_004492264.1|	GO:0003824,GO:0004222,GO:0006508,GO:0046872
Lj0g3v0255679	0.585	Seed lipoxygenase	Seed lipoxygenase [Medicago truncatula] gi|357513825|ref|XP_003627201.1|	GO:0005515,GO:0016491,GO:0016702,GO:0046872,GO:0055114	lja00591
Lj0g3v0266589	-1	Notum-like protein	Notum-like protein [Medicago truncatula] gi|357517413|ref|XP_003628995.1|	GO:0016787
Lj0g3v0278459	-1.32	Beta-1,3-glucanase	beta-13-glucanase [Lotus japonicus] gi|189047086|dbj|BAG34628.1|	GO:0004553,GO:0005975
Lj0g3v0282929	-1.58	3-deoxy-manno-octulosonate cytidylyltransferase-like	PREDICTED: 3-deoxy-manno-octulosonate cytidylyltransferase-like [Glycine max] gi|356543296|ref|XP_003540098.1|	GO:0005737,GO:0008690	lja01100
Lj0g3v0282949	-1.58	Thioredoxin M4, chloroplastic-like isoform X1	PREDICTED: thioredoxin M4 chloroplastic-like isoform X1 [Cicer arietinum] gi|502167294|ref|XP_004514101.1|	GO:0006662,GO:0015035,GO:0045454
Lj0g3v0295619	1	Beta-glucan-elicitor receptor	beta-glucan-elicitor receptor [Glycine max] gi|1752734|dbj|BAA11407.1|	GO:0052861
Lj0g3v0304439	-0.807	RecName: Full=Seed lectin; AltName: Full=LECSJASG; Flags: Precursor_x0001_gi|1755064|gb|AAB51441.1| lectin precursor	RecName: Full Seed lectin; AltName: Full LECSJASG; Flags: Precursor_x0001_gi|1755064|gb|AAB51441.1| lectin precursor [Sophora japonica] gi|3122340|sp|P93535.1|LECS_SOPJA	GO:0030246
Lj0g3v0306839	-0.737	Ketol-acid reductoisomerase	Ketol-acid reductoisomerase [Medicago truncatula] gi|357474575|ref|XP_003607572.1|	GO:0004455,GO:0009082,GO:0016491,GO:0055114	lja00290,lja00770,lja01100,lja01110,lja01210,lja01230
Lj0g3v0312989	-1.58	Isocitrate dehydrogenase	PREDICTED: isocitrate dehydrogenase [NAD] gi|356559222|ref|XP_003547899.1|	GO:0000287,GO:0004449,GO:0006099,GO:0016616,GO:0051287,GO:0055114	lja00020,lja01100,lja01110,lja01200,lja01210,lja01230
Lj0g3v0314729	-0.585	Aspartic proteinase nepenthesin-1-like	PREDICTED: aspartic proteinase nepenthesin-1-like [Glycine max] gi|356508308|ref|XP_003522900.1|	GO:0004190,GO:0006508
Lj0g3v0316469	-0.322	ATP synthase subunit gamma, mitochondrial-like	PREDICTED: ATP synthase subunit gamma mitochondrial-like [Cicer arietinum] gi|502150086|ref|XP_004507781.1|	GO:0015986,GO:0045261,GO:0046933	lja00190,lja01100
Lj0g3v0321999	1.22	Cationic peroxidase 1-like	PREDICTED: cationic peroxidase 1-like [Glycine max] gi|356532187|ref|XP_003534655.1|	GO:0004601,GO:0006979,GO:0020037,GO:0042744,GO:0055114	lja00940,lja01100,lja01110
Lj0g3v0329499	0.874	Aconitate hydratase	RecName: Full Aconitate hydratase cytoplasmic; Short Aconitase; AltName: Full Citrate hydro-lyase_x0001_gi|7437043|pir||T10101 aconitate hydratase (EC 4.2.1.3) - cucurbit_x0001_gi|868003|dbj|BAA06108.1| aconitase [Cucurbita cv. Kurokawa Amakuri] gi|1351856|sp|P49608.1|ACOC_CUCMA	GO:0008152	lja00020,lja00630,lja01100,lja01110,lja01200,lja01210,lja01230
Lj0g3v0336949	1.58	Cationic peroxidase 1-like	PREDICTED: cationic peroxidase 1-like [Glycine max] gi|356568196|ref|XP_003552299.1|	GO:0004601,GO:0006979,GO:0020037,GO:0055114
Lj0g3v0347259	0.7	Flavoprotein WrbA-like	PREDICTED: flavoprotein WrbA-like [Cicer arietinum] gi|502142428|ref|XP_004504953.1|	GO:0003955,GO:0010181,GO:0016491	lja00130,lja01100,lja01110
Lj0g3v0356479	1.58	RAB8D	RAB8D [Lotus japonicus] gi|1370196|emb|CAA98175.1|	GO:0005525,GO:0007264	lja04144
Lj0g3v0362949	-1.32	Glutathione S-transferase	glutathione S-transferase [Medicago sativa] gi|16416392|dbj|BAB70616.1|	GO:0005515	lja00480,lja01100
Lj1g3v0250190	1.21	14-3-3-like protein-like	PREDICTED: 14-3-3-like protein-like [Glycine max] gi|356515770|ref|XP_003526571.1|	GO:0019904
Lj1g3v0318300	0.737	Superoxide dismutase	PREDICTED: superoxide dismutase [Cu-Zn] gi|470102209|ref|XP_004287550.1|	GO:0006801,GO:0009507,GO:0034599,GO:0046872,GO:0055114,GO:0071486	lja04146
Lj1g3v0416380	2.32	EDS1-2	EDS1-2 [Glycine max] gi|288310310|gb|ADC45394.1|	GO:0006629	lja04626
Lj1g3v0488980	0.193	Isocitrate dehydrogenase	PREDICTED: isocitrate dehydrogenase [NADP] gi|502096593|ref|XP_004490788.1|	GO:0000287,GO:0004450,GO:0006102,GO:0016616,GO:0051287,GO:0055114	lja00020,lja00480,lja01100,lja01110,lja01200,lja01210,lja01230,lja04146
Lj1g3v0841310	0.138	Protein disulfide isomerase-like protein precursor	protein disulfide isomerase-like protein precursor [Glycine max] gi|351722359|ref|NP_001238009.1|	GO:0005783,GO:0016853,GO:0045454	lja04141
Lj1g3v0913270	0.181	Alcohol dehydrogenase	alcohol dehydrogenase [Lotus japonicus] gi|356582742|gb|AET21261.1|	GO:0008270,GO:0016491,GO:0055114	lja00010,lja00071,lja00350,lja00592,lja01100,lja01110
Lj1g3v1182010	1.58	Alpha-galactosidase-like isoform 1	PREDICTED: alpha-galactosidase-like isoform 1 [Glycine max] gi|356516253|ref|XP_003526810.1|	GO:0003824,GO:0004553,GO:0005975	lja00052,lja00561,lja00600,lja00603,lja01100
Lj1g3v1182090	-0.415	Mn-superoxide dismutase	Mn-superoxide dismutase [Lotus japonicus] gi|33521626|gb|AAQ20004.1|	GO:0004784,GO:0006801,GO:0046872,GO:0055114	lja04146
Lj1g3v1276980	0.84		PREDICTED: actin-7-like [Cicer arietinum] gi|502136933|ref|XP_004502901.1|
Lj1g3v1582530	2.32	Glucose-6-phosphate isomerase-like	PREDICTED: glucose-6-phosphate isomerase-like [Glycine max] gi|356508007|ref|XP_003522754.1|	GO:0004347,GO:0006094,GO:0006096	lja00010,lja00030,lja00500,lja00520,lja01100,lja01110,lja01200
Lj1g3v1584680	1	Aspartic proteinase nepenthesin-1-like	PREDICTED: aspartic proteinase nepenthesin-1-like [Glycine max] gi|356515690|ref|XP_003526531.1|	GO:0004190,GO:0006508
Lj1g3v2035090	1	26s proteasome non-ATPase regulatory subunit 11	26S proteasome non-ATPase regulatory subunit 11 [Theobroma cacao] gi|508709931|gb|EOY01828.1|	GO:0005515	lja03050
Lj1g3v2095980	0.907	Tubulin alpha-7 chain	Tubulin alpha-7 chain [Medicago truncatula] gi|357466771|ref|XP_003603670.1|	GO:0003924,GO:0005200,GO:0005525,GO:0005874,GO:0007017	lja04145
Lj1g3v2249530	1	Probable 26S proteasome non-ATPase regulatory subunit 3-like	PREDICTED: probable 26S proteasome non-ATPase regulatory subunit 3-like [Glycine max] gi|356517716|ref|XP_003527532.1|	GO:0005515	lja03050
Lj1g3v2682510	0.415	Cysteine synthase	Cysteine synthase [Medicago truncatula] gi|357507415|ref|XP_003623996.1|	GO:0004124,GO:0005739,GO:0006535,GO:0019499,GO:0050017	lja00270,lja00460,lja00920,lja01100,lja01110,lja01200,lja01230
Lj1g3v2938380	-0.138	Peroxidase2	peroxidase2 [Medicago sativa] gi|971564|emb|CAA62228.1|	GO:0004601,GO:0006979,GO:0020037,GO:0042744,GO:0055114	lja00940,lja01100,lja01110
Lj1g3v3101570	1	6-phosphogluconate dehydrogenase, decarboxylating-like isoform 3	PREDICTED: 6-phosphogluconate dehydrogenase decarboxylating-like isoform 3 [Glycine max] gi|356526585|ref|XP_003531897.1|	GO:0004616,GO:0006098,GO:0016491,GO:0055114	lja00030,lja00480,lja01100,lja01110,lja01200
Lj1g3v3329130	-0.263	Transaldolase-like	PREDICTED: transaldolase-like [Cicer arietinum] gi|502090152|ref|XP_004489137.1|	GO:0003824,GO:0004801,GO:0005737,GO:0005975,GO:0006098	lja00030,lja01100,lja01110,lja01200,lja01230
Lj1g3v3329360	0.678	2,3-dimethylmalate lyase-like isoform 1	PREDICTED: 23-dimethylmalate lyase-like isoform 1 [Glycine max] gi|356569107|ref|XP_003552747.1|	GO:0003824
Lj1g3v3330170	0.585	40s ribosomal protein S3-3-like	PREDICTED: 40S ribosomal protein S3-3-like [Cicer arietinum] gi|502122563|ref|XP_004497806.1|	GO:0003723,GO:0003735,GO:0005840,GO:0006412,GO:0015935	lja03010
Lj1g3v3438940	0.585	Pectin methylesterase	pectin methylesterase [Sesbania rostrata] gi|20269071|emb|CAD29733.1|	GO:0004857,GO:0005618,GO:0030599,GO:0042545	lja00040,lja01100
Lj1g3v3641800	-2	Quinone oxidoreductase-like protein At1g23740, chloroplastic-like	PREDICTED: quinone oxidoreductase-like protein At1g23740 chloroplastic-like [Glycine max] gi|356571369|ref|XP_003553850.1|	GO:0008270,GO:0016491,GO:0055114
Lj1g3v3641840	2.17	Quinone oxidoreductase-like protein At1g23740, chloroplastic-like	PREDICTED: quinone oxidoreductase-like protein At1g23740 chloroplastic-like [Cicer arietinum] gi|502173904|ref|XP_004515401.1|	GO:0008270,GO:0016491,GO:0055114
Lj1g3v3690420	1.04	Elongation factor 1-alpha-like isoform 1	PREDICTED: elongation factor 1-alpha-like isoform 1 [Glycine max] gi|356558807|ref|XP_003547694.1|	GO:0003746,GO:0003924,GO:0005525,GO:0005737,GO:0006414	lja03013
Lj1g3v3754940	-0.737	Glucose-6-phosphate 1-dehydrogenase, cytoplasmic isoform-like	PREDICTED: glucose-6-phosphate 1-dehydrogenase cytoplasmic isoform-like [Glycine max] gi|356558777|ref|XP_003547679.1|	GO:0004345,GO:0006006,GO:0050661,GO:0055114	lja00030,lja00480,lja01100,lja01110,lja01200
Lj1g3v3833870	-0.7	Germin-like protein subfamily 1 member 18-like	PREDICTED: germin-like protein subfamily 1 member 18-like [Cicer arietinum] gi|502165338|ref|XP_004513533.1|	GO:0030145,GO:0045735
Lj1g3v3903110	2.46		mitochondrial phosphate transporter [Lotus japonicus] gi|18150857|dbj|BAB83689.1|
Lj1g3v3904490	0.585	Ubiquinol-cytochrome c reductase iron-sulfur subunit	Ubiquinol-cytochrome c reductase iron-sulfur subunit [Medicago truncatula] gi|357508447|ref|XP_003624512.1|	GO:0008121,GO:0016020,GO:0016491,GO:0016679,GO:0051537,GO:0055114	lja00190,lja01100
Lj1g3v3943580	1	Glyceraldehyde-3-phosphate dehydrogenase A, chloroplastic-like	PREDICTED: glyceraldehyde-3-phosphate dehydrogenase A chloroplastic-like [Glycine max] gi|356561064|ref|XP_003548805.1|	GO:0006006,GO:0016620,GO:0050661,GO:0051287,GO:0055114	lja00710,lja01100,lja01200
Lj1g3v4093380	1.52	Tubulin beta-1 chain-like	PREDICTED: tubulin beta-1 chain-like [Glycine max] gi|356571899|ref|XP_003554108.1|	GO:0003924,GO:0005200,GO:0005525,GO:0005874,GO:0007017	lja04145
Lj1g3v4139410	-1	Pentatricopeptide repeat-containing protein	Pentatricopeptide repeat-containing protein [Medicago truncatula] gi|357436395|ref|XP_003588473.1|	GO:0005515
Lj1g3v4154900	0.152	Ferredoxin-dependent glutamate synthase 1, chloroplastic-like isoform X1	PREDICTED: ferredoxin-dependent glutamate synthase 1 chloroplastic-like isoform X1 [Cicer arietinum] gi|502108182|ref|XP_004493407.1|	GO:0003824,GO:0006537,GO:0006807,GO:0008152,GO:0015930,GO:0016491,GO:0016638,GO:0055114	lja00630,lja00910
Lj1g3v4252310	1		Uncharacterized protein TCM_024708 [Theobroma cacao] gi|508717384|gb|EOY09281.1|
Lj1g3v4304260	3	Polygalacturonase inhibitor-like	PREDICTED: polygalacturonase inhibitor-like [Cicer arietinum] gi|502109061|ref|XP_004493557.1|	GO:0005515
Lj1g3v4435380	2.81
Lj1g3v4516120	1.58	60s ribosomal protein L23-like	PREDICTED: 60S ribosomal protein L23-like [Fragaria vesca subsp. vesca] gi|470120643|ref|XP_004296407.1|	GO:0003735,GO:0005840,GO:0006412	lja03010
Lj1g3v4550110	0.678		PREDICTED: probable mediator of RNA polymerase II transcription subunit 37c-like [Cicer arietinum] gi|502110465|ref|XP_004493886.1|		lja03040,lja04141,lja04144
Lj1g3v4694440	0.531	Enolase-like	PREDICTED: enolase-like [Glycine max] gi|356505318|ref|XP_003521438.1|	GO:0000015,GO:0000287,GO:0004634,GO:0006096	lja00010,lja01100,lja01110,lja01200,lja01230,lja03018
Lj1g3v4804100	1	Cytochrome b-c1 complex subunit 7-2-like	PREDICTED: cytochrome b-c1 complex subunit 7-2-like [Cicer arietinum] gi|502124743|ref|XP_004498653.1|	GO:0005750,GO:0006122	lja00190,lja01100
Lj1g3v4807400	-1	Aspartic proteinase 2	aspartic proteinase 2 [Glycine max] gi|351725345|ref|NP_001237345.1|	GO:0004190,GO:0006508,GO:0006629
Lj1g3v4830640	1.58	S-adenosylmethionine synthase-like	PREDICTED: S-adenosylmethionine synthase-like [Cicer arietinum] gi|502112841|ref|XP_004494460.1|	GO:0004478,GO:0005524,GO:0006556	lja00270,lja01100,lja01110,lja01230
Lj1g3v4831830	0.585	ADP-ribosylation factor 2-like	PREDICTED: ADP-ribosylation factor 2-like [Cicer arietinum] gi|502112805|ref|XP_004494449.1|	GO:0005525,GO:0005622,GO:0007264	lja04144
Lj1g3v4865370	2.81	Heat shock protein	Heat shock protein [Medicago truncatula] gi|357445271|ref|XP_003592913.1|	GO:0005524,GO:0006457,GO:0051082	lja03040,lja04141,lja04144
Lj1g3v4955240	-1.58	Histone H2AX	PREDICTED: histone H2AX [Vitis vinifera] gi|225451096|ref|XP_002265878.1|	GO:0000786,GO:0003677,GO:0005634,GO:0046982
Lj1g3v4955350	1.22	Cytosolic CuZn-superoxide dismutase	cytosolic CuZn-superoxide dismutase [Lotus japonicus] gi|32441511|gb|AAP81872.1|	GO:0004784,GO:0006801,GO:0046872,GO:0055114	lja04146
Lj2g3v0179290	-0.652		Ribulose bisphosphate carboxylase small chain [Medicago truncatula] gi|357496893|ref|XP_003618735.1|		lja00630,lja00710,lja01100,lja01110,lja01200
Lj2g3v0237250	0.848	Elongation factor 1-alpha-like	PREDICTED: elongation factor 1-alpha-like [Cicer arietinum] gi|502091438|ref|XP_004489551.1|	GO:0003746,GO:0003924,GO:0005525,GO:0005737,GO:0006414	lja03013
Lj2g3v0509060	-0.737	Chlorophyll a-b binding protein CP26, chloroplastic-like	PREDICTED: chlorophyll a-b binding protein CP26 chloroplastic-like [Cicer arietinum] gi|502162710|ref|XP_004512591.1|	GO:0009765,GO:0016020	lja00196,lja01100
Lj2g3v0609720	-2.32	Probable succinyl-CoA ligase	PREDICTED: probable succinyl-CoA ligase [ADP-forming] gi|502173227|ref|XP_004515280.1|	GO:0003824,GO:0008152,GO:0048037	lja00020,lja00640,lja01100,lja01110,lja01200
Lj2g3v0661570	1.91	Beta-tubulin 16	beta-tubulin 16 [Salix arbutifolia] gi|460240332|gb|AGH08237.1|	GO:0003924,GO:0005200,GO:0005525,GO:0005874,GO:0007017	lja04145
Lj2g3v0777150	-0.415	Aldehyde dehydrogenase family 2 member C4-like	PREDICTED: aldehyde dehydrogenase family 2 member C4-like [Glycine max] gi|356520525|ref|XP_003528912.1|	GO:0008152,GO:0016491,GO:0016620,GO:0055114	lja00940
Lj2g3v0780570	1	Probable carboxylesterase 2-like	PREDICTED: probable carboxylesterase 2-like [Cicer arietinum] gi|502143053|ref|XP_004505198.1|	GO:0008152,GO:0016787
Lj2g3v0948370	1	Isocitrate dehydrogenase	PREDICTED: isocitrate dehydrogenase [NADP] gi|356513947|ref|XP_003525669.1|	GO:0000287,GO:0004450,GO:0006102,GO:0016616,GO:0051287,GO:0055114	lja00020,lja00480,lja01100,lja01110,lja01200,lja01210,lja01230,lja04146
Lj2g3v1079510	0.415	Alpha-1,4 glucan phosphorylase L isozyme, chloroplastic/amyloplastic-like	PREDICTED: alpha-14 glucan phosphorylase L isozyme chloroplastic/amyloplastic-like [Glycine max] gi|356551144|ref|XP_003543938.1|	GO:0004645,GO:0005975,GO:0008184,GO:0030170	lja00500,lja01100,lja01110
Lj2g3v1155420	-1	Alpha-xylosidase-like	PREDICTED: alpha-xylosidase-like [Glycine max] gi|356495935|ref|XP_003516826.1|	GO:0003824,GO:0004553,GO:0005975,GO:0030246
Lj2g3v1365830	0.585	Pyruvate dehydrogenase, partial	pyruvate dehydrogenase partial [Citrus x paradisi] gi|68138987|gb|AAY86036.1|	GO:0004739,GO:0006086,GO:0008152,GO:0016624,GO:0043231	lja00010,lja00020,lja00620,lja01100,lja01110,lja01200
Lj2g3v1403790	1	Carbonic anhydrase, chloroplastic-like	PREDICTED: carbonic anhydrase chloroplastic-like [Glycine max] gi|356501896|ref|XP_003519759.1|	GO:0004089,GO:0008270,GO:0015976	lja00910,lja01100
Lj2g3v1670950	1	SKP1-like protein 1A-like	PREDICTED: SKP1-like protein 1A-like [Glycine max] gi|356496612|ref|XP_003517160.1|	GO:0006511	lja04120,lja04141
Lj2g3v1728950	2.32	Peroxidase 72-like	PREDICTED: peroxidase 72-like [Cicer arietinum] gi|502161212|ref|XP_004512077.1|	GO:0004601,GO:0006979,GO:0020037,GO:0042744,GO:0055114	lja00940,lja01100,lja01110
Lj2g3v1734650	-0.115		isoflavone reductase homolog [Lotus japonicus] gi|116077992|dbj|BAF34847.1|
Lj2g3v1968250	1	VDAC2.1	VDAC2.1 [Lotus japonicus] gi|36957216|gb|AAQ87022.1|	GO:0005741,GO:0055085
Lj2g3v2017460	-0.415		thaumatin-like protein PR-5b [Cicer arietinum] gi|3549691|emb|CAA09228.1|
Lj2g3v2197650	1.15	Fructose-bisphosphate aldolase, cytoplasmic isozyme-like	PREDICTED: fructose-bisphosphate aldolase cytoplasmic isozyme-like [Cicer arietinum] gi|502166953|ref|XP_004514022.1|	GO:0003824,GO:0004332,GO:0006096	lja00010,lja00030,lja00051,lja00710,lja01100,lja01110,lja01200,lja01230
Lj2g3v2414950	-2	Elongation factor 1-gamma-like	PREDICTED: elongation factor 1-gamma-like [Vitis vinifera] gi|225465198|ref|XP_002264400.1|	GO:0003746,GO:0005515,GO:0006414
Lj2g3v2507780	1	Sucrose synthase 2-like	PREDICTED: sucrose synthase 2-like [Glycine max] gi|356551983|ref|XP_003544351.1|	GO:0005985,GO:0016157	lja00500,lja01100,lja01110
Lj2g3v2512080	-0.379	UTP--glucose-1-phosphate uridylyltransferase-like	PREDICTED: UTP--glucose-1-phosphate uridylyltransferase-like [Glycine max] gi|356553237|ref|XP_003544964.1|	GO:0003983,GO:0006011,GO:0008152,GO:0070569	lja00040,lja00052,lja00500,lja00520,lja01100,lja01110
Lj2g3v2624110	-1.17	Ribulose bisphosphate carboxylase/oxygenase activase 1, chloroplastic-like	ribulose bisphosphate carboxylase/oxygenase activase 1 chloroplastic-like [Glycine max] gi|358248528|ref|NP_001240152.1|	GO:0005524
Lj2g3v2704410	-0.678	Aquaporin PIP11	Aquaporin PIP11 [Medicago truncatula] gi|357492595|ref|XP_003616586.1|	GO:0005215,GO:0006810,GO:0016020
Lj2g3v2771110	1.58	Clathrin heavy chain 2-like	PREDICTED: clathrin heavy chain 2-like [Cicer arietinum] gi|502097571|ref|XP_004491025.1|	GO:0005198,GO:0005488,GO:0005515,GO:0006886,GO:0016192,GO:0030130,GO:0030132	lja04144
Lj2g3v3185320	-1.22	Dihydrolipoyllysine-residue succinyltransferase component of 2-oxoglutarate dehydrogenase complex 2, mitochondrial-like	PREDICTED: dihydrolipoyllysine-residue succinyltransferase component of 2-oxoglutarate dehydrogenase complex 2 mitochondrial-like [Glycine max] gi|356501546|ref|XP_003519585.1|	GO:0004149,GO:0006099,GO:0008152,GO:0016746,GO:0045252	lja00020,lja00310,lja00380,lja01100,lja01110,lja01200
Lj2g3v3318780	-0.363	Heat shock cognate protein 80-like	PREDICTED: heat shock cognate protein 80-like [Vitis vinifera] gi|359495606|ref|XP_003635036.1|	GO:0005524,GO:0006457,GO:0006950,GO:0051082	lja04141,lja04626
Lj2g3v3337560	1	Chlorophyll a/b binding protein	Chlorophyll a/b binding protein [Medicago truncatula] gi|357495319|ref|XP_003617948.1|	GO:0009765,GO:0016020	lja00196,lja01100
Lj2g3v3337750	-0.585	Heat-shock protein	Heat-shock protein [Medicago truncatula] gi|357495325|ref|XP_003617951.1|	GO:0005524,GO:0006457,GO:0006950,GO:0051082	lja04141,lja04626
Lj2g3v3339520	1	Acetyl-CoA acetyltransferase, cytosolic 1-like	PREDICTED: acetyl-CoA acetyltransferase cytosolic 1-like [Glycine max] gi|356554441|ref|XP_003545555.1|	GO:0003824,GO:0008152,GO:0016747	lja00071,lja00072,lja00280,lja00310,lja00380,lja00620,lja00630,lja00640,lja00650,lja00900,lja01100,lja01110,lja01200,lja01212
Lj3g3v0290340	-0.585	Seed lipoxygenase-3	Seed lipoxygenase-3 [Medicago truncatula] gi|357513769|ref|XP_003627173.1|	GO:0016491,GO:0016702,GO:0046872,GO:0055114
Lj3g3v0323570	0.415	Seed linoleate 9S-lipoxygenase-3-like	PREDICTED: seed linoleate 9S-lipoxygenase-3-like [Cicer arietinum] gi|502081405|ref|XP_004486857.1|	GO:0005515,GO:0016491,GO:0016702,GO:0046872,GO:0055114	lja00591
Lj3g3v0323580	-0.541	Seed linoleate 9S-lipoxygenase-3-like	PREDICTED: seed linoleate 9S-lipoxygenase-3-like [Cicer arietinum] gi|502081405|ref|XP_004486857.1|	GO:0016702,GO:0046872,GO:0055114	lja00591
Lj3g3v0381590	0.126	Fructokinase-2-like	PREDICTED: fructokinase-2-like [Glycine max] gi|356557199|ref|XP_003546905.1|	GO:0004747,GO:0006014,GO:0016773	lja00051,lja00500,lja00520,lja01100,lja01110
Lj3g3v0428380	-1	Phosphoenolpyruvate carboxylase	phosphoenolpyruvate carboxylase [Lotus japonicus] gi|23503558|dbj|BAC20365.1|	GO:0003824,GO:0006099,GO:0008964,GO:0015977	lja00620,lja00710,lja01100,lja01200
Lj3g3v0428550	0.585	Malate dehydrogenase, mitochondrial-like	malate dehydrogenase [Glycine max] gi|5929964|gb|AAD56659.1|	GO:0003824,GO:0005975,GO:0006108,GO:0016491,GO:0016615,GO:0016616,GO:0019752,GO:0030060,GO:0055114	lja00020,lja00270,lja00620,lja00630,lja00710,lja01100,lja01110,lja01200
Lj3g3v0514040	-0.263	Oxygen-evolving enhancer protein 3, chloroplastic-like	PREDICTED: oxygen-evolving enhancer protein 3 chloroplastic-like [Cicer arietinum] gi|502173623|ref|XP_004515373.1|	GO:0005509,GO:0009523,GO:0009654,GO:0015979,GO:0019898	lja00195
Lj3g3v0612690	1	ATP synthase subunit delta', mitochondrial-like	PREDICTED: ATP synthase subunit delta' mitochondrial-like [Glycine max] gi|356504527|ref|XP_003521047.1|	GO:0015986,GO:0045261,GO:0046933	lja00190,lja01100
Lj3g3v0821330	-0.585		PREDICTED: disease resistance response protein 206-like [Cicer arietinum] gi|502158728|ref|XP_004511259.1|
Lj3g3v0821380	-1		PREDICTED: disease resistance response protein 206-like [Cicer arietinum] gi|502158725|ref|XP_004511258.1|
Lj3g3v0826090	0.807		F17A17.37 protein [Theobroma cacao] gi|508704754|gb|EOX96650.1|
Lj3g3v0840550	-1.87	ADP,ATP carrier protein 1, mitochondrial-like	PREDICTED: ADPATP carrier protein 1 mitochondrial-like [Glycine max] gi|356557152|ref|XP_003546882.1|	GO:0005215,GO:0005743,GO:0006810,GO:0055085
Lj3g3v0931350	-1.58	Chitinase homologue	chitinase homologue [Sesbania rostrata] gi|2072742|emb|CAA88593.1|	GO:0004553,GO:0005975	lja00520,lja01100
Lj3g3v0937870	0.415	40s ribosomal protein SA-like	PREDICTED: 40S ribosomal protein SA-like [Cicer arietinum] gi|502136969|ref|XP_004502915.1|	GO:0003735,GO:0005622,GO:0005840,GO:0006412,GO:0015935	lja03010
Lj3g3v0950150	1.58	Glyceraldehyde-3-phosphate dehydrogenase, cytosolic-like	PREDICTED: glyceraldehyde-3-phosphate dehydrogenase cytosolic-like [Glycine max] gi|356558930|ref|XP_003547755.1|	GO:0006006,GO:0016620,GO:0050661,GO:0051287,GO:0055114	lja00010,lja00710,lja01100,lja01110,lja01200,lja01230
Lj3g3v0950490	0.547	Phosphoglycerate kinase	Phosphoglycerate kinase [Medicago truncatula] gi|357451631|ref|XP_003596092.1|	GO:0004618,GO:0006096	lja00010,lja00710,lja01100,lja01110,lja01200,lja01230
Lj3g3v1061390	-0.163	Phosphoenolpyruvate carboxylase	phosphoenolpyruvate carboxylase [Lotus japonicus] gi|23503556|dbj|BAC20364.1|	GO:0003824,GO:0006099,GO:0008964,GO:0015977	lja00620,lja00710,lja01100,lja01200
Lj3g3v1113600	2.94	Histone H2B	Histone H2B [Medicago truncatula] gi|357472693|ref|XP_003606631.1|	GO:0000786,GO:0003677,GO:0046982
Lj3g3v1182260	-1.58	60s ribosomal protein L10a-1	PREDICTED: 60S ribosomal protein L10a-1 [Glycine max] gi|356550103|ref|XP_003543429.1|	GO:0003723,GO:0003735,GO:0006412,GO:0015934	lja03010
Lj3g3v1340390	0.29	Peroxidase 39-like	PREDICTED: peroxidase 39-like [Glycine max] gi|356543738|ref|XP_003540317.1|	GO:0004601,GO:0006979,GO:0020037,GO:0042744,GO:0055114	lja00940,lja01100,lja01110
Lj3g3v1790340	0.115	MLP-like protein 28-like	PREDICTED: MLP-like protein 28-like [Cicer arietinum] gi|502158500|ref|XP_004511176.1|	GO:0006952,GO:0009607
Lj3g3v2038850	0.193	V-type proton ATPase catalytic subunit A-like	PREDICTED: V-type proton ATPase catalytic subunit A-like [Cicer arietinum] gi|502149512|ref|XP_004507557.1|	GO:0005524	lja00190,lja01100,lja04145
Lj3g3v2063820	-1	Probable protein phosphatase 2C 60-like isoform 1	PREDICTED: probable protein phosphatase 2C 60-like isoform 1 [Glycine max] gi|356523193|ref|XP_003530226.1|	GO:0003824,GO:0004722,GO:0006470,GO:0043169
Lj3g3v2318010	0.967	ABC transporter G family member 36-like	PREDICTED: ABC transporter G family member 36-like [Cicer arietinum] gi|502156086|ref|XP_004510308.1|	GO:0005524,GO:0016020,GO:0016887
Lj3g3v2574480	0.415	Pectinesterase/pectinesterase inhibitor U1-like	PREDICTED: pectinesterase/pectinesterase inhibitor U1-like [Glycine max] gi|356520174|ref|XP_003528739.1|	GO:0004857,GO:0005618,GO:0030599,GO:0042545	lja00040,lja01100
Lj3g3v2664350	0.848	Eukaryotic initiation factor 4A-10-like	PREDICTED: eukaryotic initiation factor 4A-10-like [Glycine max] gi|356550410|ref|XP_003543580.1|	GO:0003676,GO:0005524	lja03013
Lj3g3v2737470	1.58	Transketolase, chloroplastic-like	PREDICTED: transketolase chloroplastic-like [Glycine max] gi|356506190|ref|XP_003521870.1|	GO:0003824,GO:0008152	lja00030,lja00710,lja01100,lja01110,lja01200,lja01230
Lj3g3v2739670	1.58	Arginase-like	PREDICTED: arginase-like [Cicer arietinum] gi|502146607|ref|XP_004506527.1|	GO:0016813,GO:0046872	lja00220,lja00330,lja01100,lja01110,lja01230
Lj3g3v2740700	0.737	Arginase-like	PREDICTED: arginase-like [Cicer arietinum] gi|502146607|ref|XP_004506527.1|	GO:0016813,GO:0046872	lja00220,lja00330,lja01100,lja01110,lja01230
Lj3g3v2807940	1		PREDICTED: bifunctional epoxide hydrolase 2-like [Cicer arietinum] gi|502082852|ref|XP_004487293.1|
Lj3g3v2809810	0.485	ADP,ATP carrier protein 3, mitochondrial-like	PREDICTED: ADPATP carrier protein 3 mitochondrial-like [Glycine max] gi|356543845|ref|XP_003540370.1|	GO:0005215,GO:0005743,GO:0006810,GO:0055085
Lj3g3v2889720	-0.322	Peroxidase 3-like	PREDICTED: peroxidase 3-like [Cicer arietinum] gi|502171701|ref|XP_004515086.1|	GO:0004601,GO:0006979,GO:0020037,GO:0042744,GO:0055114	lja00940,lja01100,lja01110
Lj3g3v2985020	0.585	60s acidic ribosomal protein PO	60S acidic ribosomal protein PO [Euphorbia esula] gi|6984134|gb|AAF34767.1|AF227622_1	GO:0005622,GO:0042254	lja03010
Lj3g3v3081260	0.918	Rubisco large subunit-binding protein subunit alpha, chloroplastic-like	PREDICTED: ruBisCO large subunit-binding protein subunit alpha chloroplastic-like [Cicer arietinum] gi|502145480|ref|XP_004506047.1|	GO:0005524,GO:0005737,GO:0006457,GO:0042026
Lj3g3v3085570	-0.585	60s ribosomal protein L12-like	PREDICTED: 60S ribosomal protein L12-like [Cicer arietinum] gi|502121944|ref|XP_004497502.1|	GO:0003735,GO:0005840,GO:0006412	lja03010
Lj3g3v3120830	-1.58	Histone H2B	Histone H2B [Medicago truncatula] gi|357472693|ref|XP_003606631.1|	GO:0000786,GO:0003677,GO:0046982
Lj3g3v3154060	1	60s ribosomal protein L23a-like	PREDICTED: 60S ribosomal protein L23a-like [Cucumis sativus] gi|449459936|ref|XP_004147702.1|	GO:0000166,GO:0003735,GO:0005622,GO:0005840,GO:0006412	lja03010
Lj3g3v3200800	-0.678		PREDICTED: actin-like [Glycine max] gi|356539014|ref|XP_003537995.1|
Lj3g3v3236550	1.58	RecName: Full=Ras-related protein Rab11C_x0001_gi|1370146|emb|CAA98179.1| RAB11C	RecName: Full Ras-related protein Rab11C_x0001_gi|1370146|emb|CAA98179.1| RAB11C [Lotus japonicus] gi|3024501|sp|Q40193.1|RB11C_LOTJA	GO:0005525,GO:0007264	lja04144
Lj3g3v3338580	-1.58	RAB7C	RAB7C [Lotus japonicus] gi|1370186|emb|CAA98170.1|	GO:0005525,GO:0007264	lja04144,lja04145
Lj3g3v3476790	1	Glycine-rich protein 2-like	PREDICTED: glycine-rich protein 2-like [Cicer arietinum] gi|502144859|ref|XP_004505774.1|	GO:0003676,GO:0003677,GO:0006355,GO:0008270
Lj3g3v3569310	1.32	Aminotransferase y4uB	PREDICTED: gamma aminobutyrate transaminase 1 mitochondrial-like [Cicer arietinum] gi|502144355|ref|XP_004505667.1|	GO:0003824,GO:0008483,GO:0030170	lja00250,lja00650,lja01100
Lj3g3v3639370	0.807	Prohibitin-1, mitochondrial-like	PREDICTED: prohibitin-1 mitochondrial-like [Cicer arietinum] gi|502144106|ref|XP_004505579.1|	GO:0016020
Lj3g3v3689930	-1		F17A17.37 protein [Theobroma cacao] gi|508704754|gb|EOX96650.1|
Lj3g3v3753370	1.43	Patellin-3-like	PREDICTED: patellin-3-like [Fragaria vesca subsp. vesca] gi|470127731|ref|XP_004299816.1|	GO:0005215,GO:0005622,GO:0006810,GO:0016021
Lj4g3v0338090	0.585	Beta-xylosidase/alpha-L-arabinofuranosidase 1-like	PREDICTED: beta-xylosidase/alpha-L-arabinofuranosidase 1-like [Glycine max] gi|356558612|ref|XP_003547598.1|	GO:0004553,GO:0005975	lja00520,lja01100
Lj4g3v0338480	1			GO:0004601,GO:0006979,GO:0020037,GO:0055114
Lj4g3v0388250	1	Methylmalonate-semialdehyde dehydrogenase	PREDICTED: methylmalonate-semialdehyde dehydrogenase [acylating] gi|356521227|ref|XP_003529258.1|	GO:0004491,GO:0008152,GO:0016491,GO:0016620,GO:0055114	lja00280,lja00410,lja00562,lja00640,lja01100,lja01200
Lj4g3v0412700	-0.585	LL-diaminopimelate aminotransferase, chloroplastic-like	PREDICTED: LL-diaminopimelate aminotransferase chloroplastic-like [Cicer arietinum] gi|502142297|ref|XP_004504888.1|	GO:0003824,GO:0009058,GO:0009089,GO:0010285,GO:0030170	lja00300,lja01100,lja01110,lja01230
Lj4g3v0450050	-1	ATP synthase subunit O, mitochondrial-like	PREDICTED: ATP synthase subunit O mitochondrial-like [Cicer arietinum] gi|502127910|ref|XP_004499874.1|	GO:0015986,GO:0016020,GO:0046933	lja00190,lja01100
Lj4g3v0588830	-0.515	Ferredoxin-nitrite reductase	ferredoxin-nitrite reductase [Lotus japonicus] gi|9968473|emb|CAC06095.1|	GO:0016491,GO:0020037,GO:0051536,GO:0055114	lja00910,lja01100
Lj4g3v0620740	-0.193		leucine-rich repeat-like protein [Stylosanthes hamata] gi|157098061|gb|ABV23277.1|
Lj4g3v0654460	-1.58	Glycine cleavage system H protein, mitochondrial-like	PREDICTED: glycine cleavage system H protein mitochondrial-like [Cicer arietinum] gi|502143341|ref|XP_004505304.1|	GO:0005960,GO:0019464	lja00260,lja00630,lja01100,lja01110,lja01200
Lj4g3v0768510	-0.222	Formamidase-like isoform X1	PREDICTED: formamidase-like isoform X1 [Cicer arietinum] gi|502152742|ref|XP_004509071.1|	GO:0016811	lja00460,lja00630,lja00910,lja01100,lja01200
Lj4g3v0877710	-0.17	Oxygen-evolving enhancer protein 1, chloroplastic-like	PREDICTED: oxygen-evolving enhancer protein 1 chloroplastic-like [Glycine max] gi|356559442|ref|XP_003548008.1|	GO:0005509,GO:0009523,GO:0009654,GO:0015979,GO:0016021,GO:0019898,GO:0042549	lja00195
Lj4g3v0972330	-0.585	Soluble inorganic pyrophosphatase-like	PREDICTED: soluble inorganic pyrophosphatase-like [Cucumis sativus] gi|449451549|ref|XP_004143524.1|	GO:0000287,GO:0004427,GO:0005737,GO:0006796	lja00190
Lj4g3v0998940	-1.58	Peroxidase 72-like	PREDICTED: peroxidase 72-like [Cicer arietinum] gi|502153363|ref|XP_004509315.1|	GO:0004601,GO:0006979,GO:0020037,GO:0042744,GO:0055114	lja00940,lja01100,lja01110
Lj4g3v1388980	-0.12	Glyceraldehyde-3-phosphate dehydrogenase, cytosolic-like	PREDICTED: glyceraldehyde-3-phosphate dehydrogenase cytosolic-like [Cicer arietinum] gi|502176240|ref|XP_004515830.1|	GO:0006006,GO:0016620,GO:0050661,GO:0051287,GO:0055114	lja00010,lja00710,lja01100,lja01110,lja01200,lja01230
Lj4g3v1534920	-0.115	Aldehyde dehydrogenase 1 precursor	aldehyde dehydrogenase 1 precursor [Lotus corniculatus] gi|29373073|gb|AAO72532.1|	GO:0008152,GO:0016491,GO:0016620,GO:0055114	lja00010,lja00053,lja00071,lja00280,lja00310,lja00330,lja00340,lja00380,lja00410,lja00561,lja00620,lja00903,lja01100,lja01110
Lj4g3v1683080	0.17	Fructose bisphosphate aldolase	fructose bisphosphate aldolase [Medicago sativa] gi|227464396|gb|ACP40514.1|	GO:0003824,GO:0004332,GO:0006096	lja00010,lja00030,lja00051,lja00710,lja01100,lja01110,lja01200,lja01230
Lj4g3v2120500	-1.83	P-type H+-ATPase	p-type H+-ATPase [Vicia faba] gi|4165323|dbj|BAA37150.1|	GO:0000166,GO:0006754,GO:0016021,GO:0016887,GO:0046872	lja00190,lja01100
Lj4g3v2172790	1	Peroxidase N-like	PREDICTED: peroxidase N-like [Glycine max] gi|356561903|ref|XP_003549216.1|	GO:0004601,GO:0006979,GO:0020037,GO:0042744,GO:0055114	lja00940,lja01100,lja01110
Lj4g3v2203610	-1	Cysteine protease	cysteine protease [Medicago sativa] gi|94420703|gb|ABF18679.1|	GO:0006508,GO:0008234
Lj4g3v2215210	1.66	Sucrose synthase	sucrose synthase [Arachis hypogaea var. vulgaris] gi|333494282|gb|AEF56625.1|	GO:0005985,GO:0016157	lja00500,lja01100,lja01110
Lj4g3v2265020	0.531	ATP-citrate synthase beta chain protein 1-like	PREDICTED: ATP-citrate synthase beta chain protein 1-like [Glycine max] gi|356556001|ref|XP_003546316.1|	GO:0003824,GO:0008152,GO:0046912	lja00020,lja01100,lja01110
Lj4g3v2312460	-0.322		RecName: Full Translationally-controlled tumor protein homolog; Short TCTP_x0001_gi|36963062|gb|AAQ87663.1| translationally controlled tumor protein [Elaeis guineensis] gi|75222628|sp|Q5J907.1|TCTP_ELAGV
Lj4g3v2592460	0.415	Serine hydroxymethyltransferase	serine hydroxymethyltransferase [Glycine max] gi|389548688|gb|AFK83582.1|	GO:0003824,GO:0004372,GO:0006544,GO:0006563,GO:0016740,GO:0030170	lja00260,lja00460,lja00630,lja00670,lja01100,lja01110,lja01200,lja01230
Lj4g3v2604350	-0.415	RecName: Full=Tubulin alpha-3 chain; AltName: Full=Alpha-3-tubulin_x0001_gi|2511535|gb|AAC05719.1| alpha-tubulin 3	RecName: Full Tubulin alpha-3 chain; AltName: Full Alpha-3-tubulin_x0001_gi|2511535|gb|AAC05719.1| alpha-tubulin 3 [Eleusine indica] gi|6094431|sp|O22349.1|TBA3_ELEIN	GO:0003924,GO:0005200,GO:0005525,GO:0005874,GO:0007017	lja04145
Lj4g3v2641100	-0.415	Actin depolymerizing factor-like protein	Actin depolymerizing factor-like protein [Medicago truncatula] gi|357519237|ref|XP_003629907.1|	GO:0003779,GO:0005622,GO:0015629,GO:0030042
Lj4g3v2644180	-1	T-complex protein 1 subunit alpha-like	PREDICTED: T-complex protein 1 subunit alpha-like [Cicer arietinum] gi|502140465|ref|XP_004504226.1|	GO:0005524,GO:0006457,GO:0051082
Lj4g3v2728290	0.585		PREDICTED: 60S acidic ribosomal protein P3-like [Glycine max] gi|356525439|ref|XP_003531332.1|		lja03010
Lj4g3v2754400	0.943		Actin [Medicago truncatula] gi|357464527|ref|XP_003602545.1|
Lj4g3v2786870	3	Probable ATP synthase 24 kDa subunit, mitochondrial-like	PREDICTED: probable ATP synthase 24 kDa subunit mitochondrial-like [Glycine max] gi|356512762|ref|XP_003525085.1|	GO:0009555
Lj4g3v2819890	1	Bifunctional aspartate aminotransferase and glutamate/aspartate-prephenate aminotransferase-like	PREDICTED: bifunctional aspartate aminotransferase and glutamate/aspartate-prephenate aminotransferase-like [Cicer arietinum] gi|502140078|ref|XP_004504047.1|	GO:0003824,GO:0009058,GO:0030170	lja00350,lja00360,lja00400,lja00950,lja00960,lja01100,lja01110,lja01230
Lj4g3v2823370	-0.415	Annexin D2-like	PREDICTED: annexin D2-like [Cicer arietinum] gi|502140127|ref|XP_004504069.1|	GO:0005509,GO:0005544
Lj4g3v2858500	-2	Patellin-5-like	PREDICTED: patellin-5-like [Glycine max] gi|356527226|ref|XP_003532213.1|	GO:0005215,GO:0005622,GO:0006810,GO:0016021
Lj4g3v2951200	1	Glutathione peroxidase 1	glutathione peroxidase 1 [Lotus japonicus] gi|37930463|gb|AAP69867.1|	GO:0004602,GO:0006979,GO:0055114	lja00480,lja00590,lja01100
Lj4g3v3014490	0.379		PREDICTED: luminal-binding protein-like [Cicer arietinum] gi|502138932|ref|XP_004503582.1|		lja03060,lja04141
Lj4g3v3042770	-0.737	Profilin-1-like	PREDICTED: profilin-1-like [Cicer arietinum] gi|502138696|ref|XP_004503498.1|	GO:0003779
Lj4g3v3113460	0.807	Elongation factor 1-gamma	elongation factor 1-gamma [Glycine max] gi|351722398|ref|NP_001235707.1|	GO:0003746,GO:0005515,GO:0006414
Lj5g3v0091560	-1	Probable 26S proteasome non-ATPase regulatory subunit 6-like isoform X2	PREDICTED: probable 26S proteasome non-ATPase regulatory subunit 6-like isoform X2 [Cicer arietinum] gi|502176264|ref|XP_004515835.1|	GO:0005515	lja03050
Lj5g3v0527640	0.485	Aspartate aminotransferase	aspartate aminotransferase [Lotus corniculatus] gi|2605932|gb|AAC12674.1|	GO:0003824,GO:0006520,GO:0008483,GO:0009058,GO:0030170	lja00220,lja00250,lja00270,lja00330,lja00350,lja00360,lja00400,lja00950,lja00960,lja01100,lja01110,lja01210,lja01230
Lj5g3v0615940	1	60s ribosomal protein L4-1-like	PREDICTED: 60S ribosomal protein L4-1-like [Glycine max] gi|356548210|ref|XP_003542496.1|	GO:0003735,GO:0005840,GO:0006412	lja03010
Lj5g3v0642800	-1	Quinone oxidoreductase-like protein At1g23740, chloroplastic-like	PREDICTED: quinone oxidoreductase-like protein At1g23740 chloroplastic-like [Cicer arietinum] gi|502173904|ref|XP_004515401.1|	GO:0008270,GO:0016491,GO:0055114
Lj5g3v0659730	-0.485	Adenosine kinase	adenosine kinase [Theobroma cacao] gi|95116510|gb|ABF56168.1|	GO:0004001,GO:0006166,GO:0016773	lja00230,lja01100
Lj5g3v0704370	-1	Pyruvate kinase, cytosolic isozyme-like	PREDICTED: pyruvate kinase cytosolic isozyme-like [Cicer arietinum] gi|502114247|ref|XP_004494907.1|	GO:0000287,GO:0003824,GO:0004743,GO:0006096,GO:0030955	lja00010,lja00230,lja00620,lja01100,lja01110,lja01200,lja01230
Lj5g3v0817370	0.585	2-Cys peroxiredoxin BAS1-like, chloroplastic-like	PREDICTED: 2-Cys peroxiredoxin BAS1-like chloroplastic-like [Glycine max] gi|356500615|ref|XP_003519127.1|	GO:0016209,GO:0016491,GO:0045454,GO:0051920,GO:0055114
Lj5g3v0875670	-1.58	S-formylglutathione hydrolase-like	PREDICTED: S-formylglutathione hydrolase-like [Glycine max] gi|356534698|ref|XP_003535889.1|	GO:0018738,GO:0046294	lja01100,lja01200
Lj5g3v0963160	-1	Basic 7S globulin-like	PREDICTED: basic 7S globulin-like [Glycine max] gi|356500210|ref|XP_003518926.1|	GO:0004190,GO:0006508
Lj5g3v1118370	0.415	Succinyl-CoA ligase beta subunit	succinyl-CoA ligase beta subunit [Caragana jubata] gi|146215968|gb|ABQ10186.1|	GO:0003824,GO:0005524,GO:0008152,GO:0046872	lja00020,lja00640,lja01100,lja01110,lja01200
Lj5g3v1176860	1.58		Harpin binding protein [Medicago truncatula] gi|357441103|ref|XP_003590829.1|
Lj5g3v1514670	1.81	Calreticulin	Calreticulin [Medicago truncatula] gi|357441869|ref|XP_003591212.1|	GO:0005509,GO:0005515,GO:0005783,GO:0006457,GO:0051082	lja04141,lja04145
Lj5g3v1533460	-1	Rhicadhesin receptor-like	PREDICTED: rhicadhesin receptor-like [Cicer arietinum] gi|502117451|ref|XP_004495826.1|	GO:0030145,GO:0045735
Lj5g3v1601820	2	Protein disulfide isomerase-like protein precursor	protein disulfide isomerase-like protein precursor [Glycine max] gi|351724739|ref|NP_001236300.1|	GO:0005783,GO:0016853,GO:0045454	lja04141
Lj5g3v1602390	1.32	Fumarate hydratase 1, mitochondrial-like	PREDICTED: fumarate hydratase 1 mitochondrial-like [Glycine max] gi|356500262|ref|XP_003518952.1|	GO:0003824,GO:0004333,GO:0006099,GO:0006106,GO:0016829,GO:0045239	lja00020,lja00620,lja01100,lja01110,lja01200
Lj5g3v1726050	-1.68		Chain A Lotus Tetragonolobus Seed Lectin (Isoform)_x0001_gi|169404520|pdb|2EIG|B Chain B Lotus Tetragonolobus Seed Lectin (Isoform)_x0001_gi|169404521|pdb|2EIG|C Chain C Lotus Tetragonolobus Seed Lectin (Isoform)_x0001_gi|169404522|pdb|2EIG|D Chain D Lotus Tetragonolobus Seed Lectin (Isoform)] gi|169404519|pdb|2EIG|A	GO:0030246
Lj5g3v1853030	-0.222	ATP synthase subunit d, mitochondrial-like	PREDICTED: ATP synthase subunit d mitochondrial-like [Cicer arietinum] gi|502118573|ref|XP_004496331.1|	GO:0000276,GO:0015078,GO:0015986	lja00190,lja01100
Lj5g3v1925220	-0.0671	Peroxidase 12-like	PREDICTED: peroxidase 12-like [Cicer arietinum] gi|502118925|ref|XP_004496443.1|	GO:0004601,GO:0006979,GO:0020037,GO:0042744,GO:0055114	lja00940,lja01100,lja01110
Lj5g3v1927330	0.322	Peroxidase 12-like	PREDICTED: peroxidase 12-like [Glycine max] gi|356535764|ref|XP_003536413.1|	GO:0004601,GO:0006979,GO:0020037,GO:0042744,GO:0055114	lja00940,lja01100,lja01110
Lj5g3v2113470	0.485	D-3-phosphoglycerate dehydrogenase, chloroplastic-like	PREDICTED: d-3-phosphoglycerate dehydrogenase chloroplastic-like [Glycine max] gi|356536156|ref|XP_003536605.1|	GO:0004617,GO:0006564,GO:0008152,GO:0016597,GO:0016616,GO:0051287,GO:0055114	lja00260,lja00270,lja01100,lja01200,lja01230
Lj5g3v2133690	-1.58	Kynurenine formamidase-like	PREDICTED: kynurenine formamidase-like [Cicer arietinum] gi|502120433|ref|XP_004496961.1|	GO:0004061,GO:0019441
Lj5g3v2169420	0.186	ATP synthase subunit beta, mitochondrial-like	PREDICTED: ATP synthase subunit beta mitochondrial-like [Glycine max] gi|356575611|ref|XP_003555932.1|	GO:0005524,GO:0015986,GO:0045261,GO:0046933	lja00190,lja01100
Lj5g3v2169570	1.74	Probable fructose-bisphosphate aldolase 3, chloroplastic	PREDICTED: probable fructose-bisphosphate aldolase 3 chloroplastic [Vitis vinifera] gi|225424114|ref|XP_002282753.1|	GO:0003824,GO:0004332,GO:0006096	lja00010,lja00030,lja00051,lja00710,lja01100,lja01110,lja01200,lja01230
Lj5g3v2246070	0.415	V-type proton ATPase subunit B 1-like isoform 1	PREDICTED: V-type proton ATPase subunit B 1-like isoform 1 [Glycine max] gi|356536392|ref|XP_003536722.1|	GO:0005524,GO:0015991,GO:0015992,GO:0016820,GO:0033180,GO:0046034	lja00190,lja01100,lja04145
Lj5g3v2264090	-1.42	2-oxoglutarate dehydrogenase, mitochondrial-like	PREDICTED: 2-oxoglutarate dehydrogenase mitochondrial-like [Glycine max] gi|356575371|ref|XP_003555815.1|	GO:0004591,GO:0006099,GO:0008152,GO:0016624,GO:0030976,GO:0055114	lja00020,lja01100,lja01110,lja01200
Lj5g3v2288910	1.32	Chalcone-flavonone isomerase	Chalcone-flavonone isomerase [Medicago truncatula] gi|357444977|ref|XP_003592766.1|	GO:0009813,GO:0016872,GO:0045430	lja00941,lja01100,lja01110
Lj5g3v2292500	-1.22	Transketolase, chloroplastic-like	PREDICTED: transketolase chloroplastic-like [Glycine max] gi|356576867|ref|XP_003556551.1|	GO:0003824,GO:0004802,GO:0008152	lja00030,lja00710,lja01100,lja01110,lja01200,lja01230
Lj5g3v2292520	2	Formate--tetrahydrofolate ligase-like	PREDICTED: formate--tetrahydrofolate ligase-like [Cicer arietinum] gi|502121534|ref|XP_004497359.1|	GO:0004329,GO:0005524,GO:0009396	lja00670,lja01100,lja01200
Lj6g3v0028890	-0.248	Malate dehydrogenase, cytoplasmic-like	PREDICTED: malate dehydrogenase cytoplasmic-like [Cicer arietinum] gi|502122643|ref|XP_004497846.1|	GO:0003824,GO:0005975,GO:0006108,GO:0016491,GO:0016615,GO:0016616,GO:0019752,GO:0030060,GO:0055114	lja00020,lja00270,lja00620,lja00630,lja00710,lja01100,lja01110,lja01200
Lj6g3v0270780	0.485	S-adenosyl-L-homocysteine hydrolase	S-adenosyl-L-homocysteine hydrolase [Populus tomentosa] gi|429326634|gb|AFZ78657.1|	GO:0004013,GO:0006730,GO:0019510,GO:0051287	lja00270,lja01100
Lj6g3v0393220	-1	Glutamate decarboxylase	glutamate decarboxylase [Glycine max] gi|157890422|dbj|BAF80895.1|	GO:0003824,GO:0004351,GO:0006536,GO:0016831,GO:0019752,GO:0030170	lja00250,lja00410,lja00430,lja00650,lja01100,lja01110
Lj6g3v0409410	2.32	NADH dehydrogenase	PREDICTED: NADH dehydrogenase [ubiquinone] gi|356539814|ref|XP_003538388.1|	GO:0008137,GO:0009055,GO:0016020,GO:0016491,GO:0016651,GO:0042773,GO:0051536,GO:0055114	lja00190,lja01100
Lj6g3v0410480	-0.263	Glutamine synthetase	glutamine synthetase [Lotus japonicus] gi|2073448|emb|CAA73366.1|	GO:0003824,GO:0004356,GO:0006807	lja00220,lja00250,lja00630,lja00910,lja01100,lja01230
Lj6g3v0497300	-1.58	Clathrin heavy chain 1-like	PREDICTED: clathrin heavy chain 1-like [Glycine max] gi|356539985|ref|XP_003538472.1|	GO:0005198,GO:0005488,GO:0005515,GO:0006886,GO:0016192,GO:0030130,GO:0030132	lja04144
Lj6g3v0497330	2.32	60s ribosomal protein L10a-1	PREDICTED: 60S ribosomal protein L10a-1 [Glycine max] gi|356550103|ref|XP_003543429.1|	GO:0003723,GO:0003735,GO:0006412,GO:0015934	lja03010
Lj6g3v0704480	3.32	Heat shock protein 90	heat shock protein 90 [Vitis pseudoreticulata] gi|159459822|gb|ABW96308.1|	GO:0005524,GO:0006457,GO:0006950,GO:0051082	lja04141,lja04626
Lj6g3v0925780	-0.585	Glutathione S-transferase	Glutathione S-transferase [Medicago truncatula] gi|357516545|ref|XP_003628561.1|	GO:0005515	lja00480,lja01100
Lj6g3v1008220	-0.585	Elongation factor 1-beta	Elongation factor 1-beta [Medicago truncatula] gi|357493769|ref|XP_003617173.1|	GO:0003746,GO:0005853,GO:0006414
Lj6g3v1078060	-0.637	Leucine aminopeptidase 2, chloroplastic-like	PREDICTED: leucine aminopeptidase 2 chloroplastic-like [Cicer arietinum] gi|502169702|ref|XP_004514667.1|	GO:0004177,GO:0005622,GO:0005737,GO:0006508,GO:0008235,GO:0019538,GO:0030145	lja00480,lja01100
Lj6g3v1162830	0.688	Sucrose synthase-like isoform X6	PREDICTED: sucrose synthase-like isoform X1 [Cicer arietinum] gi|502086199|ref|XP_004488141.1|	GO:0005985,GO:0016157	lja00500,lja01100,lja01110
Lj6g3v1358600	1.45	Plasma membrane ATPase 4-like isoform 1	PREDICTED: plasma membrane ATPase 4-like isoform 1 [Glycine max] gi|356556196|ref|XP_003546412.1|	GO:0000166,GO:0006754,GO:0016021,GO:0016887,GO:0046872	lja00190,lja01100
Lj6g3v1513670	0.485	Disease resistance response protein Pi49	Disease resistance response protein Pi49 [Medicago truncatula] gi|357449119|ref|XP_003594836.1|	GO:0006952,GO:0009607
Lj6g3v1513720	-2.81	Pathogenesis-related protein PR10	Pathogenesis-related protein PR10 [Medicago truncatula] gi|357449105|ref|XP_003594829.1|	GO:0006952,GO:0009607
Lj6g3v1629960	-0.322		MtN19 protein [Lotus japonicus] gi|283132375|dbj|BAI63593.1|
Lj6g3v1665360	0.737			GO:0004601,GO:0006979,GO:0020037,GO:0042744,GO:0055114
Lj6g3v1689490	0.415	Photosystem I reaction center subunit III	photosystem I reaction center subunit III [Vigna radiata] gi|8954295|gb|AAD27880.2|AF139468_1	GO:0009522,GO:0009538,GO:0015979	lja00195,lja01100
Lj6g3v1705090	1	Ras-related protein RABB1c-like	PREDICTED: ras-related protein RABB1c-like [Glycine max] gi|356555789|ref|XP_003546212.1|	GO:0005525,GO:0007264
Lj6g3v1753250	1	Inositol monophosphatase	inositol monophosphatase [Phaseolus vulgaris] gi|227270347|emb|CAX94844.1|	GO:0008934,GO:0046854,GO:0046855	lja00053,lja00562,lja01100,lja01110,lja04070
Lj6g3v1753280	-1.58	Cysteine proteinase inhibitor 5-like	PREDICTED: cysteine proteinase inhibitor 5-like [Cicer arietinum] gi|502079327|ref|XP_004486226.1|	GO:0004869
Lj6g3v1873580	0.322	Lactoylglutathione lyase	lactoylglutathione lyase [Gossypium hirsutum] gi|211906514|gb|ACJ11750.1|	GO:0004462,GO:0046872	lja00620,lja01100
Lj6g3v1880410	0.415	Basic 7S globulin-like	PREDICTED: basic 7S globulin-like [Cicer arietinum] gi|502079066|ref|XP_004486143.1|	GO:0004190,GO:0006508
Lj6g3v1887790	2.32	Glutamine synthetase	glutamine synthetase [Lotus japonicus] gi|26892201|gb|AAN84563.1|	GO:0003824,GO:0004356,GO:0006542,GO:0006807	lja00220,lja00250,lja00630,lja00910,lja01100,lja01230
Lj6g3v1953860	-1.58	Glutamine synthetase	glutamine synthetase [Lotus japonicus] gi|26892201|gb|AAN84563.1|	GO:0003824,GO:0004356,GO:0006542,GO:0006807	lja00220,lja00250,lja00630,lja00910,lja01100,lja01230
Lj6g3v2192190	0.322	Probable cinnamyl alcohol dehydrogenase 1-like	PREDICTED: probable cinnamyl alcohol dehydrogenase 1-like [Glycine max] gi|356549501|ref|XP_003543132.1|	GO:0008270,GO:0016491,GO:0055114
Lj6g3v2221990	-1	Methylenetetrahydrofolate reductase 2-like	PREDICTED: methylenetetrahydrofolate reductase 2-like [Glycine max] gi|356509485|ref|XP_003523478.1|	GO:0004489,GO:0006555,GO:0055114	lja00670,lja01100,lja01200
Ljchlorog3v0000040	-0.503	Ribulose-1,5-bisphosphate carboxylase/oxygenase large subunit	ribulose-15-bisphosphate carboxylase/oxygenase large subunit [Lotus japonicus] gi|13518420|ref|NP_084780.1|	GO:0000287,GO:0015977,GO:0016984
Ljchlorog3v0000470	-0.737	ATP synthase CF1 alpha subunit	ATP synthase CF1 alpha subunit [Lotus japonicus] gi|13518443|ref|NP_084803.1|	GO:0005524,GO:0015986,GO:0015992,GO:0032559,GO:0045261,GO:0046034,GO:0046933
Ljmitog3v0000450	0.131	ATPase subunit 1 (mitochondrion)	ATPase subunit 1 (mitochondrion) [Lotus japonicus] gi|372450305|ref|YP_005090487.1|	GO:0005524,GO:0015986,GO:0015992,GO:0032559,GO:0045261,GO:0046034,GO:0046933
