# Supplementary material for: Symbiotic responses of Lotus japonicus to two isogenic lines of a mycorrhizal fungus differing in the presence/absence of an endobacterium
Source: Plant J. 2021 Dec 6;108(6):1547–64. doi: 10.1111/tpj.15578 (PMC9300078; doi:10.1111/tpj.15578)
Supplement: Supplementary file 5 — Data S4. Gene Ontology (GO) and KEGG pathway functional enrichments (Padj <0.1) of DEGs list in the B− Myc/B+ Myc versus NoMyc contrasts. [file TPJ-108-1547-s005.xlsx]

## Sheet: B-Myc_vs_NoMyc (GO)
category	over_represented_pvalue	under_represented_pvalue	numDEInCat	numInCat	term	ontology	padj	Genes
GO:0055114	6.74592e-13	1	305	1511	oxidation-reduction process	BP	1.36065e-09	Lj0g3v0348829, Lj3g3v3615680, Lj0g3v0230169, Lj2g3v0636870, Lj3g3v3363560, Lj5g3v2056200, Lj0g3v0099859, Lj3g3v1048900, Lj3g3v0002210, Lj4g3v2139640, Lj6g3v0857970, Lj0g3v0170489, Lj0g3v0245759, Lj1g3v3904490, Lj6g3v1789900, Lj3g3v2040180, Lj6g3v1618310, Lj0g3v0357699, Lj1g3v3182280, Lj5g3v1015430, Lj4g3v0200160, Lj5g3v2111920, Lj1g3v3384690, Lj6g3v1934030, Lj0g3v0172259, Lj2g3v2948520, Lj2g3v077…
GO:0003824	1.20134e-10	1	235	1058	catalytic activity	MF	1.21156e-07	Lj0g3v0100599, Lj0g3v0214199, Lj3g3v0116140, Lj0g3v0357579, Lj0g3v0266799, Lj4g3v0385900, Lj0g3v0298029, Lj5g3v1530080, Lj4g3v0423060, Lj2g3v2101910, Lj0g3v0121719, Lj3g3v1048900, Lj1g3v2444980, Lj4g3v3015110, Lj4g3v3044980, Lj0g3v0225599, Lj6g3v1618310, Lj4g3v2990130, Lj4g3v2266260, Lj5g3v1176950, Lj1g3v3384690, Lj2g3v1240070, Lj0g3v0077959, Lj6g3v0028890, Lj3g3v0809870, Lj1g3v2162760, Lj4g3v246…
GO:0008152	4.40388e-09	1	184	855	metabolic process	BP	2.96087e-06	Lj0g3v0100599, Lj0g3v0357579, Lj5g3v1538690, Lj4g3v0385900, Lj5g3v0085070, Lj0g3v0102849, Lj3g3v2719870, Lj0g3v0121719, Lj0g3v0281839, Lj2g3v3341900, Lj5g3v2057510, Lj4g3v2266260, Lj0g3v0125149, Lj1g3v0682850, Lj0g3v0251619, Lj1g3v4434270, Lj0g3v0243569, Lj2g3v0777150, Lj0g3v0333489, Lj3g3v2517580, Lj6g3v1392530, Lj0g3v0234769, Lj0g3v0335759, Lj1g3v1500500, Lj0g3v0214629, Lj0g3v0092639, Lj0g3v025…
GO:0020037	5.05658e-07	1	106	521	heme binding	MF	0.000254978	Lj3g3v3615680, Lj0g3v0230169, Lj3g3v0002210, Lj0g3v0170489, Lj0g3v0357699, Lj6g3v1934030, Lj4g3v1414230, Lj2g3v3149370, Lj0g3v0055949, Lj0g3v0237849, Lj0g3v0007489, Lj0g3v0344849, Lj0g3v0170519, Lj4g3v0588840, Lj0g3v0188899, Lj4g3v0588830, Lj1g3v3555800, Lj0g3v0161499, Lj3g3v2995920, Lj5g3v0931370, Lj0g3v0167369, Lj0g3v0259489, Lj0g3v0205579, Lj4g3v0473400, Lj3g3v0718740, Lj6g3v0777190, Lj0g3v020…
GO:0006950	1.64609e-06	1	23	63	response to stress	BP	0.000664034	Lj0g3v0105589, Lj2g3v3337750, Lj2g3v1203440, Lj0g3v0281929, Lj0g3v0232499, Lj5g3v1514660, Lj5g3v1600660, Lj4g3v0096280, Lj1g3v0897610, Lj4g3v1440680, Lj3g3v3236610, Lj4g3v2081420, Lj2g3v0592890, Lj0g3v0073599, Lj4g3v1784870, Lj5g3v1949700, Lj4g3v0097300, Lj3g3v2720280, Lj0g3v0359559, Lj0g3v0263839, Lj4g3v1736130, Lj6g3v0704480, Lj3g3v1010900
GO:0016491	1.56444e-05	0.99999	158	790	oxidoreductase activity	MF	0.00458219	Lj0g3v0348829, Lj3g3v3615680, Lj5g3v2056200, Lj0g3v0099859, Lj3g3v1048900, Lj4g3v2139640, Lj6g3v0857970, Lj0g3v0245759, Lj1g3v3904490, Lj6g3v1789900, Lj3g3v2040180, Lj6g3v1618310, Lj6g3v1880090, Lj5g3v1015430, Lj4g3v0200160, Lj5g3v2111920, Lj1g3v3384690, Lj0g3v0172259, Lj2g3v2948520, Lj2g3v0777150, Lj1g3v3641820, Lj6g3v0028890, Lj3g3v0809870, Lj4g3v2468380, Lj0g3v0092639, Lj3g3v2720140, Lj6g3v151…
GO:0006096	1.59025e-05	0.999996	23	60	glycolytic process	BP	0.00458219	Lj0g3v0032249, Lj2g3v3336150, Lj1g3v4693090, Lj0g3v0105939, Lj5g3v2169570, Lj0g3v0023849, Lj0g3v0258989, Lj3g3v2318220, Lj0g3v0350789, Lj4g3v0668380, Lj1g3v4694440, Lj4g3v0668400, Lj5g3v0711180, Lj5g3v1207980, Lj3g3v3386710, Lj3g3v0290220, Lj0g3v0268789, Lj3g3v0029620, Lj1g3v2095500, Lj6g3v1791950, Lj4g3v1683080, Lj1g3v0913320, Lj4g3v2820090
GO:0046872	3.76058e-05	0.999977	110	516	metal ion binding	MF	0.00948136	Lj2g3v1968240, Lj3g3v0718340, Lj3g3v2351110, Lj0g3v0295769, Lj5g3v1048210, Lj4g3v1604460, Lj5g3v0614980, Lj5g3v2056200, Lj2g3v0917330, Lj0g3v0300749, Lj0g3v0077959, Lj1g3v0270280, Lj1g3v2765520, Lj3g3v2664310, Lj1g3v4447110, Lj2g3v2246170, Lj0g3v0004639, Lj5g3v2099610, Lj6g3v2145450, Lj2g3v1705430, Lj2g3v0216910, Lj0g3v0106299, Lj0g3v0242739, Lj0g3v0346859, Lj5g3v1453370, Lj1g3v3384600, Lj3g3v111…
GO:0016787	4.66624e-05	0.999976	61	265	hydrolase activity	MF	0.0104576	Lj0g3v0295769, Lj5g3v1538690, Lj3g3v2719870, Lj0g3v0281839, Lj2g3v2351590, Lj5g3v2057510, Lj6g3v1392530, Lj1g3v3930310, Lj2g3v0636570, Lj5g3v1681440, Lj4g3v1736160, Lj6g3v2043160, Lj4g3v2991200, Lj6g3v1414770, Lj0g3v0297889, Lj0g3v0358329, Lj5g3v1170950, Lj6g3v0340630, Lj2g3v0534720, Lj2g3v1144100, Lj2g3v1987500, Lj1g3v2157670, Lj4g3v2225630, Lj0g3v0014819, Lj3g3v0323360, Lj6g3v0410600, Lj3g3v131…
GO:0003993	7.66269e-05	0.999988	12	23	acid phosphatase activity	MF	0.0154556	Lj0g3v0295769, Lj2g3v0636570, Lj0g3v0358329, Lj4g3v1388220, Lj4g3v2404250, Lj2g3v1252560, Lj0g3v0332219, Lj4g3v2405410, Lj3g3v3640290, Lj2g3v1068840, Lj3g3v3711310, Lj0g3v0127469
GO:0003700	0.000194584	0.99988	91	456	DNA-binding transcription factor activity	MF	0.0356796	Lj0g3v0046879, Lj3g3v0515110, Lj1g3v4693000, Lj0g3v0284449, Lj1g3v3964520, Lj0g3v0300749, Lj5g3v1412990, Lj0g3v0311029, Lj5g3v1062530, Lj5g3v1986510, Lj4g3v2616130, Lj1g3v2776620, Lj3g3v2098150, Lj4g3v1333610, Lj3g3v0459900, Lj2g3v1989190, Lj2g3v2114130, Lj1g3v2216430, Lj4g3v1010080, Lj4g3v0934560, Lj1g3v2952280, Lj2g3v1989050, Lj4g3v2990170, Lj2g3v3209730, Lj0g3v0250539, Lj1g3v3381340, Lj0g3v007…
GO:0006873	0.000334434	1	3	3	cellular ion homeostasis	BP	0.0562128	Lj0g3v0118819, Lj0g3v0123269, Lj0g3v0185029
GO:0055085	0.000402635	0.999724	133	640	transmembrane transport	BP	0.0583351	Lj0g3v0317779, Lj3g3v1695680, Lj4g3v0119990, Lj2g3v1022510, Lj3g3v0223050, Lj2g3v1426600, Lj1g3v3207790, Lj3g3v3069020, Lj0g3v0307359, Lj2g3v0485950, Lj1g3v2627640, Lj4g3v3056200, Lj4g3v1983600, Lj5g3v0641520, Lj0g3v0349169, Lj2g3v0781590, Lj2g3v2449270, Lj4g3v1536220, Lj3g3v2576200, Lj4g3v2373730, Lj4g3v1823550, Lj0g3v0307659, Lj2g3v3372950, Lj4g3v0666950, Lj0g3v0123269, Lj2g3v1549800, Lj2g3v034…
GO:0005215	0.000404904	0.999759	72	334	transporter activity	MF	0.0583351	Lj0g3v0317779, Lj4g3v0119990, Lj2g3v1155500, Lj1g3v1183500, Lj4g3v3056200, Lj2g3v0781590, Lj0g3v0275609, Lj4g3v1536220, Lj6g3v1967010, Lj4g3v2618530, Lj0g3v0307659, Lj4g3v0666950, Lj1g3v0396970, Lj2g3v1549800, Lj4g3v2618550, Lj0g3v0292309, Lj2g3v2899930, Lj6g3v1753320, Lj0g3v0300849, Lj2g3v1203460, Lj5g3v0710960, Lj0g3v0021189, Lj6g3v1966840, Lj5g3v1174520, Lj1g3v3392220, Lj4g3v3061500, Lj0g3v010…
GO:0005506	0.000517631	0.999675	83	434	iron ion binding	MF	0.0696041	Lj0g3v0230169, Lj3g3v0002210, Lj4g3v2139640, Lj0g3v0170489, Lj0g3v0357699, Lj5g3v2111920, Lj6g3v1934030, Lj4g3v1414230, Lj2g3v3149370, Lj0g3v0055949, Lj0g3v0007489, Lj4g3v1477220, Lj0g3v0344849, Lj0g3v0170519, Lj0g3v0188899, Lj1g3v3555800, Lj0g3v0161499, Lj3g3v2995920, Lj0g3v0167369, Lj0g3v0259489, Lj4g3v0473400, Lj3g3v0718740, Lj0g3v0129829, Lj6g3v0777190, Lj0g3v0203839, Lj6g3v0778670, Lj4g3v011…
GO:0016705	0.000601497	0.999627	78	402	oxidoreductase activity, acting on paired donors, with incorporation or reduction of molecular oxygen	MF	0.0749461	Lj0g3v0230169, Lj3g3v0002210, Lj0g3v0170489, Lj0g3v0357699, Lj5g3v2111920, Lj6g3v1934030, Lj4g3v1414230, Lj2g3v3149370, Lj0g3v0055949, Lj0g3v0007489, Lj0g3v0344849, Lj0g3v0170519, Lj0g3v0188899, Lj1g3v3555800, Lj0g3v0161499, Lj3g3v2995920, Lj0g3v0167369, Lj0g3v0259489, Lj4g3v0473400, Lj3g3v0718740, Lj0g3v0129829, Lj6g3v0777190, Lj0g3v0203839, Lj6g3v0778670, Lj4g3v0119680, Lj2g3v1925640, Lj0g3v032…
GO:0051537	0.000645998	0.999905	8	18	2 iron, 2 sulfur cluster binding	MF	0.0749461	Lj4g3v2139640, Lj1g3v3904490, Lj1g3v4897990, Lj3g3v2994500, Lj1g3v3740570, Lj4g3v2215060, Lj4g3v2690750, Lj3g3v3032090
GO:0003989	0.000693986	0.999977	5	6	acetyl-CoA carboxylase activity	MF	0.0749461	Lj1g3v2628750, Lj0g3v0256879, Lj0g3v0268829, Lj2g3v1079560, Lj1g3v3008790
GO:0016831	0.000705987	0.999873	10	20	carboxy-lyase activity	MF	0.0749461	Lj6g3v2222040, Lj1g3v2372300, Lj6g3v1995950, Lj6g3v1078040, Lj3g3v0116140, Lj0g3v0315589, Lj6g3v0393220, Lj4g3v0461370, Lj0g3v0332289, Lj0g3v0209699
GO:0019752	0.00096693	0.99975	13	33	carboxylic acid metabolic process	BP	0.0975149	Lj6g3v0028890, Lj6g3v2222040, Lj6g3v1513640, Lj2g3v1984320, Lj6g3v1078040, Lj3g3v0116140, Lj0g3v0128989, Lj0g3v0315589, Lj3g3v0428550, Lj6g3v0393220, Lj4g3v0461370, Lj0g3v0209699, Lj0g3v0169339
GO:0000287	0.00102809	0.999513	33	124	magnesium ion binding	MF	0.0987454	Lj3g3v2810120, Lj1g3v0682850, Lj0g3v0251619, Lj1g3v4434270, Lj3g3v2519990, Lj0g3v0250739, Lj2g3v3336150, Lj3g3v0937820, Lj1g3v4693090, Lj1g3v2372300, Lj6g3v1995950, Lj4g3v3099620, Lj0g3v0286679, Lj2g3v1495070, Lj5g3v0659740, Lj4g3v0668380, Lj1g3v4694440, Lj4g3v0668400, Ljchlorog3v0000040, Lj5g3v1207980, Lj3g3v0323390, Lj0g3v0054319, Lj5g3v2029660, Lj0g3v0168849, Lj0g3v0007959, Lj0g3v0312989, Lj1g…

## Sheet: B+Myc_vs_NoMyc (GO)
category	over_represented_pvalue	under_represented_pvalue	numDEInCat	numInCat	term	ontology	padj	Genes
GO:0055114	3.41195e-19	1	256	1511	oxidation-reduction process	BP	6.8819e-16	Lj0g3v0348829, Lj3g3v3615680, Lj0g3v0207649, Lj2g3v0636870, Lj0g3v0099859, Lj6g3v0028830, Lj3g3v0002210, Lj6g3v0857970, Lj0g3v0170489, Lj0g3v0245759, Lj1g3v2067530, Lj1g3v3904490, Lj6g3v1789900, Lj3g3v2040180, Lj4g3v2704710, Lj0g3v0180989, Lj0g3v0065549, Lj6g3v1618310, Lj0g3v0357699, Lj1g3v3182280, Lj0g3v0133199, Lj4g3v0200160, Lj5g3v2111920, Lj0g3v0172259, Lj2g3v2948520, Lj2g3v0777150, Lj4g3v141…
GO:0008152	3.64446e-11	1	149	855	metabolic process	BP	3.67544e-08	Lj0g3v0100599, Lj0g3v0357579, Lj5g3v1538690, Lj3g3v2719870, Lj0g3v0121719, Lj0g3v0281839, Lj3g3v3639870, Lj0g3v0065549, Lj4g3v2266260, Lj0g3v0125149, Lj0g3v0251619, Lj2g3v0912050, Lj1g3v4434270, Lj2g3v0777150, Lj0g3v0333489, Lj3g3v2517580, Lj6g3v1392530, Lj0g3v0234769, Lj0g3v0214629, Lj0g3v0092639, Lj0g3v0190609, Lj0g3v0128489, Lj6g3v0214790, Lj3g3v1591670, Lj0g3v0011269, Lj0g3v0112059, Lj0g3v036…
GO:0003824	6.17461e-10	1	177	1058	catalytic activity	MF	4.15139e-07	Lj0g3v0100599, Lj3g3v0116140, Lj0g3v0357579, Lj4g3v0423060, Lj0g3v0355959, Lj4g3v3015020, Lj0g3v0121719, Lj1g3v2444980, Lj4g3v3015110, Lj6g3v1618310, Lj4g3v2266260, Lj2g3v0912050, Lj0g3v0066429, Lj0g3v0077959, Lj6g3v0028890, Lj1g3v4979970, Lj3g3v2171530, Lj2g3v0909590, Lj0g3v0234769, Lj3g3v0930300, Lj0g3v0092639, Lj2g3v2051190, Lj1g3v4590760, Lj6g3v2222040, Lj1g3v3354480, Lj0g3v0190609, Lj6g3v021…
GO:0016491	3.03044e-08	1	130	790	oxidoreductase activity	MF	1.33435e-05	Lj0g3v0348829, Lj3g3v3615680, Lj0g3v0099859, Lj6g3v0028830, Lj6g3v0857970, Lj0g3v0245759, Lj1g3v3904490, Lj6g3v1789900, Lj3g3v2040180, Lj0g3v0180989, Lj6g3v1618310, Lj0g3v0133199, Lj4g3v0200160, Lj5g3v2111920, Lj0g3v0172259, Lj2g3v2948520, Lj2g3v0777150, Lj6g3v0028890, Lj0g3v0336549, Lj0g3v0101659, Lj0g3v0092639, Lj3g3v2720140, Lj4g3v0588840, Lj4g3v0588830, Lj4g3v0948870, Lj1g3v3101570, Lj1g3v005…
GO:0020037	3.30776e-08	1	86	521	heme binding	MF	1.33435e-05	Lj3g3v3615680, Lj0g3v0207649, Lj3g3v0002210, Lj0g3v0170489, Lj4g3v2704710, Lj0g3v0357699, Lj4g3v1414230, Lj2g3v3149370, Lj0g3v0237849, Lj0g3v0007489, Lj0g3v0170519, Lj2g3v3149350, Lj4g3v0588840, Lj0g3v0188899, Lj4g3v0588830, Lj1g3v3555800, Lj0g3v0161499, Lj3g3v2995920, Lj0g3v0167369, Lj0g3v0259489, Lj0g3v0205579, Lj4g3v0473400, Lj3g3v0718740, Lj6g3v0777190, Lj0g3v0203839, Lj6g3v0778670, Lj4g3v011…
GO:0005506	3.26139e-07	1	74	434	iron ion binding	MF	0.000109637	Lj0g3v0207649, Lj3g3v0002210, Lj0g3v0170489, Lj4g3v2704710, Lj0g3v0357699, Lj5g3v2111920, Lj4g3v1414230, Lj2g3v3149370, Lj0g3v0007489, Lj4g3v1477220, Lj0g3v0170519, Lj2g3v3149350, Lj0g3v0188899, Lj1g3v3555800, Lj0g3v0161499, Lj3g3v2995920, Lj0g3v0167369, Lj0g3v0259489, Lj4g3v0473400, Lj3g3v0718740, Lj6g3v0777190, Lj0g3v0203839, Lj6g3v0778670, Lj4g3v0119680, Lj2g3v1925640, Lj0g3v0329039, Lj1g3v013…
GO:0016705	3.93428e-07	1	70	402	oxidoreductase activity, acting on paired donors, with incorporation or reduction of molecular oxygen	MF	0.000113363	Lj0g3v0207649, Lj3g3v0002210, Lj0g3v0170489, Lj4g3v2704710, Lj0g3v0357699, Lj5g3v2111920, Lj4g3v1414230, Lj2g3v3149370, Lj0g3v0007489, Lj0g3v0170519, Lj2g3v3149350, Lj0g3v0188899, Lj1g3v3555800, Lj0g3v0161499, Lj3g3v2995920, Lj0g3v0167369, Lj0g3v0259489, Lj4g3v0473400, Lj3g3v0718740, Lj6g3v0777190, Lj0g3v0203839, Lj6g3v0778670, Lj4g3v0119680, Lj2g3v1925640, Lj0g3v0329039, Lj1g3v0130090, Lj4g3v266…
GO:0046872	8.04006e-07	1	90	516	metal ion binding	MF	0.00020271	Lj3g3v0718340, Lj3g3v2351110, Lj0g3v0295769, Lj5g3v1048210, Lj4g3v1604460, Lj4g3v3015020, Lj5g3v0614980, Lj5g3v1793480, Lj4g3v0423120, Lj3g3v0323160, Lj0g3v0300749, Lj0g3v0077959, Lj1g3v0270280, Lj1g3v2765520, Lj3g3v2664310, Lj1g3v4447110, Lj5g3v2099610, Lj6g3v2145450, Lj3g3v2662060, Lj1g3v1385230, Lj2g3v0216910, Lj0g3v0106299, Lj0g3v0242739, Lj1g3v3384600, Lj3g3v1113580, Lj0g3v0126519, Lj3g3v052…
GO:0016702	3.59128e-06	0.999999	18	59	oxidoreductase activity, acting on single donors with incorporation of molecular oxygen, incorporation of two atoms of oxygen	MF	0.000804845	Lj1g3v2067530, Lj3g3v2664310, Lj3g3v2662060, Lj0g3v0126519, Lj3g3v0290340, Lj3g3v0323570, Lj1g3v0250220, Lj3g3v0324640, Lj3g3v2662050, Lj3g3v0323580, Lj0g3v0255679, Lj0g3v0300579, Lj1g3v2068760, Lj2g3v1034740, Lj3g3v0461940, Lj1g3v2066520, Lj1g3v2953570, Lj3g3v2664160
GO:0004185	7.73701e-06	0.999998	16	48	serine-type carboxypeptidase activity	MF	0.00156056	Lj1g3v1454040, Lj6g3v1954170, Lj0g3v0278239, Lj0g3v0103249, Lj0g3v0222789, Lj0g3v0281529, Lj3g3v3527110, Lj6g3v1018410, Lj6g3v1954140, Lj3g3v0824640, Lj3g3v3056630, Lj0g3v0198339, Lj6g3v1077640, Lj4g3v2253550, Lj4g3v0450330, Lj3g3v3054430
GO:0003993	1.77487e-05	0.999998	11	23	acid phosphatase activity	MF	0.00325446	Lj0g3v0295769, Lj2g3v0636570, Lj0g3v0316289, Lj4g3v1388220, Lj4g3v2404250, Lj2g3v1252560, Lj4g3v2405410, Lj3g3v3640290, Lj2g3v1068840, Lj3g3v3711310, Lj0g3v0127469
GO:0006873	0.000118963	1	3	3	cellular ion homeostasis	BP	0.0199958	Lj0g3v0118819, Lj0g3v0123269, Lj0g3v0185029
GO:0005385	0.00014468	0.999987	7	13	zinc ion transmembrane transporter activity	MF	0.0208443	Lj0g3v0283259, Lj3g3v0488360, Lj2g3v1014480, Lj1g3v1785990, Lj2g3v1536150, Lj4g3v1428550, Lj5g3v0404890
GO:0071577	0.00014468	0.999987	7	13	zinc ion transmembrane transport	BP	0.0208443	Lj0g3v0283259, Lj3g3v0488360, Lj2g3v1014480, Lj1g3v1785990, Lj2g3v1536150, Lj4g3v1428550, Lj5g3v0404890
GO:0006098	0.000234949	0.999983	6	11	pentose-phosphate shunt	BP	0.0293986	Lj0g3v0172259, Lj1g3v3101570, Lj4g3v3002490, Lj1g3v1034270, Lj4g3v2871740, Lj1g3v3329130
GO:0005215	0.00024372	0.999866	56	334	transporter activity	MF	0.0293986	Lj4g3v0119990, Lj2g3v1155500, Lj1g3v1183500, Lj2g3v0781590, Lj0g3v0275609, Lj4g3v2618530, Lj1g3v0396970, Lj2g3v1549800, Lj3g3v0797540, Lj4g3v2618550, Lj6g3v1946590, Lj6g3v1753320, Lj0g3v0300849, Lj0g3v0021189, Lj6g3v1966840, Lj5g3v1174520, Lj4g3v3061500, Lj0g3v0105139, Lj0g3v0326139, Lj0g3v0099189, Lj2g3v2704410, Lj1g3v4515820, Lj4g3v2858500, Lj4g3v2618520, Lj6g3v1078560, Lj0g3v0120889, Lj0g3v032…
GO:0016671	0.000247782	0.999981	6	11	oxidoreductase activity, acting on a sulfur group of donors, disulfide as acceptor	MF	0.0293986	Lj0g3v0287649, Lj3g3v0421680, Lj6g3v1872560, Lj4g3v0149340, Lj6g3v1093720, Lj4g3v0409520
GO:0004866	0.000399926	0.999947	7	24	endopeptidase inhibitor activity	MF	0.042636	Lj0g3v0070519, Lj0g3v0174159, Lj0g3v0174139, Lj0g3v0174199, Lj0g3v0112859, Lj0g3v0094009, Lj2g3v0604410
GO:0016021	0.000401628	0.999718	143	1051	integral component of membrane	CC	0.042636	Lj3g3v0718340, Lj3g3v2351110, Lj5g3v1696740, Lj2g3v1022510, Lj4g3v1604460, Lj2g3v1426600, Lj3g3v2810120, Lj0g3v0313869, Lj4g3v0423000, Lj3g3v3069020, Lj2g3v0485950, Lj1g3v2627640, Lj0g3v0349169, Lj0g3v0118819, Lj2g3v0781590, Lj2g3v1197780, Lj2g3v2449270, Lj1g3v4447110, Lj6g3v1947600, Lj3g3v2576200, Lj0g3v0283259, Lj1g3v0438930, Lj0g3v0123269, Lj0g3v0064329, Lj1g3v1385230, Lj1g3v0396970, Lj4g3v068…
GO:0006099	0.000611835	0.999895	9	22	tricarboxylic acid cycle	BP	0.0617035	Lj2g3v3110960, Lj0g3v0065549, Lj6g3v0922180, Lj4g3v0948900, Lj0g3v0165109, Lj3g3v0929270, Lj3g3v1061390, Lj0g3v0312989, Lj3g3v0428380
GO:0019752	0.000680954	0.999847	11	33	carboxylic acid metabolic process	BP	0.065404	Lj6g3v0028890, Lj6g3v2222040, Lj2g3v1984320, Lj6g3v1078040, Lj3g3v0116140, Lj0g3v0315589, Lj3g3v0428550, Lj6g3v0393220, Lj4g3v0461370, Lj0g3v0209699, Lj0g3v0169339
GO:0008308	0.000807646	0.999963	4	7	voltage-gated anion channel activity	MF	0.0698102	Lj0g3v0118819, Lj0g3v0123269, Lj0g3v0185029, Lj0g3v0086299
GO:0009317	0.00081049	0.999979	4	5	acetyl-CoA carboxylase complex	CC	0.0698102	Lj1g3v2628750, Lj0g3v0256879, Lj2g3v1079560, Lj1g3v3008790
GO:0043231	0.0008598	1	3	3	intracellular membrane-bounded organelle	CC	0.0698102	Lj3g3v2517580, Lj2g3v1365830, Lj2g3v0484940
GO:0030145	0.000865273	0.999808	10	36	manganese ion binding	MF	0.0698102	Lj1g3v3833880, Lj0g3v0009829, Lj5g3v1533460, Lj1g3v3833870, Lj0g3v0300239, Lj1g3v3833760, Lj3g3v1182390, Lj3g3v0461640, Lj0g3v0216519, Lj6g3v1629680
GO:0016787	0.000933634	0.999499	43	265	hydrolase activity	MF	0.0724285	Lj0g3v0295769, Lj5g3v1538690, Lj3g3v2719870, Lj0g3v0281839, Lj2g3v2351590, Lj6g3v1392530, Lj1g3v3930310, Lj2g3v0636570, Lj2g3v0658260, Lj4g3v1736160, Lj6g3v2043160, Lj2g3v3022760, Lj6g3v0340630, Lj2g3v0534720, Lj2g3v1144100, Lj2g3v1987500, Lj6g3v0410600, Lj4g3v1388220, Lj4g3v2404250, Lj5g3v2300370, Lj4g3v0575620, Lj0g3v0300239, Lj3g3v2225760, Lj6g3v0739980, Lj2g3v0912020, Lj4g3v1415260, Lj5g3v029…

## Sheet: B-Myc_vs_NoMyc (KEGG)
category	over_represented_pvalue	under_represented_pvalue	numDEInCat	numInCat	term	ontology	padj	Genes
lja00010	1.76168e-08	1	56	155	Glycolysis / Gluconeogenesis	KEGG	5.0105e-07	Lj0g3v0023849, Lj0g3v0032249, Lj0g3v0062349, Lj0g3v0105939, Lj0g3v0127349, Lj0g3v0128989, Lj0g3v0207999, Lj0g3v0258989, Lj0g3v0266799, Lj0g3v0268789, Lj0g3v0332289, Lj0g3v0350589, Lj0g3v0350789, Lj0g3v0357579, Lj0g3v0359349, Lj1g3v0913320, Lj1g3v2095500, Lj1g3v2372300, Lj1g3v4693090, Lj1g3v4694440, Lj1g3v5062780, Lj2g3v0561220, Lj2g3v0852070, Lj2g3v1365830, Lj2g3v1468280, Lj2g3v1734780, Lj2g3v333…
lja00020	1.8421e-08	1	30	62	Citrate cycle (TCA cycle)	KEGG	5.0105e-07	Lj0g3v0102959, Lj0g3v0127349, Lj0g3v0169339, Lj0g3v0312989, Lj0g3v0329499, Lj0g3v0357579, Lj1g3v3740570, Lj1g3v5062780, Lj2g3v0609720, Lj2g3v1365830, Lj2g3v1415070, Lj2g3v1468280, Lj2g3v1984320, Lj3g3v0428550, Lj3g3v0929270, Lj3g3v0937820, Lj3g3v0937850, Lj3g3v2517580, Lj3g3v2905120, Lj4g3v0948900, Lj4g3v2251430, Lj4g3v2266260, Lj4g3v2268720, Lj5g3v0659740, Lj5g3v1118370, Lj5g3v1737080, Lj6g3v002…
lja00030	8.24978e-06	0.999998	28	71	Pentose phosphate pathway	KEGG	0.000140246	Lj0g3v0120549, Lj0g3v0172259, Lj0g3v0258989, Lj0g3v0350589, Lj0g3v0359349, Lj1g3v0913320, Lj1g3v1034270, Lj1g3v2095500, Lj1g3v3101570, Lj1g3v3182280, Lj1g3v3329130, Lj3g3v0029620, Lj3g3v0290220, Lj3g3v2737470, Lj3g3v3386710, Lj4g3v0385910, Lj4g3v1683080, Lj4g3v2871740, Lj4g3v3002490, Lj4g3v3099620, Lj5g3v0711180, Lj5g3v2029660, Lj5g3v2166150, Lj5g3v2169570, Lj5g3v2292500, Lj5g3v2292510, Lj6g3v179…
lja00480	0.00127387	0.99944	27	104	Glutathione metabolism	KEGG	0.0115497	Lj0g3v0009829, Lj0g3v0056169, Lj0g3v0102959, Lj0g3v0120549, Lj0g3v0172259, Lj0g3v0296869, Lj0g3v0331239, Lj0g3v0362919, Lj0g3v0362949, Lj1g3v0839140, Lj1g3v1222710, Lj1g3v3101570, Lj1g3v3182280, Lj1g3v3441370, Lj1g3v3441450, Lj1g3v3441490, Lj1g3v3631770, Lj1g3v4361110, Lj1g3v4955040, Lj2g3v2509000, Lj3g3v0937820, Lj4g3v2618240, Lj4g3v3002490, Lj5g3v1015430, Lj5g3v1696980, Lj5g3v2288530, Lj6g3v092…
lja00564	0.000888857	0.999569	37	132	Glycerophospholipid metabolism	KEGG	0.00929881	Lj0g3v0014819, Lj0g3v0152469, Lj0g3v0158969, Lj0g3v0333919, Lj0g3v0339029, Lj1g3v1500500, Lj1g3v1649060, Lj1g3v2264770, Lj1g3v2580590, Lj1g3v2841280, Lj1g3v3892190, Lj1g3v4226900, Lj1g3v4578510, Lj2g3v0345020, Lj2g3v0661440, Lj2g3v1647880, Lj2g3v3125360, Lj3g3v0787230, Lj3g3v2225760, Lj3g3v2874700, Lj3g3v2905130, Lj4g3v0655910, Lj4g3v1415260, Lj4g3v1684370, Lj4g3v3015090, Lj4g3v3114990, Lj4g3v311…
lja00620	2.61696e-05	0.99999	37	108	Pyruvate metabolism	KEGG	0.000395452	Lj0g3v0127349, Lj0g3v0128989, Lj0g3v0165109, Lj0g3v0169339, Lj0g3v0256879, Lj0g3v0268789, Lj0g3v0268829, Lj0g3v0357579, Lj1g3v2628750, Lj1g3v3008790, Lj1g3v4693090, Lj1g3v5062780, Lj2g3v1079560, Lj2g3v1365830, Lj2g3v1468280, Lj2g3v1984320, Lj3g3v0428380, Lj3g3v0428550, Lj3g3v0618140, Lj3g3v1061390, Lj3g3v2517580, Lj4g3v0099340, Lj4g3v0668380, Lj4g3v0668400, Lj4g3v1534920, Lj4g3v2251430, Lj4g3v226…
lja00630	5.0195e-06	0.999998	31	78	Glyoxylate and dicarboxylate metabolism	KEGG	9.75217e-05	Lj0g3v0002239, Lj0g3v0054319, Lj0g3v0169339, Lj0g3v0329499, Lj1g3v0173680, Lj1g3v2842370, Lj1g3v4154900, Lj1g3v4435400, Lj2g3v0179290, Lj2g3v1467880, Lj2g3v1984320, Lj3g3v0428550, Lj3g3v0929270, Lj3g3v1048900, Lj3g3v2905120, Lj4g3v0099340, Lj4g3v0768430, Lj4g3v1200810, Lj4g3v1236970, Lj4g3v2120370, Lj4g3v2251430, Lj4g3v2268720, Lj4g3v2468380, Lj6g3v0028890, Lj6g3v0214790, Lj6g3v0247680, Lj6g3v041…
lja00640	0.00100564	0.999695	16	42	Propanoate metabolism	KEGG	0.00976904	Lj0g3v0128989, Lj0g3v0256879, Lj0g3v0268829, Lj0g3v0333489, Lj0g3v0351029, Lj1g3v1340510, Lj1g3v2628750, Lj1g3v3008790, Lj2g3v0609720, Lj2g3v1079560, Lj4g3v0099340, Lj4g3v2251430, Lj4g3v2268720, Lj5g3v0495890, Lj5g3v1118370, Lj6g3v0214790
lja00710	3.40646e-06	0.999999	31	84	Carbon fixation in photosynthetic organisms	KEGG	7.72132e-05	Lj0g3v0023849, Lj0g3v0054319, Lj0g3v0165109, Lj0g3v0169339, Lj0g3v0350789, Lj0g3v0359349, Lj1g3v4435400, Lj2g3v0179290, Lj2g3v1468280, Lj2g3v1984320, Lj3g3v0428380, Lj3g3v0428550, Lj3g3v0618140, Lj3g3v0950150, Lj3g3v1061390, Lj3g3v1517550, Lj3g3v2737470, Lj3g3v3386710, Lj4g3v0385910, Lj4g3v1388980, Lj4g3v1683080, Lj4g3v2120370, Lj4g3v2375070, Lj4g3v3045110, Lj5g3v0711180, Lj5g3v2166150, Lj5g3v216…
lja00904	0.00236889	0.999229	15	43	Diterpenoid biosynthesis	KEGG	0.0201356	Lj0g3v0099859, Lj0g3v0115909, Lj0g3v0250739, Lj0g3v0251619, Lj0g3v0322199, Lj1g3v0052430, Lj1g3v0682850, Lj1g3v4434270, Lj3g3v0002210, Lj3g3v0421660, Lj3g3v0718740, Lj3g3v0948400, Lj3g3v2720140, Lj3g3v3500200, Lj6g3v1945170
lja00910	8.59941e-05	0.999978	18	42	Nitrogen metabolism	KEGG	0.00116952	Lj0g3v0006719, Lj0g3v0129059, Lj1g3v3975110, Lj1g3v4154900, Lj2g3v1002750, Lj2g3v1403790, Lj3g3v3069010, Lj3g3v3069020, Lj3g3v3069030, Lj3g3v3069050, Lj4g3v0588830, Lj4g3v0588840, Lj4g3v0768430, Lj4g3v1200810, Lj5g3v0670540, Lj6g3v0410480, Lj6g3v1887790, Lj6g3v2193530
lja00920	0.000130762	0.999968	16	39	Sulfur metabolism	KEGG	0.00161669	Lj0g3v0131669, Lj0g3v0271169, Lj0g3v0347499, Lj0g3v0357059, Lj1g3v0084900, Lj1g3v4957650, Lj2g3v1068500, Lj2g3v3224400, Lj3g3v0948990, Lj3g3v2400830, Lj3g3v3615680, Lj4g3v0149340, Lj4g3v0449990, Lj4g3v0510180, Lj4g3v0758120, Lj6g3v1872560
lja00940	0.00532185	0.996713	54	256	Phenylpropanoid biosynthesis	KEGG	0.0425748	Lj0g3v0012529, Lj0g3v0056209, Lj0g3v0066729, Lj0g3v0081739, Lj0g3v0105869, Lj0g3v0111019, Lj0g3v0124669, Lj0g3v0146149, Lj0g3v0195569, Lj0g3v0201419, Lj0g3v0201439, Lj0g3v0225429, Lj0g3v0259989, Lj0g3v0272079, Lj0g3v0274469, Lj0g3v0306889, Lj0g3v0309069, Lj0g3v0313559, Lj0g3v0321999, Lj0g3v0333909, Lj0g3v0350889, Lj1g3v0013440, Lj1g3v2068840, Lj1g3v3975480, Lj1g3v3975490, Lj1g3v4002580, Lj1g3v459…
lja01100	3.06036e-21	1	596	2807	Metabolic pathways	KEGG	4.16209e-19	Lj0g3v0002239, Lj0g3v0006719, Lj0g3v0009829, Lj0g3v0012529, Lj0g3v0023849, Lj0g3v0024229, Lj0g3v0032249, Lj0g3v0036419, Lj0g3v0044349, Lj0g3v0049349, Lj0g3v0054059, Lj0g3v0054159, Lj0g3v0054319, Lj0g3v0055279, Lj0g3v0056169, Lj0g3v0056209, Lj0g3v0056859, Lj0g3v0059549, Lj0g3v0060729, Lj0g3v0062349, Lj0g3v0066729, Lj0g3v0066989, Lj0g3v0067359, Lj0g3v0076019, Lj0g3v0077959, Lj0g3v0081739, Lj0g3v008…
lja01110	2.0914e-15	1	363	1567	Biosynthesis of secondary metabolites	KEGG	9.48103e-14	Lj0g3v0007959, Lj0g3v0012529, Lj0g3v0023849, Lj0g3v0032249, Lj0g3v0044349, Lj0g3v0054319, Lj0g3v0055279, Lj0g3v0056209, Lj0g3v0059549, Lj0g3v0060729, Lj0g3v0062349, Lj0g3v0066729, Lj0g3v0066989, Lj0g3v0068459, Lj0g3v0072399, Lj0g3v0081739, Lj0g3v0087419, Lj0g3v0090049, Lj0g3v0092639, Lj0g3v0099859, Lj0g3v0100599, Lj0g3v0102959, Lj0g3v0105869, Lj0g3v0105939, Lj0g3v0109139, Lj0g3v0111019, Lj0g3v011…
lja01200	2.04171e-15	1	109	313	Carbon metabolism	KEGG	9.48103e-14	Lj0g3v0023849, Lj0g3v0032249, Lj0g3v0054319, Lj0g3v0062349, Lj0g3v0067359, Lj0g3v0102959, Lj0g3v0105939, Lj0g3v0120549, Lj0g3v0127349, Lj0g3v0165109, Lj0g3v0169339, Lj0g3v0172259, Lj0g3v0207999, Lj0g3v0256879, Lj0g3v0258989, Lj0g3v0268789, Lj0g3v0312989, Lj0g3v0329499, Lj0g3v0333489, Lj0g3v0350589, Lj0g3v0350789, Lj0g3v0351029, Lj0g3v0357059, Lj0g3v0357579, Lj0g3v0359349, Lj1g3v0084900, Lj1g3v017…
lja01230	0.000149347	0.999916	72	282	Biosynthesis of amino acids	KEGG	0.0016926	Lj0g3v0023849, Lj0g3v0032249, Lj0g3v0044349, Lj0g3v0067359, Lj0g3v0092639, Lj0g3v0100599, Lj0g3v0102959, Lj0g3v0105939, Lj0g3v0129059, Lj0g3v0258989, Lj0g3v0268789, Lj0g3v0312989, Lj0g3v0313609, Lj0g3v0329499, Lj0g3v0350789, Lj0g3v0357059, Lj0g3v0361789, Lj1g3v0084900, Lj1g3v0173680, Lj1g3v0263110, Lj1g3v2095500, Lj1g3v3329130, Lj1g3v3443810, Lj1g3v3704970, Lj1g3v4450430, Lj1g3v4693090, Lj1g3v469…

## Sheet: B+Myc_vs_NoMyc (KEGG)
category	over_represented_pvalue	under_represented_pvalue	numDEInCat	numInCat	term	ontology	padj	Genes
lja00010	9.16951e-05	0.99996	37	155	Glycolysis / Gluconeogenesis	KEGG	0.00103921	Lj0g3v0032249, Lj0g3v0127349, Lj0g3v0207999, Lj0g3v0268789, Lj0g3v0332289, Lj0g3v0357579, Lj0g3v0359349, Lj1g3v0638730, Lj1g3v0913320, Lj1g3v4693090, Lj1g3v4694440, Lj1g3v5062780, Lj2g3v0561220, Lj2g3v0852070, Lj2g3v1155540, Lj2g3v1365830, Lj2g3v1734780, Lj2g3v1985200, Lj3g3v0461640, Lj3g3v0950150, Lj3g3v2517580, Lj3g3v3386710, Lj4g3v0668380, Lj4g3v0668400, Lj4g3v1388980, Lj4g3v1534920, Lj4g3v225…
lja00020	2.39115e-10	1	28	62	Citrate cycle (TCA cycle)	KEGG	8.12992e-09	Lj0g3v0065549, Lj0g3v0127349, Lj0g3v0169339, Lj0g3v0312989, Lj0g3v0329499, Lj0g3v0357579, Lj1g3v5062780, Lj2g3v1155540, Lj2g3v1365830, Lj2g3v1659690, Lj2g3v1984320, Lj2g3v3110960, Lj3g3v0428550, Lj3g3v0929270, Lj3g3v0937850, Lj3g3v2517580, Lj3g3v2905120, Lj4g3v0948900, Lj4g3v2251430, Lj4g3v2266260, Lj4g3v2268720, Lj4g3v2468350, Lj5g3v0659740, Lj5g3v1737080, Lj6g3v0028890, Lj6g3v0922180, Lj6g3v191…
lja00030	0.000957697	0.999658	19	71	Pentose phosphate pathway	KEGG	0.00868312	Lj0g3v0066429, Lj0g3v0120549, Lj0g3v0172259, Lj0g3v0359349, Lj0g3v0359939, Lj1g3v0913320, Lj1g3v1034270, Lj1g3v3101570, Lj1g3v3182280, Lj1g3v3329130, Lj3g3v2737470, Lj3g3v3386710, Lj4g3v2871740, Lj4g3v3002490, Lj4g3v3099620, Lj5g3v0711180, Lj5g3v2166150, Lj5g3v2169570, Lj5g3v2292500
lja00061	2.38128e-06	0.999999	20	52	Fatty acid biosynthesis	KEGG	4.04818e-05	Lj0g3v0101659, Lj0g3v0169949, Lj0g3v0190609, Lj0g3v0256879, Lj0g3v0326009, Lj1g3v2628750, Lj1g3v3008790, Lj1g3v3557070, Lj1g3v3964680, Lj1g3v4833890, Lj1g3v4833920, Lj1g3v4836280, Lj2g3v1079560, Lj3g3v0012320, Lj4g3v0340700, Lj4g3v2214840, Lj4g3v3014300, Lj4g3v3014310, Lj4g3v3015020, Lj5g3v1575190
lja00071	0.00810894	0.996567	17	73	Fatty acid degradation	KEGG	0.0551408	Lj0g3v0169949, Lj0g3v0197249, Lj0g3v0207999, Lj0g3v0333489, Lj1g3v0385510, Lj1g3v4833890, Lj1g3v4833920, Lj1g3v4836280, Lj2g3v0561220, Lj4g3v0099340, Lj4g3v1221460, Lj4g3v1534920, Lj5g3v1575190, Lj6g3v0214790, Lj6g3v1177340, Lj6g3v1465030, Lj6g3v1468260
lja00130	0.00907005	0.996318	15	69	Ubiquinone and other terpenoid-quinone biosynthesis	KEGG	0.0559291	Lj0g3v0059549, Lj0g3v0146149, Lj0g3v0165009, Lj0g3v0207399, Lj0g3v0306889, Lj0g3v0318259, Lj0g3v0361429, Lj2g3v3133590, Lj3g3v2040010, Lj3g3v3054590, Lj3g3v3055600, Lj3g3v3056700, Lj3g3v3639640, Lj3g3v3639870, Lj6g3v0351660
lja00190	0.0180558	0.990812	20	130	Oxidative phosphorylation	KEGG	0.0944456	Lj0g3v0062429, Lj0g3v0237849, Lj0g3v0304859, Lj0g3v0349569, Lj1g3v3904490, Lj1g3v4554680, Lj2g3v0636870, Lj3g3v0129340, Lj3g3v0527240, Lj3g3v2054320, Lj3g3v2519990, Lj3g3v2905120, Lj4g3v0913490, Lj4g3v0948900, Lj4g3v1604460, Lj5g3v0628100, Lj5g3v2169420, Lj5g3v2246070, Lj6g3v0027680, Lj6g3v1358600
lja00250	0.00208887	0.999242	17	66	Alanine, aspartate and glutamate metabolism	KEGG	0.0177554	Lj0g3v0044349, Lj0g3v0077959, Lj0g3v0129059, Lj0g3v0335159, Lj0g3v0361789, Lj1g3v1276960, Lj1g3v2444980, Lj1g3v4287690, Lj2g3v0658180, Lj2g3v2291670, Lj3g3v1517550, Lj3g3v3558220, Lj4g3v1736160, Lj5g3v0296030, Lj6g3v0393220, Lj6g3v0410480, Lj6g3v1887790
lja00480	4.61293e-05	0.999984	25	104	Glutathione metabolism	KEGG	0.000627359	Lj0g3v0009829, Lj0g3v0056169, Lj0g3v0120549, Lj0g3v0143209, Lj0g3v0172259, Lj0g3v0331239, Lj0g3v0336549, Lj0g3v0359939, Lj0g3v0362919, Lj0g3v0362949, Lj1g3v0839140, Lj1g3v3101570, Lj1g3v3182280, Lj1g3v3441370, Lj1g3v3441490, Lj1g3v4955040, Lj2g3v2509000, Lj3g3v3465510, Lj4g3v2951180, Lj4g3v2951200, Lj4g3v3002490, Lj5g3v1696980, Lj5g3v2288530, Lj6g3v0339500, Lj6g3v0925780
lja00564	0.0094586	0.995094	26	132	Glycerophospholipid metabolism	KEGG	0.0559291	Lj0g3v0152469, Lj0g3v0158969, Lj0g3v0247869, Lj0g3v0247879, Lj0g3v0333919, Lj0g3v0339029, Lj1g3v1649060, Lj1g3v2841280, Lj1g3v3892190, Lj1g3v4226900, Lj2g3v0345020, Lj2g3v0661440, Lj2g3v3125360, Lj3g3v0787230, Lj3g3v2225760, Lj3g3v2874700, Lj3g3v2905130, Lj4g3v1415260, Lj4g3v1684370, Lj4g3v3114990, Lj4g3v3115000, Lj5g3v0615270, Lj5g3v1500430, Lj5g3v2169530, Lj6g3v2205890, Lj6g3v2220930
lja00592	0.0119779	0.994838	16	70	alpha-Linolenic acid metabolism	KEGG	0.067875	Lj0g3v0068459, Lj0g3v0197249, Lj0g3v0247869, Lj0g3v0247879, Lj0g3v0299069, Lj0g3v0333489, Lj1g3v0114240, Lj1g3v0115340, Lj1g3v0385510, Lj1g3v2841280, Lj3g3v1297260, Lj4g3v1221460, Lj4g3v2190410, Lj5g3v0277980, Lj5g3v1699020, Lj6g3v1465030
lja00620	7.78929e-09	1	37	108	Pyruvate metabolism	KEGG	2.11869e-07	Lj0g3v0127349, Lj0g3v0165109, Lj0g3v0169339, Lj0g3v0256879, Lj0g3v0268789, Lj0g3v0357579, Lj1g3v2628750, Lj1g3v3008790, Lj1g3v4693090, Lj1g3v5062780, Lj2g3v1079560, Lj2g3v1155540, Lj2g3v1365830, Lj2g3v1984320, Lj2g3v1985200, Lj3g3v0370460, Lj3g3v0428380, Lj3g3v0428550, Lj3g3v0618140, Lj3g3v1061390, Lj3g3v2517580, Lj4g3v0099340, Lj4g3v0668380, Lj4g3v0668400, Lj4g3v1534920, Lj4g3v2251430, Lj4g3v226…
lja00630	3.4465e-05	0.999989	24	78	Glyoxylate and dicarboxylate metabolism	KEGG	0.000520805	Lj0g3v0002239, Lj0g3v0169339, Lj0g3v0329499, Lj0g3v0335159, Lj1g3v0738020, Lj1g3v4154900, Lj2g3v0658180, Lj2g3v1467880, Lj2g3v1659690, Lj2g3v1984320, Lj2g3v3110960, Lj3g3v0428550, Lj3g3v0929270, Lj3g3v2905120, Lj4g3v0099340, Lj4g3v0768430, Lj4g3v1200810, Lj4g3v2251430, Lj4g3v2268720, Lj6g3v0028890, Lj6g3v0214790, Lj6g3v0410480, Lj6g3v0922180, Lj6g3v1887790
lja00640	0.000368864	0.999906	14	42	Propanoate metabolism	KEGG	0.00385889	Lj0g3v0256879, Lj0g3v0333489, Lj1g3v0385510, Lj1g3v2628750, Lj1g3v3008790, Lj2g3v1079560, Lj3g3v1591670, Lj3g3v3189750, Lj4g3v0099340, Lj4g3v1221460, Lj4g3v2251430, Lj4g3v2268720, Lj4g3v3015020, Lj6g3v0214790
lja00710	0.00359091	0.99852	19	84	Carbon fixation in photosynthetic organisms	KEGG	0.0261495	Lj0g3v0165109, Lj0g3v0169339, Lj0g3v0359349, Lj2g3v1984320, Lj3g3v0428380, Lj3g3v0428550, Lj3g3v0618140, Lj3g3v0950150, Lj3g3v1061390, Lj3g3v1517550, Lj3g3v2737470, Lj3g3v3386710, Lj4g3v1388980, Lj4g3v3045110, Lj5g3v0711180, Lj5g3v2166150, Lj5g3v2169570, Lj5g3v2292500, Lj6g3v0028890
lja00780	0.00365323	0.999219	8	23	Biotin metabolism	KEGG	0.0261495	Lj0g3v0101659, Lj0g3v0190609, Lj0g3v0209349, Lj1g3v3964680, Lj4g3v0340700, Lj4g3v2214840, Lj4g3v3014300, Lj4g3v3014310
lja00904	0.00337853	0.998969	12	43	Diterpenoid biosynthesis	KEGG	0.0261495	Lj0g3v0099859, Lj0g3v0115909, Lj0g3v0251619, Lj0g3v0322199, Lj1g3v0052430, Lj1g3v4434270, Lj3g3v0002210, Lj3g3v0421660, Lj3g3v0718740, Lj3g3v0948400, Lj3g3v2720140, Lj6g3v1945170
lja00906	0.00862853	0.997201	11	37	Carotenoid biosynthesis	KEGG	0.05588	Lj0g3v0055279, Lj0g3v0087419, Lj0g3v0146209, Lj0g3v0184729, Lj0g3v0245759, Lj0g3v0300579, Lj1g3v2068760, Lj1g3v2808120, Lj4g3v0620410, Lj4g3v2573880, Lj5g3v1988680
lja00910	1.55336e-07	1	19	42	Nitrogen metabolism	KEGG	3.40792e-06	Lj0g3v0006719, Lj0g3v0129059, Lj0g3v0335159, Lj1g3v4154900, Lj2g3v0658180, Lj2g3v1002750, Lj2g3v1403790, Lj3g3v3069010, Lj3g3v3069020, Lj3g3v3069030, Lj3g3v3069050, Lj4g3v0588830, Lj4g3v0588840, Lj4g3v0768430, Lj4g3v1200810, Lj5g3v0670540, Lj6g3v0410480, Lj6g3v1887790, Lj6g3v2193530
lja00920	0.000945919	0.999758	12	39	Sulfur metabolism	KEGG	0.00868312	Lj0g3v0131669, Lj0g3v0271169, Lj0g3v0357059, Lj1g3v0084900, Lj3g3v0948990, Lj3g3v3615680, Lj4g3v0149340, Lj4g3v0449990, Lj4g3v0510180, Lj4g3v0758120, Lj5g3v1425430, Lj6g3v1872560
lja00945	0.0130261	0.995654	10	40	Stilbenoid, diarylheptanoid and gingerol biosynthesis	KEGG	0.0708619	Lj0g3v0105869, Lj0g3v0152749, Lj0g3v0201419, Lj0g3v0201439, Lj0g3v0259989, Lj0g3v0333909, Lj1g3v3975480, Lj1g3v3975490, Lj1g3v4081860, Lj6g3v0351660
lja01100	7.47974e-19	1	445	2807	Metabolic pathways	KEGG	1.01725e-16	Lj0g3v0002239, Lj0g3v0006719, Lj0g3v0009829, Lj0g3v0024229, Lj0g3v0032249, Lj0g3v0044349, Lj0g3v0049349, Lj0g3v0055279, Lj0g3v0056169, Lj0g3v0056209, Lj0g3v0059549, Lj0g3v0060729, Lj0g3v0062429, Lj0g3v0065549, Lj0g3v0066429, Lj0g3v0066729, Lj0g3v0066989, Lj0g3v0067359, Lj0g3v0067409, Lj0g3v0077959, Lj0g3v0081739, Lj0g3v0087419, Lj0g3v0092639, Lj0g3v0100599, Lj0g3v0101199, Lj0g3v0101659, Lj0g3v010…
lja01110	4.57649e-13	1	271	1567	Biosynthesis of secondary metabolites	KEGG	3.11202e-11	Lj0g3v0007959, Lj0g3v0032249, Lj0g3v0044349, Lj0g3v0055279, Lj0g3v0056209, Lj0g3v0059549, Lj0g3v0060729, Lj0g3v0065549, Lj0g3v0066429, Lj0g3v0066729, Lj0g3v0066989, Lj0g3v0067409, Lj0g3v0068459, Lj0g3v0081739, Lj0g3v0087419, Lj0g3v0092639, Lj0g3v0099859, Lj0g3v0100599, Lj0g3v0101659, Lj0g3v0105869, Lj0g3v0111019, Lj0g3v0115909, Lj0g3v0120549, Lj0g3v0124669, Lj0g3v0127349, Lj0g3v0128179, Lj0g3v012…
lja01200	1.23107e-12	1	83	313	Carbon metabolism	KEGG	5.58083e-11	Lj0g3v0032249, Lj0g3v0065549, Lj0g3v0066429, Lj0g3v0067359, Lj0g3v0120549, Lj0g3v0127349, Lj0g3v0165109, Lj0g3v0169339, Lj0g3v0172259, Lj0g3v0207999, Lj0g3v0256879, Lj0g3v0268789, Lj0g3v0312989, Lj0g3v0329499, Lj0g3v0333489, Lj0g3v0357059, Lj0g3v0357579, Lj0g3v0359349, Lj0g3v0359939, Lj1g3v0084900, Lj1g3v0385510, Lj1g3v0638730, Lj1g3v0738020, Lj1g3v0913320, Lj1g3v1034270, Lj1g3v2628750, Lj1g3v300…
lja01212	1.75408e-07	1	28	80	Fatty acid metabolism	KEGG	3.40792e-06	Lj0g3v0067409, Lj0g3v0101659, Lj0g3v0169949, Lj0g3v0190609, Lj0g3v0197249, Lj0g3v0256879, Lj0g3v0326009, Lj0g3v0333489, Lj1g3v0385510, Lj1g3v2628750, Lj1g3v3008790, Lj1g3v3964680, Lj1g3v4833890, Lj1g3v4833920, Lj1g3v4836280, Lj2g3v1079560, Lj3g3v0012320, Lj4g3v0099340, Lj4g3v0340700, Lj4g3v1221460, Lj4g3v2214840, Lj4g3v3014300, Lj4g3v3014310, Lj4g3v3015020, Lj5g3v1575190, Lj6g3v0214790, Lj6g3v146…
lja01230	9.1331e-05	0.999953	57	282	Biosynthesis of amino acids	KEGG	0.00103921	Lj0g3v0032249, Lj0g3v0044349, Lj0g3v0066429, Lj0g3v0067359, Lj0g3v0092639, Lj0g3v0100599, Lj0g3v0129059, Lj0g3v0268789, Lj0g3v0312989, Lj0g3v0313609, Lj0g3v0329499, Lj0g3v0335159, Lj0g3v0357059, Lj0g3v0361789, Lj1g3v0084900, Lj1g3v0638730, Lj1g3v0738020, Lj1g3v3329130, Lj1g3v3704970, Lj1g3v4693090, Lj1g3v4694440, Lj2g3v0658180, Lj2g3v1239960, Lj2g3v1467880, Lj2g3v1659690, Lj2g3v1985200, Lj2g3v229…
