# Supplementary material for: Symbiotic responses of Lotus japonicus to two isogenic lines of a mycorrhizal fungus differing in the presence/absence of an endobacterium
Source: Plant J. 2021 Dec 6;108(6):1547–64. doi: 10.1111/tpj.15578 (PMC9300078; doi:10.1111/tpj.15578)
Supplement: Supplementary file 6 — Data S5. Gene Ontology (GO) and KEGG pathway functional enrichments (Padj <0.1) of DEPs list in the three analyzed contrasts. [file TPJ-108-1547-s001.xlsx]

## Sheet: B-Myc_vs_NoMyc (GO)
ID	Term	GeneRatio	BgRatio	pvalue	adj_pval	qvalue	Category	Genes	Count
GO:0016616	oxidoreductase activity, acting on the CH-OH group of donors, NAD or NADP as acceptor	6/96	62/19638	5.74416e-07	5.34207e-05	2.72092e-05	GO	Lj0g3v0169339, Lj1g3v0488980, Lj2g3v0948370, Lj3g3v0428550, Lj5g3v2113470, Lj6g3v0028890	6
GO:0015986	ATP synthesis coupled proton transport	4/96	25/19638	6.26942e-06	0.000257986	0.000131402	GO	Lj5g3v1853030, Lj5g3v2169420, Ljchlorog3v0000470, Ljmitog3v0000450	4
GO:0006807	nitrogen compound metabolic process	4/96	27/19638	8.63296e-06	0.000257986	0.000131402	GO	Lj2g3v0658180, Lj6g3v0410480, Lj6g3v1887790, Lj6g3v1953860	4
GO:0006096	glycolytic process	5/96	60/19638	1.10962e-05	0.000257986	0.000131402	GO	Lj0g3v0350789, Lj1g3v4694440, Lj2g3v2197650, Lj3g3v0950490, Lj5g3v2169570	5
GO:0016615	malate dehydrogenase activity	3/96	11/19638	1.81562e-05	0.000337706	0.000172006	GO	Lj0g3v0169339, Lj3g3v0428550, Lj6g3v0028890	3
GO:0015992		3/96	12/19638	2.41225e-05	0.000363258	0.000185021	GO	Lj0g3v0302619, Ljchlorog3v0000470, Ljmitog3v0000450	3
GO:0030145	manganese ion binding	4/96	36/19638	2.80157e-05	0.000363258	0.000185021	GO	Lj0g3v0009829, Lj1g3v3833870, Lj1g3v4808830, Lj6g3v1078060	4
GO:0045261	proton-transporting ATP synthase complex, catalytic core F(1)	3/96	13/19638	3.1248e-05	0.000363258	0.000185021	GO	Lj5g3v2169420, Ljchlorog3v0000470, Ljmitog3v0000450	3
GO:0005200	structural constituent of cytoskeleton	3/96	14/19638	3.96292e-05	0.000393248	0.000200296	GO	Lj1g3v2095980, Lj1g3v3975290, Lj4g3v2604350	3
GO:0005737	cytoplasm	8/96	261/19638	4.22848e-05	0.000393248	0.000200296	GO	Lj0g3v0009829, Lj0g3v0215859, Lj1g3v3329130, Lj1g3v3690420, Lj3g3v3081260, Lj5g3v1697130, Lj5g3v1699430, Lj6g3v1078060	8
GO:0046933	proton-transporting ATP synthase activity, rotational mechanism	3/96	15/19638	4.93609e-05	0.000417324	0.000212559	GO	Lj5g3v2169420, Ljchlorog3v0000470, Ljmitog3v0000450	3
GO:0006108	malate metabolic process	3/96	17/19638	7.32482e-05	0.000567674	0.000289138	GO	Lj0g3v0169339, Lj3g3v0428550, Lj6g3v0028890	3
GO:0003746	translation elongation factor activity	3/96	18/19638	8.75865e-05	0.00062658	0.000319141	GO	Lj1g3v3690420, Lj5g3v1699430, Lj6g3v1008220	3
GO:0000786	nucleosome	4/96	53/19638	0.000130695	0.000868191	0.000442203	GO	Lj0g3v0088269, Lj0g3v0110789, Lj1g3v4955240, Lj3g3v3120830	4
GO:0006414	translational elongation	3/96	22/19638	0.000162969	0.00101041	0.00051464	GO	Lj1g3v3690420, Lj5g3v1699430, Lj6g3v1008220	3
GO:0003924	GTPase activity	5/96	110/19638	0.000205142	0.00119239	0.000607329	GO	Lj1g3v2095980, Lj1g3v3690420, Lj1g3v3975290, Lj4g3v2604350, Lj5g3v1699430	5
GO:0009607	response to biotic stimulus	3/96	25/19638	0.000240821	0.00131743	0.000671019	GO	Lj3g3v1790340, Lj6g3v1513630, Lj6g3v1513720	3
GO:0051287	NAD binding	4/96	63/19638	0.000256122	0.0013233	0.000674006	GO	Lj1g3v0488980, Lj2g3v0948370, Lj4g3v1388980, Lj5g3v2113470	4
GO:0006457	protein folding	5/96	132/19638	0.000476485	0.00233227	0.00118791	GO	Lj0g3v0215859, Lj2g3v3318780, Lj3g3v3081260, Lj5g3v0238150, Lj5g3v1697130	5
GO:0019752	carboxylic acid metabolic process	3/96	34/19638	0.000606906	0.00282211	0.00143741	GO	Lj0g3v0169339, Lj3g3v0428550, Lj6g3v0028890	3
GO:0046982	protein heterodimerization activity	4/96	81/19638	0.000668974	0.0029626	0.00150896	GO	Lj0g3v0088269, Lj0g3v0110789, Lj1g3v4955240, Lj3g3v3120830	4
GO:0007017	microtubule-based process	3/96	38/19638	0.000843578	0.00356603	0.00181632	GO	Lj1g3v2095980, Lj1g3v3975290, Lj4g3v2604350	3
GO:0005874	microtubule	3/96	39/19638	0.000910652	0.0036822	0.00187548	GO	Lj1g3v2095980, Lj1g3v3975290, Lj4g3v2604350	3
GO:0015977	carbon fixation	2/96	10/19638	0.00103739	0.0040199	0.00204749	GO	Lj3g3v1061390, Ljchlorog3v0000040	2
GO:0004177	aminopeptidase activity	2/96	11/19638	0.00126389	0.00452084	0.00230263	GO	Lj0g3v0009829, Lj6g3v1078060	2
GO:0006098	pentose-phosphate shunt	2/96	11/19638	0.00126389	0.00452084	0.00230263	GO	Lj1g3v3329130, Lj4g3v3002490	2
GO:0005215	transporter activity	7/96	339/19638	0.00137582	0.00473895	0.00241373	GO	Lj0g3v0235549, Lj1g3v1381010, Lj2g3v2704410, Lj3g3v0840550, Lj3g3v2809810, Lj3g3v3753370, Lj4g3v2858500	7
GO:0005622	intracellular	7/96	343/19638	0.0014713	0.00488682	0.00248904	GO	Lj0g3v0009829, Lj0g3v0214329, Lj1g3v1381010, Lj3g3v2985020, Lj3g3v3753370, Lj4g3v2858500, Lj6g3v1078060	7
GO:0005985	sucrose metabolic process	2/96	16/19638	0.00271403	0.00820883	0.00418107	GO	Lj4g3v2215210, Lj6g3v1162830	2
GO:0016157	sucrose synthase activity	2/96	16/19638	0.00271403	0.00820883	0.00418107	GO	Lj4g3v2215210, Lj6g3v1162830	2
GO:0006952	defense response	3/96	57/19638	0.00273628	0.00820883	0.00418107	GO	Lj3g3v1790340, Lj6g3v1513630, Lj6g3v1513720	3
GO:0004601	peroxidase activity	4/96	122/19638	0.00303324	0.00881536	0.00449	GO	Lj0g3v0336949, Lj3g3v1340390, Lj5g3v1925220, Lj6g3v1665360	4
GO:0005743	mitochondrial inner membrane	2/96	18/19638	0.00343845	0.00905668	0.00461291	GO	Lj3g3v0840550, Lj3g3v2809810	2
GO:0019538	protein metabolic process	2/96	18/19638	0.00343845	0.00905668	0.00461291	GO	Lj0g3v0009829, Lj6g3v1078060	2
GO:0042744	hydrogen peroxide catabolic process	3/96	62/19638	0.0034751	0.00905668	0.00461291	GO	Lj3g3v1340390, Lj5g3v1925220, Lj6g3v1665360	3
GO:0000287	magnesium ion binding	4/96	128/19638	0.0036032	0.00905668	0.00461291	GO	Lj1g3v0488980, Lj1g3v4694440, Lj2g3v0948370, Ljchlorog3v0000040	4
GO:0006979	response to oxidative stress	4/96	128/19638	0.0036032	0.00905668	0.00461291	GO	Lj0g3v0336949, Lj3g3v1340390, Lj5g3v1925220, Lj6g3v1665360	4
GO:0006810	transport	7/96	429/19638	0.00508684	0.0124494	0.00634094	GO	Lj0g3v0235549, Lj1g3v1381010, Lj2g3v2704410, Lj3g3v0840550, Lj3g3v2809810, Lj3g3v3753370, Lj4g3v2858500	7
GO:0015991	ATP hydrolysis coupled proton transport	2/96	33/19638	0.0113151	0.0269821	0.013743	GO	Lj0g3v0302619, Lj0g3v0349569	2
GO:0016620	oxidoreductase activity, acting on the aldehyde or oxo group of donors, NAD or NADP as acceptor	2/96	37/19638	0.0140932	0.0320459	0.0163222	GO	Lj0g3v0133709, Lj4g3v1388980	2
GO:0005525	GTP binding	5/96	291/19638	0.0141277	0.0320459	0.0163222	GO	Lj1g3v2095980, Lj1g3v3690420, Lj1g3v3975290, Lj4g3v2604350, Lj5g3v1699430	5
GO:0016491	oxidoreductase activity	9/96	809/19638	0.0174326	0.0379074	0.0193077	GO	Lj0g3v0133709, Lj0g3v0169339, Lj0g3v0255679, Lj0g3v0347259, Lj1g3v0913270, Lj3g3v0428550, Lj4g3v2251430, Lj4g3v3002490, Lj6g3v0028890	9
GO:0016773	phosphotransferase activity, alcohol group as acceptor	2/96	42/19638	0.0179347	0.0379074	0.0193077	GO	Lj3g3v0381590, Lj5g3v0659730	2
GO:0045735	nutrient reservoir activity	2/96	42/19638	0.0179347	0.0379074	0.0193077	GO	Lj1g3v3833870, Lj1g3v4808830	2

## Sheet: B+Myc_vs_NoMyc (GO)
ID	Term	GeneRatio	BgRatio	pvalue	adj_pval	qvalue	Category	Genes	Count
GO:0042744	hydrogen peroxide catabolic process	10/241	62/19638	3.95244e-09	2.92839e-07	1.50981e-07	GO	Lj0g3v0321999, Lj1g3v2938380, Lj2g3v1728950, Lj3g3v1340390, Lj3g3v2889720, Lj4g3v0998940, Lj4g3v2172790, Lj5g3v1925220, Lj5g3v1927330, Lj6g3v1665360	10
GO:0006414	translational elongation	7/241	22/19638	5.60156e-09	2.92839e-07	1.50981e-07	GO	Lj0g3v0062259, Lj0g3v0062649, Lj1g3v3690420, Lj2g3v0237250, Lj2g3v2414950, Lj4g3v3113460, Lj6g3v1008220	7
GO:0006979	response to oxidative stress	13/241	128/19638	6.29516e-09	2.92839e-07	1.50981e-07	GO	Lj0g3v0321999, Lj0g3v0336949, Lj1g3v2938380, Lj2g3v1728950, Lj3g3v1340390, Lj3g3v2889720, Lj4g3v0338480, Lj4g3v0998940, Lj4g3v2172790, Lj4g3v2951200, Lj5g3v1925220, Lj5g3v1927330, Lj6g3v1665360	13
GO:0006099	tricarboxylic acid cycle	7/241	23/19638	7.96842e-09	2.92839e-07	1.50981e-07	GO	Lj0g3v0065549, Lj0g3v0312989, Lj2g3v3185320, Lj3g3v0428380, Lj3g3v1061390, Lj5g3v1602390, Lj5g3v2264090	7
GO:0046933	proton-transporting ATP synthase activity, rotational mechanism	6/241	15/19638	1.46465e-08	3.74869e-07	1.93273e-07	GO	Lj0g3v0316469, Lj3g3v0612690, Lj4g3v0450050, Lj5g3v2169420, Ljchlorog3v0000470, Ljmitog3v0000450	6
GO:0015986	ATP synthesis coupled proton transport	7/241	25/19638	1.53008e-08	3.74869e-07	1.93273e-07	GO	Lj0g3v0316469, Lj3g3v0612690, Lj4g3v0450050, Lj5g3v1853030, Lj5g3v2169420, Ljchlorog3v0000470, Ljmitog3v0000450	7
GO:0004601	peroxidase activity	12/241	122/19638	3.50091e-08	7.35192e-07	3.79046e-07	GO	Lj0g3v0321999, Lj0g3v0336949, Lj1g3v2938380, Lj2g3v1728950, Lj3g3v1340390, Lj3g3v2889720, Lj4g3v0338480, Lj4g3v0998940, Lj4g3v2172790, Lj5g3v1925220, Lj5g3v1927330, Lj6g3v1665360	12
GO:0003746	translation elongation factor activity	6/241	18/19638	5.26729e-08	9.67864e-07	4.99006e-07	GO	Lj0g3v0062649, Lj1g3v3690420, Lj2g3v0237250, Lj2g3v2414950, Lj4g3v3113460, Lj6g3v1008220	6
GO:0051287	NAD binding	9/241	63/19638	7.23133e-08	1.18112e-06	6.08954e-07	GO	Lj0g3v0236799, Lj0g3v0312989, Lj1g3v0488980, Lj1g3v3943580, Lj2g3v0948370, Lj3g3v0950150, Lj4g3v1388980, Lj5g3v2113470, Lj6g3v0270780	9
GO:0016620	oxidoreductase activity, acting on the aldehyde or oxo group of donors, NAD or NADP as acceptor	7/241	37/19638	2.89073e-07	4.23878e-06	2.18541e-06	GO	Lj0g3v0133709, Lj1g3v3943580, Lj2g3v0777150, Lj3g3v0950150, Lj4g3v0388250, Lj4g3v1388980, Lj4g3v1534920	7
GO:0045261	proton-transporting ATP synthase complex, catalytic core F(1)	5/241	13/19638	3.17188e-07	4.23878e-06	2.18541e-06	GO	Lj0g3v0316469, Lj3g3v0612690, Lj5g3v2169420, Ljchlorog3v0000470, Ljmitog3v0000450	5
GO:0006096	glycolytic process	7/241	60/19638	8.53119e-06	0.000104507	5.38812e-05	GO	Lj1g3v1582530, Lj1g3v4694440, Lj2g3v2197650, Lj3g3v0950490, Lj4g3v1683080, Lj5g3v0704370, Lj5g3v2169570	7
GO:0006006	glucose metabolic process	4/241	12/19638	1.01363e-05	0.000111718	5.75987e-05	GO	Lj1g3v3754940, Lj1g3v3943580, Lj3g3v0950150, Lj4g3v1388980	4
GO:0016616	oxidoreductase activity, acting on the CH-OH group of donors, NAD or NADP as acceptor	7/241	62/19638	1.06398e-05	0.000111718	5.75987e-05	GO	Lj0g3v0169339, Lj0g3v0312989, Lj1g3v0488980, Lj2g3v0948370, Lj3g3v0428550, Lj5g3v2113470, Lj6g3v0028890	7
GO:0005200	structural constituent of cytoskeleton	4/241	14/19638	2.01052e-05	0.000197031	0.000101584	GO	Lj1g3v2095980, Lj1g3v4093380, Lj2g3v0661570, Lj4g3v2604350	4
GO:0005525	GTP binding	13/241	291/19638	6.70464e-05	0.000615989	0.000317588	GO	Lj0g3v0069129, Lj0g3v0073999, Lj0g3v0356479, Lj1g3v2095980, Lj1g3v3690420, Lj1g3v4093380, Lj1g3v4831830, Lj2g3v0237250, Lj2g3v0661570, Lj3g3v3236550, Lj3g3v3338580, Lj4g3v2604350, Lj6g3v1705090	13
GO:0016491	oxidoreductase activity	23/241	809/19638	0.000166952	0.00144364	0.000744306	GO	Lj0g3v0133709, Lj0g3v0169339, Lj0g3v0255679, Lj0g3v0306839, Lj0g3v0347259, Lj1g3v0913270, Lj1g3v3101570, Lj1g3v3641800, Lj1g3v3641840, Lj1g3v3904490, Lj1g3v4154900, Lj2g3v0777150, Lj3g3v0290340, Lj3g3v0323570, Lj3g3v0428550, Lj4g3v0388250, Lj4g3v0588830, Lj4g3v1534920, Lj5g3v0642800, Lj5g3v0817370, Lj6g3v0028890, Lj6g3v0409410, Lj6g3v2192190	23
GO:0015977	carbon fixation	3/241	10/19638	0.000205526	0.00167846	0.000865372	GO	Lj3g3v0428380, Lj3g3v1061390, Ljchlorog3v0000040	3
GO:0009607	response to biotic stimulus	4/241	25/19638	0.00022849	0.00176779	0.000911428	GO	Lj0g3v0216469, Lj3g3v1790340, Lj6g3v1513670, Lj6g3v1513720	4
GO:0016615	malate dehydrogenase activity	3/241	11/19638	0.000280039	0.00205829	0.0010612	GO	Lj0g3v0169339, Lj3g3v0428550, Lj6g3v0028890	3
GO:0006807	nitrogen compound metabolic process	4/241	27/19638	0.000310952	0.00217666	0.00112223	GO	Lj1g3v4154900, Lj6g3v0410480, Lj6g3v1887790, Lj6g3v1953860	4
GO:0051082	unfolded protein binding	6/241	76/19638	0.000342573	0.00228901	0.00118016	GO	Lj1g3v4865370, Lj2g3v3318780, Lj2g3v3337750, Lj4g3v2644180, Lj5g3v1514670, Lj6g3v0704480	6
GO:0015992		3/241	12/19638	0.000370007	0.00236483	0.00121925	GO	Lj5g3v2246070, Ljchlorog3v0000470, Ljmitog3v0000450	3
GO:0000786	nucleosome	5/241	53/19638	0.00047415	0.00274994	0.0014178	GO	Lj0g3v0088269, Lj0g3v0192519, Lj1g3v4955240, Lj3g3v1113600, Lj3g3v3120830	5
GO:0019684	photosynthesis, light reaction	3/241	13/19638	0.000476659	0.00274994	0.0014178	GO	Lj0g3v0054059, Lj0g3v0054069, Lj0g3v0104129	3
GO:0003735	structural constituent of ribosome	12/241	311/19638	0.000486385	0.00274994	0.0014178	GO	Lj0g3v0062259, Lj0g3v0105799, Lj0g3v0199009, Lj0g3v0214329, Lj1g3v3330170, Lj1g3v4516120, Lj3g3v0937870, Lj3g3v1182260, Lj3g3v3085570, Lj3g3v3154060, Lj5g3v0615940, Lj6g3v0497330	12
GO:0030170	pyridoxal phosphate binding	7/241	115/19638	0.000547163	0.002979	0.0015359	GO	Lj2g3v1079510, Lj3g3v3569310, Lj4g3v0412700, Lj4g3v2592460, Lj4g3v2819890, Lj5g3v0527640, Lj6g3v0393220	7
GO:0019752	carboxylic acid metabolic process	4/241	34/19638	0.000768245	0.00403328	0.00207946	GO	Lj0g3v0169339, Lj3g3v0428550, Lj6g3v0028890, Lj6g3v0393220	4
GO:0005985	sucrose metabolic process	3/241	16/19638	0.000908254	0.00430688	0.00222052	GO	Lj2g3v2507780, Lj4g3v2215210, Lj6g3v1162830	3
GO:0009765	photosynthesis, light harvesting	3/241	16/19638	0.000908254	0.00430688	0.00222052	GO	Lj0g3v0021579, Lj2g3v0509060, Lj2g3v3337560	3
GO:0016157	sucrose synthase activity	3/241	16/19638	0.000908254	0.00430688	0.00222052	GO	Lj2g3v2507780, Lj4g3v2215210, Lj6g3v1162830	3
GO:0030145	manganese ion binding	4/241	36/19638	0.000957255	0.00439739	0.00226718	GO	Lj0g3v0009829, Lj1g3v3833870, Lj5g3v1533460, Lj6g3v1078060	4
GO:0000287	magnesium ion binding	7/241	128/19638	0.00103236	0.00459869	0.00237097	GO	Lj0g3v0312989, Lj1g3v0488980, Lj1g3v4694440, Lj2g3v0948370, Lj4g3v0972330, Lj5g3v0704370, Ljchlorog3v0000040	7
GO:0006108	malate metabolic process	3/241	17/19638	0.00109293	0.00472531	0.00243625	GO	Lj0g3v0169339, Lj3g3v0428550, Lj6g3v0028890	3
GO:0005622	intracellular	12/241	343/19638	0.00114141	0.00479392	0.00247162	GO	Lj0g3v0009829, Lj0g3v0062259, Lj0g3v0105799, Lj0g3v0214329, Lj1g3v4831830, Lj3g3v0937870, Lj3g3v2985020, Lj3g3v3154060, Lj3g3v3753370, Lj4g3v2641100, Lj4g3v2858500, Lj6g3v1078060	12
GO:0007017	microtubule-based process	4/241	38/19638	0.00117678	0.00480519	0.00247743	GO	Lj1g3v2095980, Lj1g3v4093380, Lj2g3v0661570, Lj4g3v2604350	4
GO:0006457	protein folding	7/241	132/19638	0.00123516	0.00490725	0.00253005	GO	Lj1g3v4865370, Lj2g3v3318780, Lj2g3v3337750, Lj3g3v3081260, Lj4g3v2644180, Lj5g3v1514670, Lj6g3v0704480	7
GO:0005874	microtubule	4/241	39/19638	0.00129877	0.00502419	0.00259035	GO	Lj1g3v2095980, Lj1g3v4093380, Lj2g3v0661570, Lj4g3v2604350	4
GO:0006412	translation	11/241	309/19638	0.00158553	0.00597624	0.0030812	GO	Lj0g3v0105799, Lj0g3v0199009, Lj0g3v0214329, Lj1g3v3330170, Lj1g3v4516120, Lj3g3v0937870, Lj3g3v1182260, Lj3g3v3085570, Lj3g3v3154060, Lj5g3v0615940, Lj6g3v0497330	11
GO:0005544	calcium-dependent phospholipid binding	3/241	21/19638	0.00206164	0.00757654	0.00390627	GO	Lj0g3v0166899, Lj0g3v0203419, Lj4g3v2823370	3
GO:0050661	NADP binding	4/241	45/19638	0.00222147	0.00796479	0.00410645	GO	Lj1g3v3754940, Lj1g3v3943580, Lj3g3v0950150, Lj4g3v1388980	4
GO:0003924	GTPase activity	6/241	110/19638	0.0023775	0.00832126	0.00429023	GO	Lj1g3v2095980, Lj1g3v3690420, Lj1g3v4093380, Lj2g3v0237250, Lj2g3v0661570, Lj4g3v2604350	6
GO:0015935	small ribosomal subunit	3/241	24/19638	0.00305356	0.0104389	0.00538204	GO	Lj0g3v0199009, Lj1g3v3330170, Lj3g3v0937870	3
GO:0046982	protein heterodimerization activity	5/241	81/19638	0.00320831	0.0107187	0.00552628	GO	Lj0g3v0088269, Lj0g3v0192519, Lj1g3v4955240, Lj3g3v1113600, Lj3g3v3120830	5
GO:0006952	defense response	4/241	57/19638	0.00525313	0.0166013	0.00855919	GO	Lj0g3v0216469, Lj3g3v1790340, Lj6g3v1513670, Lj6g3v1513720	4
GO:0015979	photosynthesis	4/241	57/19638	0.00525313	0.0166013	0.00855919	GO	Lj0g3v0054059, Lj3g3v0514040, Lj4g3v0877710, Lj6g3v1689490	4
GO:0046872	metal ion binding	14/241	522/19638	0.00530789	0.0166013	0.00855919	GO	Lj0g3v0249059, Lj0g3v0255679, Lj1g3v0318300, Lj1g3v1182090, Lj1g3v4955350, Lj3g3v0290340, Lj3g3v0323570, Lj3g3v0323580, Lj3g3v2739670, Lj3g3v2740700, Lj4g3v2120500, Lj5g3v1118370, Lj6g3v1358600, Lj6g3v1873580	14
GO:0016702	oxidoreductase activity, acting on single donors with incorporation of molecular oxygen, incorporation of two atoms of oxygen	4/241	59/19638	0.00593867	0.0181872	0.00937685	GO	Lj0g3v0255679, Lj3g3v0290340, Lj3g3v0323570, Lj3g3v0323580	4
GO:0006754	ATP biosynthetic process	2/241	10/19638	0.00632499	0.018975	0.00978301	GO	Lj4g3v2120500, Lj6g3v1358600	2
GO:0009523	photosystem II	3/241	32/19638	0.00696316	0.0204717	0.0105547	GO	Lj0g3v0054059, Lj3g3v0514040, Lj4g3v0877710	3
GO:0006950	response to stress	4/241	63/19638	0.00748301	0.0212687	0.0109656	GO	Lj0g3v0114039, Lj2g3v3318780, Lj2g3v3337750, Lj6g3v0704480	4
GO:0004177	aminopeptidase activity	2/241	11/19638	0.00766831	0.0212687	0.0109656	GO	Lj0g3v0009829, Lj6g3v1078060	2
GO:0006098	pentose-phosphate shunt	2/241	11/19638	0.00766831	0.0212687	0.0109656	GO	Lj1g3v3101570, Lj1g3v3329130	2
GO:0007264	small GTPase mediated signal transduction	6/241	142/19638	0.00822975	0.0224032	0.0115505	GO	Lj0g3v0073999, Lj0g3v0356479, Lj1g3v4831830, Lj3g3v3236550, Lj3g3v3338580, Lj6g3v1705090	6
GO:0019904	protein domain specific binding	2/241	12/19638	0.00912797	0.0243966	0.0125783	GO	Lj0g3v0113379, Lj1g3v0250190	2
GO:0005840	ribosome	9/241	290/19638	0.00984098	0.0258326	0.0133186	GO	Lj0g3v0062259, Lj0g3v0105799, Lj0g3v0214329, Lj1g3v3330170, Lj1g3v4516120, Lj3g3v0937870, Lj3g3v3085570, Lj3g3v3154060, Lj5g3v0615940	9
GO:0016651	oxidoreductase activity, acting on NAD(P)H	2/241	13/19638	0.0107009	0.0271213	0.0139831	GO	Lj0g3v0236799, Lj6g3v0409410	2
GO:0030976	thiamine pyrophosphate binding	2/241	13/19638	0.0107009	0.0271213	0.0139831	GO	Lj0g3v0065549, Lj5g3v2264090	2
GO:0005783	endoplasmic reticulum	3/241	38/19638	0.011223	0.0279625	0.0144167	GO	Lj1g3v0841310, Lj5g3v1514670, Lj5g3v1601820	3
GO:0008152	metabolic process	19/241	873/19638	0.0115059	0.0281894	0.0145337	GO	Lj0g3v0065549, Lj0g3v0133709, Lj0g3v0329499, Lj1g3v4154900, Lj2g3v0609720, Lj2g3v0777150, Lj2g3v0780570, Lj2g3v1365830, Lj2g3v2512080, Lj2g3v3185320, Lj2g3v3339520, Lj3g3v2737470, Lj4g3v0388250, Lj4g3v1534920, Lj4g3v2265020, Lj5g3v1118370, Lj5g3v2113470, Lj5g3v2264090, Lj5g3v2292500	19
GO:0005741	mitochondrial outer membrane	2/241	14/19638	0.0123842	0.029844	0.0153868	GO	Lj0g3v0086299, Lj2g3v1968250	2
GO:0005975	carbohydrate metabolic process	13/241	524/19638	0.0130463	0.0309324	0.015948	GO	Lj0g3v0132459, Lj0g3v0169339, Lj0g3v0202539, Lj0g3v0213009, Lj0g3v0278459, Lj1g3v1182010, Lj1g3v3329130, Lj2g3v1079510, Lj2g3v1155420, Lj3g3v0428550, Lj3g3v0931350, Lj4g3v0338090, Lj6g3v0028890	13
GO:0004190	aspartic-type endopeptidase activity	5/241	115/19638	0.0137684	0.0321262	0.0165635	GO	Lj0g3v0314729, Lj1g3v1584680, Lj1g3v4807400, Lj5g3v0963160, Lj6g3v1880410	5
GO:0005737	cytoplasm	8/241	261/19638	0.0155822	0.0357904	0.0184526	GO	Lj0g3v0009829, Lj0g3v0282929, Lj1g3v3329130, Lj1g3v3690420, Lj2g3v0237250, Lj3g3v3081260, Lj4g3v0972330, Lj6g3v1078060	8
GO:0020037	heme binding	13/241	544/19638	0.0172606	0.0390355	0.0201257	GO	Lj0g3v0321999, Lj0g3v0336949, Lj1g3v2938380, Lj2g3v1728950, Lj3g3v1340390, Lj3g3v2889720, Lj4g3v0338480, Lj4g3v0588830, Lj4g3v0998940, Lj4g3v2172790, Lj5g3v1925220, Lj5g3v1927330, Lj6g3v1665360	13
GO:0005743	mitochondrial inner membrane	2/241	18/19638	0.0201631	0.0435878	0.0224728	GO	Lj3g3v0840550, Lj3g3v2809810	2
GO:0019538	protein metabolic process	2/241	18/19638	0.0201631	0.0435878	0.0224728	GO	Lj0g3v0009829, Lj6g3v1078060	2
GO:0019898	extrinsic component of membrane	2/241	18/19638	0.0201631	0.0435878	0.0224728	GO	Lj3g3v0514040, Lj4g3v0877710	2
GO:0005509	calcium ion binding	7/241	226/19638	0.021849	0.0465478	0.0239988	GO	Lj0g3v0166899, Lj0g3v0203419, Lj0g3v0233409, Lj3g3v0514040, Lj4g3v0877710, Lj4g3v2823370, Lj5g3v1514670	7

## Sheet: B+Myc_vs_B-Myc (GO)
ID	Term	ProteinRatio	BgRatio	pvalue	adj_pval	qvalue	Category	Proteins	Count
GO:0005622	intracellular	14/109	343/19638	6.77939e-09	6.77939e-07	3.63946e-07	GO	Lj0g3v0009829, Lj0g3v0181279, Lj0g3v0214329, Lj0g3v0216229, Lj0g3v0293459, Lj1g3v1381010, Lj1g3v4831830, Lj2g3v2806670, Lj3g3v0937870, Lj3g3v2985020, Lj3g3v3753340, Lj3g3v3753370, Lj5g3v1914120, Lj6g3v1078060	14
GO:0006412	translation	10/109	309/19638	8.67405e-06	0.000259577	0.000139352	GO	Lj0g3v0181279, Lj0g3v0214329, Lj0g3v0293459, Lj2g3v2806670, Lj3g3v0937870, Lj4g3v0258600, Lj4g3v0620250, Lj5g3v0615940, Lj5g3v1914120, Lj6g3v0497330	10
GO:0003735	structural constituent of ribosome	10/109	311/19638	9.17614e-06	0.000259577	0.000139352	GO	Lj0g3v0181279, Lj0g3v0214329, Lj0g3v0293459, Lj2g3v2806670, Lj3g3v0937870, Lj4g3v0258600, Lj4g3v0620250, Lj5g3v0615940, Lj5g3v1914120, Lj6g3v0497330	10
GO:0015986	ATP synthesis coupled proton transport	4/109	25/19638	1.03831e-05	0.000259577	0.000139352	GO	Lj5g3v1853030, Lj5g3v2169420, Ljchlorog3v0000470, Ljmitog3v0000450	4
GO:0006096	glycolytic process	5/109	60/19638	2.05753e-05	0.000355601	0.000190902	GO	Lj0g3v0350789, Lj1g3v4694440, Lj2g3v2197650, Lj3g3v0950490, Lj5g3v2169570	5
GO:0016615	malate dehydrogenase activity	3/109	11/19638	2.6571e-05	0.000355601	0.000190902	GO	Lj0g3v0169339, Lj3g3v0428550, Lj6g3v0028890	3
GO:0003924	GTPase activity	6/109	110/19638	3.41415e-05	0.000355601	0.000190902	GO	Lj1g3v2095980, Lj1g3v3690420, Lj1g3v3975290, Lj2g3v0237250, Lj3g3v0965560, Lj3g3v2315550	6
GO:0005840	ribosome	9/109	290/19638	3.46188e-05	0.000355601	0.000190902	GO	Lj0g3v0181279, Lj0g3v0214329, Lj0g3v0293459, Lj2g3v2806670, Lj3g3v0937870, Lj4g3v0258600, Lj4g3v0620250, Lj5g3v0615940, Lj5g3v1914120	9
GO:0015992		3/109	12/19638	3.52848e-05	0.000355601	0.000190902	GO	Lj5g3v2246070, Ljchlorog3v0000470, Ljmitog3v0000450	3
GO:0005525	GTP binding	9/109	291/19638	3.55601e-05	0.000355601	0.000190902	GO	Lj0g3v0073999, Lj0g3v0216229, Lj1g3v2095980, Lj1g3v3690420, Lj1g3v3975290, Lj1g3v4831830, Lj2g3v0237250, Lj3g3v0965560, Lj3g3v2315550	9
GO:0045261	proton-transporting ATP synthase complex, catalytic core F(1)	3/109	13/19638	4.5685e-05	0.000384413	0.000206369	GO	Lj5g3v2169420, Ljchlorog3v0000470, Ljmitog3v0000450	3
GO:0030145	manganese ion binding	4/109	36/19638	4.61296e-05	0.000384413	0.000206369	GO	Lj0g3v0009829, Lj1g3v3833870, Lj1g3v4808830, Lj6g3v1078060	4
GO:0046933	proton-transporting ATP synthase activity, rotational mechanism	3/109	15/19638	7.20947e-05	0.000554574	0.000297719	GO	Lj5g3v2169420, Ljchlorog3v0000470, Ljmitog3v0000450	3
GO:0005737	cytoplasm	8/109	261/19638	0.000104463	0.000712518	0.00038251	GO	Lj0g3v0009829, Lj0g3v0215859, Lj1g3v3329130, Lj1g3v3690420, Lj2g3v0237250, Lj3g3v3081260, Lj5g3v1697130, Lj6g3v1078060	8
GO:0006108	malate metabolic process	3/109	17/19638	0.000106878	0.000712518	0.00038251	GO	Lj0g3v0169339, Lj3g3v0428550, Lj6g3v0028890	3
GO:0003746	translation elongation factor activity	3/109	18/19638	0.000127736	0.000798348	0.000428587	GO	Lj1g3v3690420, Lj2g3v0237250, Lj6g3v1008220	3
GO:0000786	nucleosome	4/109	53/19638	0.000213284	0.00125461	0.00067353	GO	Lj0g3v0088269, Lj0g3v0110789, Lj0g3v0192519, Lj3g3v1113600	4
GO:0006414	translational elongation	3/109	22/19638	0.000237204	0.0013178	0.00070745	GO	Lj1g3v3690420, Lj2g3v0237250, Lj6g3v1008220	3
GO:0009607	response to biotic stimulus	3/109	25/19638	0.00035	0.0018421	0.000988919	GO	Lj0g3v0348509, Lj3g3v1790340, Lj6g3v1513720	3
GO:0016616	oxidoreductase activity, acting on the CH-OH group of donors, NAD or NADP as acceptor	4/109	62/19638	0.00039105	0.00186214	0.000999678	GO	Lj0g3v0169339, Lj3g3v0428550, Lj5g3v2113470, Lj6g3v0028890	4
GO:0042744	hydrogen peroxide catabolic process	4/109	62/19638	0.00039105	0.00186214	0.000999678	GO	Lj0g3v0321999, Lj3g3v1340390, Lj5g3v1925220, Lj6g3v1665360	4
GO:0006807	nitrogen compound metabolic process	3/109	27/19638	0.00044153	0.00200695	0.00107742	GO	Lj2g3v0658180, Lj6g3v0410480, Lj6g3v1887790	3
GO:0004601	peroxidase activity	5/109	122/19638	0.000594832	0.00258623	0.0013884	GO	Lj0g3v0321999, Lj0g3v0336949, Lj3g3v1340390, Lj5g3v1925220, Lj6g3v1665360	5
GO:0006979	response to oxidative stress	5/109	128/19638	0.000739526	0.00308136	0.0016542	GO	Lj0g3v0321999, Lj0g3v0336949, Lj3g3v1340390, Lj5g3v1925220, Lj6g3v1665360	5
GO:0006457	protein folding	5/109	132/19638	0.000849627	0.00337751	0.00181319	GO	Lj0g3v0215859, Lj2g3v3318780, Lj3g3v3081260, Lj5g3v0238150, Lj5g3v1697130	5
GO:0019752	carboxylic acid metabolic process	3/109	34/19638	0.000878153	0.00337751	0.00181319	GO	Lj0g3v0169339, Lj3g3v0428550, Lj6g3v0028890	3
GO:0046982	protein heterodimerization activity	4/109	81/19638	0.00107589	0.00398477	0.00213919	GO	Lj0g3v0088269, Lj0g3v0110789, Lj0g3v0192519, Lj3g3v1113600	4
GO:0015977	carbon fixation	2/109	10/19638	0.00133433	0.00476548	0.00255831	GO	Lj3g3v1061390, Ljchlorog3v0000040	2
GO:0004177	aminopeptidase activity	2/109	11/19638	0.00162495	0.00541649	0.0029078	GO	Lj0g3v0009829, Lj6g3v1078060	2
GO:0006098	pentose-phosphate shunt	2/109	11/19638	0.00162495	0.00541649	0.0029078	GO	Lj1g3v3329130, Lj4g3v3002490	2
GO:0016491	oxidoreductase activity	12/109	809/19638	0.00177221	0.00571679	0.00306901	GO	Lj0g3v0133709, Lj0g3v0169339, Lj0g3v0255679, Lj0g3v0347259, Lj1g3v0913270, Lj3g3v0428550, Lj3g3v3753340, Lj4g3v2251430, Lj4g3v2268720, Lj4g3v3002490, Lj6g3v0028890, Lj6g3v0409410	12
GO:0005200	structural constituent of cytoskeleton	2/109	14/19638	0.00265948	0.00831086	0.00446162	GO	Lj1g3v2095980, Lj1g3v3975290	2
GO:0005985	sucrose metabolic process	2/109	16/19638	0.0034817	0.00994772	0.00534035	GO	Lj4g3v2215210, Lj6g3v1162830	2
GO:0009765	photosynthesis, light harvesting	2/109	16/19638	0.0034817	0.00994772	0.00534035	GO	Lj0g3v0021579, Lj2g3v3337560	2
GO:0016157	sucrose synthase activity	2/109	16/19638	0.0034817	0.00994772	0.00534035	GO	Lj4g3v2215210, Lj6g3v1162830	2
GO:0006952	defense response	3/109	57/19638	0.00391499	0.010875	0.00583815	GO	Lj0g3v0348509, Lj3g3v1790340, Lj6g3v1513720	3
GO:0019538	protein metabolic process	2/109	18/19638	0.00440717	0.0119113	0.00639447	GO	Lj0g3v0009829, Lj6g3v1078060	2
GO:0051287	NAD binding	3/109	63/19638	0.00518726	0.0136507	0.00732827	GO	Lj4g3v1388980, Lj5g3v2113470, Lj6g3v0270780	3
GO:0005215	transporter activity	6/109	339/19638	0.011611	0.0297718	0.0159827	GO	Lj0g3v0235549, Lj1g3v1381010, Lj2g3v2704410, Lj3g3v2809810, Lj3g3v3753340, Lj3g3v3753370	6
GO:0015991	ATP hydrolysis coupled proton transport	2/109	33/19638	0.0144087	0.0360217	0.019338	GO	Lj0g3v0349569, Lj5g3v2246070	2
GO:0016620	oxidoreductase activity, acting on the aldehyde or oxo group of donors, NAD or NADP as acceptor	2/109	37/19638	0.0179155	0.0436964	0.0234581	GO	Lj0g3v0133709, Lj4g3v1388980	2
GO:0007017	microtubule-based process	2/109	38/19638	0.0188432	0.0448647	0.0240852	GO	Lj1g3v2095980, Lj1g3v3975290	2
GO:0005874	microtubule	2/109	39/19638	0.0197907	0.0460248	0.0247081	GO	Lj1g3v2095980, Lj1g3v3975290	2

## Sheet: B-Myc_vs_NoMyc (KEGG)
ID	Term	ProteinRatio	BgRatio	pvalue	adj_pval	qvalue	Category	Proteins	Count
lja01200	Carbon metabolism	20/66	313/6057	4.70935e-11	2.68433e-09	1.88374e-09	KEGG	Lj0g3v0169339, Lj0g3v0350789, Lj1g3v0488980, Lj1g3v2682510, Lj1g3v3329130, Lj1g3v4694440, Lj2g3v0179290, Lj2g3v0948370, Lj2g3v2197650, Lj2g3v3339520, Lj3g3v0428550, Lj3g3v0950490, Lj3g3v1061390, Lj4g3v0768510, Lj4g3v1388980, Lj4g3v2251430, Lj4g3v3002490, Lj5g3v2113470, Lj5g3v2169570, Lj6g3v0028890	20
lja00630	Glyoxylate and dicarboxylate metabolism	11/66	78/6057	4.76221e-10	1.35723e-08	9.52441e-09	KEGG	Lj0g3v0169339, Lj2g3v0179290, Lj2g3v0658180, Lj2g3v3339520, Lj3g3v0428550, Lj4g3v0768510, Lj4g3v2251430, Lj6g3v0028890, Lj6g3v0410480, Lj6g3v1887790, Lj6g3v1953860	11
lja00710	Carbon fixation in photosynthetic organisms	10/66	84/6057	1.71095e-08	3.25081e-07	2.28127e-07	KEGG	Lj0g3v0169339, Lj0g3v0350789, Lj2g3v0179290, Lj2g3v2197650, Lj3g3v0428550, Lj3g3v0950490, Lj3g3v1061390, Lj4g3v1388980, Lj5g3v2169570, Lj6g3v0028890	10
lja01230	Biosynthesis of amino acids	16/66	282/6057	3.32228e-08	4.73425e-07	3.32228e-07	KEGG	Lj0g3v0350789, Lj1g3v0488980, Lj1g3v2682510, Lj1g3v3329130, Lj1g3v3975830, Lj1g3v4694440, Lj2g3v0658180, Lj2g3v0948370, Lj2g3v2197650, Lj3g3v0950490, Lj4g3v1388980, Lj5g3v2113470, Lj5g3v2169570, Lj6g3v0410480, Lj6g3v1887790, Lj6g3v1953860	16
lja00020	Citrate cycle (TCA cycle)	7/66	62/6057	4.04215e-06	4.60805e-05	3.23372e-05	KEGG	Lj0g3v0169339, Lj1g3v0488980, Lj2g3v0948370, Lj3g3v0428550, Lj4g3v2251430, Lj4g3v2265020, Lj6g3v0028890	7
lja00010	Glycolysis / Gluconeogenesis	9/66	155/6057	3.9674e-05	0.000376903	0.000264493	KEGG	Lj0g3v0133709, Lj0g3v0350789, Lj1g3v0913270, Lj1g3v4694440, Lj2g3v2197650, Lj3g3v0950490, Lj4g3v1388980, Lj4g3v2251430, Lj5g3v2169570	9
lja00910	Nitrogen metabolism	5/66	42/6057	8.20884e-05	0.000668434	0.000469077	KEGG	Lj2g3v0658180, Lj4g3v0768510, Lj6g3v0410480, Lj6g3v1887790, Lj6g3v1953860	5
lja00620	Pyruvate metabolism	7/66	108/6057	0.00015452	0.00110095	0.000772598	KEGG	Lj0g3v0133709, Lj0g3v0169339, Lj2g3v3339520, Lj3g3v0428550, Lj3g3v1061390, Lj4g3v2251430, Lj6g3v0028890	7
lja00480	Glutathione metabolism	6/66	104/6057	0.000874737	0.00554	0.00388772	KEGG	Lj0g3v0009829, Lj0g3v0362949, Lj1g3v0488980, Lj2g3v0948370, Lj4g3v3002490, Lj6g3v1078060	6
lja00220	Arginine biosynthesis	4/66	48/6057	0.00174577	0.00995092	0.0069831	KEGG	Lj2g3v0658180, Lj6g3v0410480, Lj6g3v1887790, Lj6g3v1953860	4
lja04145	Phagosome	5/66	88/6057	0.00257171	0.0133261	0.00935166	KEGG	Lj0g3v0302619, Lj0g3v0349569, Lj1g3v2095980, Lj1g3v3975290, Lj4g3v2604350	5
lja00270	Cysteine and methionine metabolism	6/66	132/6057	0.00297655	0.0141386	0.00992183	KEGG	Lj0g3v0169339, Lj1g3v2682510, Lj1g3v3975830, Lj3g3v0428550, Lj5g3v2113470, Lj6g3v0028890	6
lja00250	Alanine, aspartate and glutamate metabolism	4/66	66/6057	0.00558613	0.024493	0.0171881	KEGG	Lj2g3v0658180, Lj6g3v0410480, Lj6g3v1887790, Lj6g3v1953860	4
lja00030	Pentose phosphate pathway	4/66	71/6057	0.00723183	0.0294439	0.0206624	KEGG	Lj1g3v3329130, Lj2g3v2197650, Lj4g3v3002490, Lj5g3v2169570	4
lja00051	Fructose and mannose metabolism	4/66	75/6057	0.00875831	0.0332816	0.0233555	KEGG	Lj0g3v0350789, Lj2g3v2197650, Lj3g3v0381590, Lj5g3v2169570	4

## Sheet: B+Myc_vs_NoMyc (KEGG)
ID	Term	ProteinRatio	BgRatio	pvalue	adj_pval	qvalue	Category	Proteins	Count
lja01200	Carbon metabolism	42/172	313/6057	3.76638e-18	2.74946e-16	1.90302e-16	KEGG	Lj0g3v0065549, Lj0g3v0169339, Lj0g3v0312989, Lj0g3v0329499, Lj1g3v0488980, Lj1g3v1582530, Lj1g3v2682510, Lj1g3v3101570, Lj1g3v3329130, Lj1g3v3754940, Lj1g3v3943580, Lj1g3v4694440, Lj2g3v0179290, Lj2g3v0609720, Lj2g3v0948370, Lj2g3v1365830, Lj2g3v2197650, Lj2g3v3185320, Lj2g3v3339520, Lj3g3v0428380, Lj3g3v0428550, Lj3g3v0950150, Lj3g3v0950490, Lj3g3v1061390, Lj3g3v2737470, Lj4g3v0388250, Lj4g3v065…	42
lja00020	Citrate cycle (TCA cycle)	15/172	62/6057	9.96321e-11	3.63657e-09	2.51702e-09	KEGG	Lj0g3v0065549, Lj0g3v0169339, Lj0g3v0312989, Lj0g3v0329499, Lj1g3v0488980, Lj2g3v0609720, Lj2g3v0948370, Lj2g3v1365830, Lj2g3v3185320, Lj3g3v0428550, Lj4g3v2265020, Lj5g3v1118370, Lj5g3v1602390, Lj5g3v2264090, Lj6g3v0028890	15
lja01230	Biosynthesis of amino acids	28/172	282/6057	4.10499e-09	9.98881e-08	6.91367e-08	KEGG	Lj0g3v0306839, Lj0g3v0312989, Lj0g3v0329499, Lj1g3v0488980, Lj1g3v2682510, Lj1g3v3329130, Lj1g3v4694440, Lj1g3v4830640, Lj2g3v0948370, Lj2g3v2197650, Lj3g3v0950150, Lj3g3v0950490, Lj3g3v2737470, Lj3g3v2739670, Lj3g3v2740700, Lj4g3v0412700, Lj4g3v1388980, Lj4g3v1683080, Lj4g3v2592460, Lj4g3v2819890, Lj5g3v0527640, Lj5g3v0704370, Lj5g3v2113470, Lj5g3v2169570, Lj5g3v2292500, Lj6g3v0410480, Lj6g3v188…	28
lja00710	Carbon fixation in photosynthetic organisms	15/172	84/6057	9.20336e-09	1.67961e-07	1.16253e-07	KEGG	Lj0g3v0169339, Lj1g3v3943580, Lj2g3v0179290, Lj2g3v2197650, Lj3g3v0428380, Lj3g3v0428550, Lj3g3v0950150, Lj3g3v0950490, Lj3g3v1061390, Lj3g3v2737470, Lj4g3v1388980, Lj4g3v1683080, Lj5g3v2169570, Lj5g3v2292500, Lj6g3v0028890	15
lja00630	Glyoxylate and dicarboxylate metabolism	13/172	78/6057	2.19339e-07	3.20235e-06	2.21648e-06	KEGG	Lj0g3v0169339, Lj0g3v0329499, Lj1g3v4154900, Lj2g3v0179290, Lj2g3v3339520, Lj3g3v0428550, Lj4g3v0654460, Lj4g3v0768510, Lj4g3v2592460, Lj6g3v0028890, Lj6g3v0410480, Lj6g3v1887790, Lj6g3v1953860	13
lja00190	Oxidative phosphorylation	16/172	130/6057	6.46755e-07	7.86886e-06	5.44636e-06	KEGG	Lj0g3v0045219, Lj0g3v0054299, Lj0g3v0158079, Lj0g3v0316469, Lj1g3v3904490, Lj1g3v4804100, Lj3g3v0612690, Lj3g3v2038850, Lj4g3v0450050, Lj4g3v0972330, Lj4g3v2120500, Lj5g3v1853030, Lj5g3v2169420, Lj5g3v2246070, Lj6g3v0409410, Lj6g3v1358600	16
lja00620	Pyruvate metabolism	12/172	108/6057	4.87901e-05	0.000508811	0.000352169	KEGG	Lj0g3v0133709, Lj0g3v0169339, Lj2g3v1365830, Lj2g3v3339520, Lj3g3v0428380, Lj3g3v0428550, Lj3g3v1061390, Lj4g3v1534920, Lj5g3v0704370, Lj5g3v1602390, Lj6g3v0028890, Lj6g3v1873580	12
lja00910	Nitrogen metabolism	7/172	42/6057	0.000153547	0.00129432	0.000895851	KEGG	Lj1g3v4154900, Lj2g3v1403790, Lj4g3v0588830, Lj4g3v0768510, Lj6g3v0410480, Lj6g3v1887790, Lj6g3v1953860	7
lja00030	Pentose phosphate pathway	9/172	71/6057	0.000159574	0.00129432	0.000895851	KEGG	Lj1g3v1582530, Lj1g3v3101570, Lj1g3v3329130, Lj1g3v3754940, Lj2g3v2197650, Lj3g3v2737470, Lj4g3v1683080, Lj5g3v2169570, Lj5g3v2292500	9
lja00010	Glycolysis / Gluconeogenesis	13/172	155/6057	0.000422891	0.0030871	0.00213671	KEGG	Lj0g3v0133709, Lj1g3v0913270, Lj1g3v1582530, Lj1g3v4694440, Lj2g3v1365830, Lj2g3v2197650, Lj3g3v0950150, Lj3g3v0950490, Lj4g3v1388980, Lj4g3v1534920, Lj4g3v1683080, Lj5g3v0704370, Lj5g3v2169570	13
lja04145	Phagosome	9/172	88/6057	0.000809868	0.00537458	0.00371997	KEGG	Lj0g3v0158079, Lj1g3v2095980, Lj1g3v4093380, Lj2g3v0661570, Lj3g3v2038850, Lj3g3v3338580, Lj4g3v2604350, Lj5g3v1514670, Lj5g3v2246070	9
lja00220	Arginine biosynthesis	6/172	48/6057	0.00219192	0.0128623	0.0089025	KEGG	Lj3g3v2739670, Lj3g3v2740700, Lj5g3v0527640, Lj6g3v0410480, Lj6g3v1887790, Lj6g3v1953860	6
lja00195	Photosynthesis	7/172	65/6057	0.00229054	0.0128623	0.0089025	KEGG	Lj0g3v0054059, Lj0g3v0054069, Lj0g3v0054299, Lj0g3v0104129, Lj3g3v0514040, Lj4g3v0877710, Lj6g3v1689490	7
lja00480	Glutathione metabolism	9/172	104/6057	0.00264325	0.0137826	0.00953954	KEGG	Lj0g3v0009829, Lj0g3v0362949, Lj1g3v0488980, Lj1g3v3101570, Lj1g3v3754940, Lj2g3v0948370, Lj4g3v2951200, Lj6g3v0925780, Lj6g3v1078060	9
lja00196	Photosynthesis - antenna proteins	3/172	16/6057	0.00959627	0.0467018	0.0323243	KEGG	Lj0g3v0021579, Lj2g3v0509060, Lj2g3v3337560	3
lja00250	Alanine, aspartate and glutamate metabolism	6/172	66/6057	0.0106743	0.0487017	0.0337084	KEGG	Lj3g3v3569310, Lj5g3v0527640, Lj6g3v0393220, Lj6g3v0410480, Lj6g3v1887790, Lj6g3v1953860	6
lja01210	2-Oxocarboxylic acid metabolism	6/172	67/6057	0.0114559	0.0491929	0.0340484	KEGG	Lj0g3v0306839, Lj0g3v0312989, Lj0g3v0329499, Lj1g3v0488980, Lj2g3v0948370, Lj5g3v0527640	6

## Sheet: B+Myc_vs_B-Myc (KEGG)
ID	Term	ProteinRatio	BgRatio	pvalue	adj_pval	qvalue	Category	Proteins	Count
lja00630	Glyoxylate and dicarboxylate metabolism	11/79	78/6057	3.50652e-09	1.96365e-07	1.32879e-07	KEGG	Lj0g3v0169339, Lj2g3v0179290, Lj2g3v0658180, Lj2g3v3339520, Lj3g3v0428550, Lj4g3v0768510, Lj4g3v2251430, Lj4g3v2268720, Lj6g3v0028890, Lj6g3v0410480, Lj6g3v1887790	11
lja01200	Carbon metabolism	19/79	313/6057	1.08145e-08	3.02806e-07	2.04906e-07	KEGG	Lj0g3v0169339, Lj0g3v0350789, Lj1g3v2682510, Lj1g3v3329130, Lj1g3v4694440, Lj2g3v0179290, Lj2g3v2197650, Lj2g3v3339520, Lj3g3v0428550, Lj3g3v0950490, Lj3g3v1061390, Lj4g3v0768510, Lj4g3v1388980, Lj4g3v2251430, Lj4g3v2268720, Lj4g3v3002490, Lj5g3v2113470, Lj5g3v2169570, Lj6g3v0028890	19
lja00710	Carbon fixation in photosynthetic organisms	10/79	84/6057	1.00971e-07	1.8848e-06	1.27543e-06	KEGG	Lj0g3v0169339, Lj0g3v0350789, Lj2g3v0179290, Lj2g3v2197650, Lj3g3v0428550, Lj3g3v0950490, Lj3g3v1061390, Lj4g3v1388980, Lj5g3v2169570, Lj6g3v0028890	10
lja00010	Glycolysis / Gluconeogenesis	10/79	155/6057	2.84768e-05	0.000398675	0.00026978	KEGG	Lj0g3v0133709, Lj0g3v0350789, Lj1g3v0913270, Lj1g3v4694440, Lj2g3v2197650, Lj3g3v0950490, Lj4g3v1388980, Lj4g3v2251430, Lj4g3v2268720, Lj5g3v2169570	10
lja01230	Biosynthesis of amino acids	13/79	282/6057	6.06948e-05	0.00067125	0.000454229	KEGG	Lj0g3v0350789, Lj1g3v2682510, Lj1g3v3329130, Lj1g3v3975830, Lj1g3v4694440, Lj2g3v0658180, Lj2g3v2197650, Lj3g3v0950490, Lj4g3v1388980, Lj5g3v2113470, Lj5g3v2169570, Lj6g3v0410480, Lj6g3v1887790	13
lja00620	Pyruvate metabolism	8/79	108/6057	7.19196e-05	0.00067125	0.000454229	KEGG	Lj0g3v0133709, Lj0g3v0169339, Lj2g3v3339520, Lj3g3v0428550, Lj3g3v1061390, Lj4g3v2251430, Lj4g3v2268720, Lj6g3v0028890	8
lja00020	Citrate cycle (TCA cycle)	6/79	62/6057	0.000139742	0.00111794	0.000756501	KEGG	Lj0g3v0169339, Lj3g3v0428550, Lj4g3v2251430, Lj4g3v2265020, Lj4g3v2268720, Lj6g3v0028890	6
lja00270	Cysteine and methionine metabolism	7/79	132/6057	0.00156585	0.0109609	0.00741718	KEGG	Lj0g3v0169339, Lj1g3v2682510, Lj1g3v3975830, Lj3g3v0428550, Lj5g3v2113470, Lj6g3v0028890, Lj6g3v0270780	7
lja00910	Nitrogen metabolism	4/79	42/6057	0.00206	0.0128178	0.00867369	KEGG	Lj2g3v0658180, Lj4g3v0768510, Lj6g3v0410480, Lj6g3v1887790	4
lja03010	Ribosome	11/79	315/6057	0.00238822	0.013374	0.0090501	KEGG	Lj0g3v0181279, Lj0g3v0214329, Lj0g3v0293459, Lj2g3v2806670, Lj3g3v0937870, Lj3g3v2985020, Lj4g3v0258600, Lj4g3v0620250, Lj5g3v0615940, Lj5g3v1914120, Lj6g3v0497330	11
lja00310	Lysine degradation	4/79	55/6057	0.00552411	0.0281227	0.0190304	KEGG	Lj0g3v0133709, Lj2g3v3339520, Lj4g3v2251430, Lj4g3v2268720	4
lja00280	Valine, leucine and isoleucine degradation	4/79	57/6057	0.00627381	0.0289861	0.0196147	KEGG	Lj0g3v0133709, Lj2g3v3339520, Lj4g3v2251430, Lj4g3v2268720	4
lja00190	Oxidative phosphorylation	6/79	130/6057	0.00672892	0.0289861	0.0196147	KEGG	Lj0g3v0054299, Lj0g3v0349569, Lj5g3v1853030, Lj5g3v2169420, Lj5g3v2246070, Lj6g3v0409410	6
lja00380	Tryptophan metabolism	4/79	61/6057	0.00797009	0.0318804	0.0215732	KEGG	Lj0g3v0133709, Lj2g3v3339520, Lj4g3v2251430, Lj4g3v2268720	4
